# Supplementary material for: First Lysine Lactylation Profiling in Vibrio alginolyticus and Initial Characterization of VaCobQ as a Candidate Delactylase
Source: Microorganisms. 2026 Apr 20;14(4):926. doi: 10.3390/microorganisms14040926 (PMC13118298; doi:10.3390/microorganisms14040926)
Supplement: Supplementary file 1 [file microorganisms-14-00926-s001.zip]

Archive with 2 entries (2 files):
- Supplemental Table S1. The identified lactylated proteins and sites in V. alginolyticus..xlsx
- Supplemental Table S2. The identified lactylated peptides in V. alginolyticus.xlsx
