# Supplementary material for: First Lysine Lactylation Profiling in Vibrio alginolyticus and Initial Characterization of VaCobQ as a Candidate Delactylase
Source: Microorganisms. 2026 Apr 20;14(4):926. doi: 10.3390/microorganisms14040926 (PMC13118298; doi:10.3390/microorganisms14040926)
Supplement: Supplementary file 1 [file microorganisms-14-00926-s001.zip › Supplemental Table S1. The identified lactylated proteins and sites in V. alginolyticus..xlsx]

## Sheet: Sheet1
Protein accession	Amino acid	Protein description	Gene name	Position
D0WS67	K	Iron(III) ABC transporter, periplasmic iron-compound-binding protein OS=Vibrio alginolyticus 40B OX=674977 GN=VMC_00240 PE=4 SV=1	VMC_00240	145;152;156;233;261
D0WS69	K	Uridine phosphorylase OS=Vibrio alginolyticus 40B OX=674977 GN=VMC_00260 PE=4 SV=1	VMC_00260	144
D0WS71	K	Ribose operon repressor OS=Vibrio alginolyticus 40B OX=674977 GN=rbsR PE=4 SV=1	rbsR	24;41;115;294
D0WS72	K	Ribokinase OS=Vibrio alginolyticus 40B OX=674977 GN=rbsK PE=3 SV=1	rbsK	40
D0WS75	K	Ribose ABC transporter, ATP-binding protein OS=Vibrio alginolyticus 40B OX=674977 GN=rbsA PE=4 SV=1	rbsA	403;440
D0WS81	K	Uncharacterized protein OS=Vibrio alginolyticus 40B OX=674977 GN=VMC_00380 PE=3 SV=1	VMC_00380	99
D0WS82	K	DUF4136 domain-containing protein OS=Vibrio alginolyticus 40B OX=674977 GN=VMC_00390 PE=4 SV=1	VMC_00390	120;142;151
D0WS85	K	Glutamate dehydrogenase OS=Vibrio alginolyticus 40B OX=674977 GN=VMC_00420 PE=3 SV=1	VMC_00420	75;89;125;133;135;230;274
D0WS86	K	Uncharacterized protein OS=Vibrio alginolyticus 40B OX=674977 GN=VMC_00430 PE=4 SV=1	VMC_00430	3
D0WS90	K	Putative stomatin-like protein OS=Vibrio alginolyticus 40B OX=674977 GN=VMC_00470 PE=3 SV=1	VMC_00470	160
D0WS91	K	Uncharacterized protein OS=Vibrio alginolyticus 40B OX=674977 GN=VMC_00480 PE=4 SV=1	VMC_00480	63
D0WS92	K	Putative NAD(P)H-flavin reductase OS=Vibrio alginolyticus 40B OX=674977 GN=VMC_00490 PE=3 SV=1	VMC_00490	59;85;117;232
D0WS99	K	GGDEF domain-containing protein OS=Vibrio alginolyticus 40B OX=674977 GN=VMC_00560 PE=4 SV=1	VMC_00560	663
D0WSA8	K	Putative transcriptional regulator OS=Vibrio alginolyticus 40B OX=674977 GN=VMC_00650 PE=4 SV=1	VMC_00650	5;11
D0WSB4	K	Uncharacterized protein OS=Vibrio alginolyticus 40B OX=674977 GN=VMC_00710 PE=4 SV=1	VMC_00710	82
D0WSC2	K	HTH lysR-type domain-containing protein OS=Vibrio alginolyticus 40B OX=674977 GN=VMC_00790 PE=3 SV=1	VMC_00790	37;38;49;138;184;279
D0WSC4	K	Uncharacterized protein OS=Vibrio alginolyticus 40B OX=674977 GN=VMC_00810 PE=3 SV=1	VMC_00810	33;113;492
D0WSC5	K	Uncharacterized protein OS=Vibrio alginolyticus 40B OX=674977 GN=VMC_00820 PE=4 SV=1	VMC_00820	7;107;129
D0WSD3	K	Peripla_BP_6 domain-containing protein OS=Vibrio alginolyticus 40B OX=674977 GN=VMC_00900 PE=4 SV=1	VMC_00900	193
D0WSD8	K	Outer membrane receptor protein, mostly Fe transport OS=Vibrio alginolyticus 40B OX=674977 GN=VMC_00170 PE=3 SV=1	VMC_00170	161;303;324;476;536;541;547
D0WSD9	K	Putative transcriptional regulator, AraC/XylS family OS=Vibrio alginolyticus 40B OX=674977 GN=VMC_00180 PE=4 SV=1	VMC_00180	7;13;112;122;309;310
D0WSE0	K	Transcriptional regulator, MerR family OS=Vibrio alginolyticus 40B OX=674977 GN=VMC_00190 PE=4 SV=1	VMC_00190	8;23;64
D0WSE1	K	Vibriobactin and enterobactin ABC transporter, ATP-binding protein OS=Vibrio alginolyticus 40B OX=674977 GN=vctC PE=4 SV=1	vctC	26;48;60
D0WSE2	K	Iron(III) ABC transporter, permease protein OS=Vibrio alginolyticus 40B OX=674977 GN=VMC_00210 PE=3 SV=1	VMC_00210	87
D0WSE5	K	Phosphoadenosine 5'-phosphosulfate reductase OS=Vibrio alginolyticus 40B OX=674977 GN=cysH PE=3 SV=1	cysH	112;225
D0WSE7	K	Sulfite reductase [NADPH] flavoprotein alpha-component OS=Vibrio alginolyticus 40B OX=674977 GN=cysJ PE=4 SV=1	cysJ	150
D0WSF2	K	tRNA-dihydrouridine(20/20a) synthase OS=Vibrio alginolyticus 40B OX=674977 GN=dusA PE=3 SV=1	dusA	196;205;243
D0WSF3	K	Ferric uptake regulation protein OS=Vibrio alginolyticus 40B OX=674977 GN=fur PE=3 SV=1	fur	59;151
D0WSF5	K	Glucose-6-phosphate isomerase OS=Vibrio alginolyticus 40B OX=674977 GN=pgi PE=3 SV=1	pgi	3;41;72;141;195;196;442;447;450;476
D0WSF7	K	Alanine racemase OS=Vibrio alginolyticus 40B OX=674977 GN=VMC_01070 PE=3 SV=1	VMC_01070	13;55;153;160
D0WSF8	K	Replicative DNA helicase OS=Vibrio alginolyticus 40B OX=674977 GN=dnaB PE=3 SV=1	dnaB	8;191;210;276;300;301;424
D0WSG0	K	50S ribosomal protein L9 OS=Vibrio alginolyticus 40B OX=674977 GN=rplI PE=3 SV=1	rplI	22;35;41;57;71;83;89;112
D0WSG1	K	30S ribosomal protein S18 OS=Vibrio alginolyticus 40B OX=674977 GN=rpsR PE=3 SV=1	rpsR	30;38;50;73
D0WSG2	K	Primosomal replication protein N OS=Vibrio alginolyticus 40B OX=674977 GN=priB PE=3 SV=1	priB	19
D0WSG3	K	30S ribosomal protein S6 OS=Vibrio alginolyticus 40B OX=674977 GN=rpsF PE=3 SV=1	rpsF	35;53;93;104;124
D0WSG4	K	Ribulose-phosphate 3-epimerase OS=Vibrio alginolyticus 40B OX=674977 GN=rpe PE=3 SV=1	rpe	2;163;181
D0WSG5	K	Site-specific DNA-methyltransferase (adenine-specific) OS=Vibrio alginolyticus 40B OX=674977 GN=VMC_01150 PE=3 SV=1	VMC_01150	9;14;78;88;100;128;157;247
D0WSG6	K	DamX-related protein OS=Vibrio alginolyticus 40B OX=674977 GN=VMC_01160 PE=4 SV=1	VMC_01160	55;196
D0WSG7	K	3-dehydroquinate synthase OS=Vibrio alginolyticus 40B OX=674977 GN=aroB PE=3 SV=1	aroB	40;155;230;239;305;328
D0WSG8	K	Shikimate kinase OS=Vibrio alginolyticus 40B OX=674977 GN=aroK PE=3 SV=1	aroK	17;159
D0WSH4	K	Penicillin-binding protein 1A OS=Vibrio alginolyticus 40B OX=674977 GN=mrcA PE=3 SV=1	mrcA	28;36;315;357;369;487;587;591;596;687
D0WSH5	K	Hydrogen peroxide-inducible activator OS=Vibrio alginolyticus 40B OX=674977 GN=oxyR PE=3 SV=1	oxyR	20;38;76;220;251;288
D0WSH6	K	Peroxiredoxin family protein/glutaredoxin OS=Vibrio alginolyticus 40B OX=674977 GN=VMC_01260 PE=4 SV=1	VMC_01260	123;133;188
D0WSH7	K	Dihydrolipoyl dehydrogenase OS=Vibrio alginolyticus 40B OX=674977 GN=acoL PE=3 SV=1	acoL	404;472
D0WSH9	K	Argininosuccinate lyase OS=Vibrio alginolyticus 40B OX=674977 GN=argH PE=3 SV=1	argH	17;118;144;284;563;584;590;593
D0WSI0	K	Argininosuccinate synthase OS=Vibrio alginolyticus 40B OX=674977 GN=argG PE=3 SV=1	argG	3;56;90;112;125;177;272;311;350
D0WSI1	K	Acetylglutamate kinase OS=Vibrio alginolyticus 40B OX=674977 GN=argB PE=3 SV=1	argB	65;223
D0WSI2	K	N-acetyl-gamma-glutamyl-phosphate reductase OS=Vibrio alginolyticus 40B OX=674977 GN=argC PE=3 SV=1	argC	273
D0WSI3	K	Acetylornithine deacetylase OS=Vibrio alginolyticus 40B OX=674977 GN=argE PE=3 SV=1	argE	36;176;221
D0WSI4	K	Phosphoenolpyruvate carboxylase OS=Vibrio alginolyticus 40B OX=674977 GN=ppc PE=3 SV=1	ppc	9;34;43;119;150;153;160;169;229;316;332;337;341;382;435;450;457;600;691;704;795
D0WSI5	K	Uncharacterized protein OS=Vibrio alginolyticus 40B OX=674977 GN=VMC_01350 PE=4 SV=1	VMC_01350	50;63;67;130
D0WSI6	K	Methylenetetrahydrofolate reductase OS=Vibrio alginolyticus 40B OX=674977 GN=metF PE=3 SV=1	metF	54;78;270
D0WSI7	K	Bifunctional aspartokinase/homoserine dehydrogenase OS=Vibrio alginolyticus 40B OX=674977 GN=metL PE=3 SV=1	metL	9;169;178;406;449;584;668;771
D0WSI8	K	Cystathionine gamma-synthase OS=Vibrio alginolyticus 40B OX=674977 GN=metB PE=3 SV=1	metB	5;115;138;140;269;274;291
D0WSI9	K	Met repressor OS=Vibrio alginolyticus 40B OX=674977 GN=metJ PE=3 SV=1	metJ	24;79
D0WSJ0	K	NADP-dependent malic enzyme OS=Vibrio alginolyticus 40B OX=674977 GN=VMC_01400 PE=3 SV=1	VMC_01400	18;30;69;104;122;158;225;232;246;255;288;352;373
D0WSJ2	K	Elongation factor Tu OS=Vibrio alginolyticus 40B OX=674977 GN=tufA PE=3 SV=1	tufA	5;10;25;38;45;264;295;304;314;325;391
D0WSJ3	K	Elongation factor G OS=Vibrio alginolyticus 40B OX=674977 GN=fusA PE=3 SV=1	fusA	4;23;132;143;159;187;271;368;373;387;401;435;483;501;692
D0WSJ4	K	30S ribosomal protein S7 OS=Vibrio alginolyticus 40B OX=674977 GN=rpsG PE=3 SV=1	rpsG	17;35;41;53;56;76;114;131;149
D0WSJ5	K	30S ribosomal protein S12 OS=Vibrio alginolyticus 40B OX=674977 GN=rpsL PE=3 SV=1	rpsL	18;30;43;44;88;120
D0WSJ7	K	Protein TusC homolog OS=Vibrio alginolyticus 40B OX=674977 GN=VMC_01470 PE=3 SV=1	VMC_01470	114
D0WSJ9	K	Uncharacterized protein OS=Vibrio alginolyticus 40B OX=674977 GN=VMC_01490 PE=4 SV=1	VMC_01490	89;107;185;209
D0WSK0	K	Peptidyl-prolyl cis-trans isomerase OS=Vibrio alginolyticus 40B OX=674977 GN=fkpA PE=3 SV=1	fkpA	36;41;80;106;125;136;161
D0WSK3	K	Isoaspartyl peptidase OS=Vibrio alginolyticus 40B OX=674977 GN=VMC_01530 PE=4 SV=1	VMC_01530	160
D0WSK4	K	Peptidyl-prolyl cis-trans isomerase OS=Vibrio alginolyticus 40B OX=674977 GN=slyD PE=3 SV=1	slyD	5;52;57
D0WSK6	K	Glutathione-regulated potassium-efflux system ancillary protein KefG OS=Vibrio alginolyticus 40B OX=674977 GN=kefG PE=3 SV=1	kefG	105
D0WSK7	K	ABC transporter ATP-binding protein OS=Vibrio alginolyticus 40B OX=674977 GN=VMC_01570 PE=4 SV=1	VMC_01570	48;193;203;375;388;553
D0WSK8	K	Uncharacterized protein OS=Vibrio alginolyticus 40B OX=674977 GN=VMC_01580 PE=4 SV=1	VMC_01580	89
D0WSK9	K	AB hydrolase-1 domain-containing protein OS=Vibrio alginolyticus 40B OX=674977 GN=VMC_01590 PE=3 SV=1	VMC_01590	196
D0WSL1	K	Phosphoribulokinase OS=Vibrio alginolyticus 40B OX=674977 GN=prkB PE=3 SV=1	prkB	85
D0WSL2	K	Catabolite gene activator OS=Vibrio alginolyticus 40B OX=674977 GN=VMC_01620 PE=4 SV=1	VMC_01620	5;23;27;36;53;90;101;153;167;189;202
D0WSL3	K	DUF1338 domain-containing protein OS=Vibrio alginolyticus 40B OX=674977 GN=VMC_01630 PE=4 SV=1	VMC_01630	75;80;88;121
D0WSL4	K	N-succinylglutamate 5-semialdehyde dehydrogenase OS=Vibrio alginolyticus 40B OX=674977 GN=astD PE=3 SV=1	astD	54;291;390
D0WSL6	K	Acetylornithine aminotransferase OS=Vibrio alginolyticus 40B OX=674977 GN=argD PE=3 SV=1	argD	6;91;130;137;323;327
D0WSL7	K	Para-aminobenzoate synthase glutamine amidotransferase component II OS=Vibrio alginolyticus 40B OX=674977 GN=pabA PE=4 SV=1	pabA	121;134
D0WSM0	K	Tryptophan--tRNA ligase OS=Vibrio alginolyticus 40B OX=674977 GN=trpS PE=3 SV=1	trpS	111;197;207;217;225;316;327
D0WSM1	K	Phosphoglycolate phosphatase OS=Vibrio alginolyticus 40B OX=674977 GN=VMC_01710 PE=3 SV=1	VMC_01710	93;102;179
D0WSM2	K	23S rRNA (guanosine-2'-O-)-methyltransferase RlmB OS=Vibrio alginolyticus 40B OX=674977 GN=rlmB PE=3 SV=1	rlmB	30;168
D0WSM4	K	Bifunctional aspartokinase/homoserine dehydrogenase OS=Vibrio alginolyticus 40B OX=674977 GN=thrA PE=3 SV=1	thrA	5;42;125;141;447;453;494;580;682;735;741;753;771
D0WSM5	K	Homoserine kinase OS=Vibrio alginolyticus 40B OX=674977 GN=thrB PE=3 SV=1	thrB	91
D0WSM6	K	Homoserine kinase OS=Vibrio alginolyticus 40B OX=674977 GN=VMC_01760 PE=4 SV=1	VMC_01760	3;13
D0WSM7	K	Threonine synthase OS=Vibrio alginolyticus 40B OX=674977 GN=thrC PE=3 SV=1	thrC	159;166;265;289;317;326;339;379
D0WSM9	K	Autonomous glycyl radical cofactor OS=Vibrio alginolyticus 40B OX=674977 GN=grcA PE=3 SV=1	grcA	77;90
D0WSN0	K	Probable endonuclease 4 OS=Vibrio alginolyticus 40B OX=674977 GN=nfo PE=3 SV=1	nfo	56;124;125
D0WSN1	K	Uracil-DNA glycosylase OS=Vibrio alginolyticus 40B OX=674977 GN=ung PE=3 SV=1	ung	42;138;170;201
D0WSN2	K	Hemerythrin domain-containing protein OS=Vibrio alginolyticus 40B OX=674977 GN=VMC_01820 PE=4 SV=1	VMC_01820	75
D0WSN4	K	UPF0246 protein VMC_01840 OS=Vibrio alginolyticus 40B OX=674977 GN=VMC_01840 PE=3 SV=1	VMC_01840	40;51;55;182;194;202;209
D0WSN5	K	ATP-dependent RNA helicase SrmB OS=Vibrio alginolyticus 40B OX=674977 GN=srmB PE=3 SV=1	srmB	137;181;239;366
D0WSN6	K	tRNA1(Val) (adenine(37)-N6)-methyltransferase OS=Vibrio alginolyticus 40B OX=674977 GN=VMC_01860 PE=3 SV=1	VMC_01860	9
D0WSP0	K	Thiol:disulfide interchange protein OS=Vibrio alginolyticus 40B OX=674977 GN=dsbC PE=3 SV=1	dsbC	230;236
D0WSP1	K	Single-stranded-DNA-specific exonuclease RecJ OS=Vibrio alginolyticus 40B OX=674977 GN=recJ PE=3 SV=1	recJ	269;327;334;395;452;508;550;557
D0WSP2	K	Peptide chain release factor 2 OS=Vibrio alginolyticus 40B OX=674977 GN=prfB PE=3 SV=1	prfB	36;83;101;128;213;218;226;231;238
D0WSP3	K	Lysine--tRNA ligase OS=Vibrio alginolyticus 40B OX=674977 GN=lysS PE=3 SV=1	lysS	15;32;51;56;58;97;101;119;150;183;239
D0WSP4	K	NAD(P)H-flavin reductase OS=Vibrio alginolyticus 40B OX=674977 GN=VMC_01940 PE=4 SV=1	VMC_01940	6
D0WSP6	K	3-octaprenyl-4-hydroxybenzoate carboxy-lyase OS=Vibrio alginolyticus 40B OX=674977 GN=ubiD PE=4 SV=1	ubiD	16;80;87;93;102;120;124;297;576;598
D0WSP8	K	Transcription termination factor Rho OS=Vibrio alginolyticus 40B OX=674977 GN=rho PE=3 SV=1	rho	7;31;40;115;123;130;170;181;224;249;258;283;373;407
D0WSP9	K	Thioredoxin OS=Vibrio alginolyticus 40B OX=674977 GN=trxA PE=3 SV=1	trxA	58;70;83;91;97
D0WSQ0	K	ATP-dependent RNA helicase RhlB OS=Vibrio alginolyticus 40B OX=674977 GN=rhlB PE=3 SV=1	rhlB	10;17;26;126;150;177;226;268;293;297
D0WSQ1	K	Guanosine-5'-triphosphate,3'-diphosphate pyrophosphatase OS=Vibrio alginolyticus 40B OX=674977 GN=gppA PE=3 SV=1	gppA	375;397;426
D0WSQ7	K	Transcriptional regulator, AraC/XylS family OS=Vibrio alginolyticus 40B OX=674977 GN=VMC_02070 PE=4 SV=1	VMC_02070	253
D0WSQ9	K	Glutathione hydrolase proenzyme OS=Vibrio alginolyticus 40B OX=674977 GN=VMC_02090 PE=3 SV=1	VMC_02090	166;330;570
D0WSR0	K	DNA helicase OS=Vibrio alginolyticus 40B OX=674977 GN=uvrD PE=3 SV=1	uvrD	136;151;422;499
D0WSR4	K	Uncharacterized protein OS=Vibrio alginolyticus 40B OX=674977 GN=VMC_02140 PE=4 SV=1	VMC_02140	44;66
D0WSR7	K	Aminopeptidase P OS=Vibrio alginolyticus 40B OX=674977 GN=VMC_02170 PE=4 SV=1	VMC_02170	63;172;181;291;299;311;489
D0WSR9	K	Ribosomal RNA small subunit methyltransferase J OS=Vibrio alginolyticus 40B OX=674977 GN=rsmJ PE=3 SV=1	rsmJ	86;134;226;246
D0WSS0	K	Uncharacterized protein OS=Vibrio alginolyticus 40B OX=674977 GN=VMC_02200 PE=4 SV=1	VMC_02200	4;34
D0WSS2	K	Universal stress protein OS=Vibrio alginolyticus 40B OX=674977 GN=uspA PE=3 SV=1	uspA	148
D0WSS3	K	Ferritin OS=Vibrio alginolyticus 40B OX=674977 GN=VMC_02230 PE=3 SV=1	VMC_02230	100;135;140
D0WSS5	K	Uncharacterized protein OS=Vibrio alginolyticus 40B OX=674977 GN=VMC_02250 PE=4 SV=1	VMC_02250	139
D0WSS6	K	Putative sigma-54 interacting response regulator transcription regulator protein OS=Vibrio alginolyticus 40B OX=674977 GN=VMC_02260 PE=4 SV=1	VMC_02260	27;161;287;325;339;435
D0WSS9	K	Methylglyoxal synthase OS=Vibrio alginolyticus 40B OX=674977 GN=VMC_02290 PE=4 SV=1	VMC_02290	220
D0WST8	K	Uncharacterized protein OS=Vibrio alginolyticus 40B OX=674977 GN=VMC_02380 PE=3 SV=1	VMC_02380	174;210;245
D0WST9	K	Ubiquinone/menaquinone biosynthesis C-methyltransferase UbiE OS=Vibrio alginolyticus 40B OX=674977 GN=ubiE PE=3 SV=1	ubiE	32;88
D0WSU0	K	Ubiquinone biosynthesis accessory factor UbiJ OS=Vibrio alginolyticus 40B OX=674977 GN=ubiJ PE=3 SV=1	ubiJ	33
D0WSU1	K	Probable protein kinase UbiB OS=Vibrio alginolyticus 40B OX=674977 GN=ubiB PE=3 SV=1	ubiB	39;45;51;107;143;167
D0WSU2	K	Sec-independent protein translocase protein TatA OS=Vibrio alginolyticus 40B OX=674977 GN=tatA PE=3 SV=1	tatA	37;41;50;53;60
D0WSU3	K	Sec-independent protein translocase protein TatB OS=Vibrio alginolyticus 40B OX=674977 GN=tatB PE=3 SV=1	tatB	55;87;108;123
D0WSU5	K	Uncharacterized protein OS=Vibrio alginolyticus 40B OX=674977 GN=VMC_02450 PE=4 SV=1	VMC_02450	84
D0WSU6	K	Delta-aminolevulinic acid dehydratase OS=Vibrio alginolyticus 40B OX=674977 GN=hemB PE=3 SV=1	hemB	225;273;302
D0WSU7	K	N-acetyltransferase domain-containing protein OS=Vibrio alginolyticus 40B OX=674977 GN=VMC_02470 PE=4 SV=1	VMC_02470	23;37;124;128;140
D0WSU8	K	DNA polymerase I OS=Vibrio alginolyticus 40B OX=674977 GN=polI PE=3 SV=1	polI	65;415;421;435;438;478;567;568;636;642;645;811;828;856;911
D0WSU9	K	Probable GTP-binding protein EngB OS=Vibrio alginolyticus 40B OX=674977 GN=engB PE=3 SV=1	engB	55;102;110;115;166
D0WSV0	K	Cytochrome c4 OS=Vibrio alginolyticus 40B OX=674977 GN=cycA PE=4 SV=1	cycA	163;168
D0WSV3	K	DUF2489 domain-containing protein OS=Vibrio alginolyticus 40B OX=674977 GN=VMC_02530 PE=4 SV=1	VMC_02530	40
D0WSV4	K	Coproporphyrinogen-III oxidase OS=Vibrio alginolyticus 40B OX=674977 GN=hemN PE=3 SV=1	hemN	9;79;87;182;186;205;222;225;268;351;365;381;388;448
D0WSV5	K	Adenosine deaminase OS=Vibrio alginolyticus 40B OX=674977 GN=add PE=3 SV=1	add	4;22;224;230
D0WSV7	K	DNA-binding transcriptional regulator NtrC OS=Vibrio alginolyticus 40B OX=674977 GN=ntrC PE=4 SV=1	ntrC	3;21;288;340;442;450
D0WSV8	K	Histidine kinase OS=Vibrio alginolyticus 40B OX=674977 GN=ntrB PE=4 SV=1	ntrB	159;207;222;293
D0WSW0	K	Glutamine synthetase OS=Vibrio alginolyticus 40B OX=674977 GN=glnA PE=3 SV=1	glnA	26;28;170;177;232;252;259;277;321;353;386
D0WSW1	K	50S ribosomal subunit assembly factor BipA OS=Vibrio alginolyticus 40B OX=674977 GN=typA PE=3 SV=1	typA	8;22;54;119;126;133;236;249;328;341;359;438;545;594
D0WSW3	K	Uncharacterized protein OS=Vibrio alginolyticus 40B OX=674977 GN=VMC_02630 PE=4 SV=1	VMC_02630	151
D0WSW5	K	D-tyrosyl-tRNA deacylase OS=Vibrio alginolyticus 40B OX=674977 GN=VMC_02650 PE=4 SV=1	VMC_02650	47;72
D0WSW6	K	N-acetyltransferase domain-containing protein OS=Vibrio alginolyticus 40B OX=674977 GN=VMC_02660 PE=4 SV=1	VMC_02660	8;15;173
D0WSW7	K	AsmA domain-containing protein OS=Vibrio alginolyticus 40B OX=674977 GN=VMC_02670 PE=4 SV=1	VMC_02670	551
D0WSW8	K	Phosphoenolpyruvate carboxykinase (ATP) OS=Vibrio alginolyticus 40B OX=674977 GN=pckA PE=3 SV=1	pckA	8;16;23;76;96;117;213;263;295;329;347;381;391;428;510;524
D0WSW9	K	33 kDa chaperonin OS=Vibrio alginolyticus 40B OX=674977 GN=hslO PE=3 SV=1	hslO	262
D0WSX0	K	General secretion pathway protein C OS=Vibrio alginolyticus 40B OX=674977 GN=VMC_02700 PE=3 SV=1	VMC_02700	97;139;157;184;234;235
D0WSX1	K	General secretion pathway protein D OS=Vibrio alginolyticus 40B OX=674977 GN=epsD PE=4 SV=1	epsD	49;188;217;226;274;293
D0WSX3	K	Type II secretion system protein E OS=Vibrio alginolyticus 40B OX=674977 GN=epsE PE=3 SV=1	epsE	57;72;167;409;433
D0WSX4	K	General secretion pathway protein F OS=Vibrio alginolyticus 40B OX=674977 GN=epsF PE=3 SV=1	epsF	33;51
D0WSX5	K	Type II secretion system core protein G OS=Vibrio alginolyticus 40B OX=674977 GN=epsG PE=3 SV=1	epsG	80
D0WSY0	K	Type II secretion system protein L OS=Vibrio alginolyticus 40B OX=674977 GN=VMC_02800 PE=3 SV=1	VMC_02800	88;114
D0WSZ8	K	Lipoprotein OS=Vibrio alginolyticus 40B OX=674977 GN=VMC_02980 PE=3 SV=1	VMC_02980	2;240;241
D0WT00	K	Putative lipoprotein OS=Vibrio alginolyticus 40B OX=674977 GN=VMC_03000 PE=4 SV=1	VMC_03000	152;166
D0WT01	K	Uncharacterized protein OS=Vibrio alginolyticus 40B OX=674977 GN=VMC_03010 PE=4 SV=1	VMC_03010	44;108;195
D0WT06	K	Putative glycerol metabolism operon regulatory protein OS=Vibrio alginolyticus 40B OX=674977 GN=VMC_03060 PE=4 SV=1	VMC_03060	10;610
D0WT07	K	Putative phosphoenolpyruvate-protein phosphotransferase OS=Vibrio alginolyticus 40B OX=674977 GN=VMC_03070 PE=3 SV=1	VMC_03070	28;205;326;431;433;444;462;585;777;789
D0WT08	K	Putative dihydroxyacetone kinase OS=Vibrio alginolyticus 40B OX=674977 GN=VMC_03080 PE=4 SV=1	VMC_03080	5;122
D0WT09	K	Putative dihydroxyacetone kinase OS=Vibrio alginolyticus 40B OX=674977 GN=VMC_03090 PE=4 SV=1	VMC_03090	156;335
D0WT10	K	Glycerol dehydrogenase OS=Vibrio alginolyticus 40B OX=674977 GN=gldA PE=3 SV=1	gldA	3;84;95;101;187;218
D0WT11	K	Glutamine--fructose-6-phosphate aminotransferase [isomerizing] OS=Vibrio alginolyticus 40B OX=674977 GN=glmS PE=3 SV=1	glmS	51;63;148;151;246;255;262;433;466
D0WT12	K	Transcriptional regulator, DeoR family OS=Vibrio alginolyticus 40B OX=674977 GN=VMC_03120 PE=4 SV=1	VMC_03120	41
D0WT13	K	Pyruvate kinase OS=Vibrio alginolyticus 40B OX=674977 GN=pykF PE=3 SV=1	pykF	36;44;83;90;99;174;176;204;227;297;303;348;350;371;391;399;413
D0WT14	K	Putative LuxZ OS=Vibrio alginolyticus 40B OX=674977 GN=VMC_03140 PE=4 SV=1	VMC_03140	61;66;161;195
D0WT16	K	Acetolactate synthase OS=Vibrio alginolyticus 40B OX=674977 GN=ilvH PE=3 SV=1	ilvH	54;58;64
D0WT17	K	Acetolactate synthase OS=Vibrio alginolyticus 40B OX=674977 GN=ilvI PE=3 SV=1	ilvI	46;135;136;145;146;188;195;295;314;317;375
D0WT18	K	Putative long-chain-fatty-acid--CoA ligase OS=Vibrio alginolyticus 40B OX=674977 GN=VMC_03180 PE=4 SV=1	VMC_03180	10;323;330;470;521;530;577;586
D0WT19	K	HTH lysR-type domain-containing protein OS=Vibrio alginolyticus 40B OX=674977 GN=VMC_03190 PE=3 SV=1	VMC_03190	5;116;211;297
D0WT23	K	2-isopropylmalate synthase OS=Vibrio alginolyticus 40B OX=674977 GN=leuA PE=3 SV=1	leuA	79;110;249;262;271;308;470;503;508
D0WT24	K	3-isopropylmalate dehydrogenase OS=Vibrio alginolyticus 40B OX=674977 GN=leuB PE=3 SV=1	leuB	4;7;33;34;101;151;161;190
D0WT27	K	DUF547 domain-containing protein OS=Vibrio alginolyticus 40B OX=674977 GN=VMC_03270 PE=4 SV=1	VMC_03270	71;75
D0WT28	K	Co-chaperone protein DjlA OS=Vibrio alginolyticus 40B OX=674977 GN=djlA PE=3 SV=1	djlA	81;126;240;249;266;278
D0WT29	K	LPS-assembly protein LptD OS=Vibrio alginolyticus 40B OX=674977 GN=lptD PE=3 SV=1	lptD	84;265;311;533
D0WT30	K	Chaperone SurA OS=Vibrio alginolyticus 40B OX=674977 GN=surA PE=3 SV=1	surA	57;66;133;188;201;220;232;244;248;265;270;288;299;400
D0WT31	K	4-hydroxythreonine-4-phosphate dehydrogenase OS=Vibrio alginolyticus 40B OX=674977 GN=pdxA PE=3 SV=1	pdxA	125;176;234;330
D0WT32	K	Ribosomal RNA small subunit methyltransferase A OS=Vibrio alginolyticus 40B OX=674977 GN=rsmA PE=3 SV=1	rsmA	61;84;102;141;154;204
D0WT33	K	Protein ApaG OS=Vibrio alginolyticus 40B OX=674977 GN=apaG PE=3 SV=1	apaG	15
D0WT34	K	Bis(5'-nucleosyl)-tetraphosphatase, symmetrical OS=Vibrio alginolyticus 40B OX=674977 GN=apaH PE=3 SV=1	apaH	22;29;44
D0WT35	K	Dihydrofolate reductase OS=Vibrio alginolyticus 40B OX=674977 GN=folA PE=3 SV=1	folA	39;46
D0WT38	K	GTPase Obg OS=Vibrio alginolyticus 40B OX=674977 GN=obgE PE=3 SV=1	obgE	2;84;113;119;131;146;233;322
D0WT39	K	50S ribosomal protein L27 OS=Vibrio alginolyticus 40B OX=674977 GN=rpmA PE=3 SV=1	rpmA	44;55;66;72
D0WT40	K	50S ribosomal protein L21 OS=Vibrio alginolyticus 40B OX=674977 GN=rplU PE=3 SV=1	rplU	10;58
D0WT42	K	Malate dehydrogenase OS=Vibrio alginolyticus 40B OX=674977 GN=mdh PE=3 SV=1	mdh	104;134;162;164;217;272;283
D0WT43	K	Arginine repressor OS=Vibrio alginolyticus 40B OX=674977 GN=argR PE=3 SV=1	argR	6;15;45;52
D0WT44	K	Immunogenic protein OS=Vibrio alginolyticus 40B OX=674977 GN=VMC_03440 PE=4 SV=1	VMC_03440	108;138;176;204;213;221;284;300;313;316
D0WT46	K	Universal stress protein OS=Vibrio alginolyticus 40B OX=674977 GN=VMC_03460 PE=3 SV=1	VMC_03460	66;120
D0WT47	K	Oxidored_FMN domain-containing protein OS=Vibrio alginolyticus 40B OX=674977 GN=VMC_03470 PE=4 SV=1	VMC_03470	86;271;280
D0WT48	K	HTH lysR-type domain-containing protein OS=Vibrio alginolyticus 40B OX=674977 GN=VMC_03480 PE=3 SV=1	VMC_03480	164
D0WT51	K	Thiamine-binding periplasmic protein OS=Vibrio alginolyticus 40B OX=674977 GN=thiB PE=3 SV=1	thiB	192
D0WT53	K	UDP-N-acetylmuramate--L-alanyl-gamma-D-glutamyl-meso-2,6-diaminoheptandioate ligase OS=Vibrio alginolyticus 40B OX=674977 GN=mpl PE=3 SV=1	mpl	172;238
D0WT54	K	Fructose-1,6-bisphosphatase class 1 OS=Vibrio alginolyticus 40B OX=674977 GN=fbp PE=3 SV=1	fbp	37;102;223;227;258;274;306;326
D0WT55	K	Inorganic pyrophosphatase OS=Vibrio alginolyticus 40B OX=674977 GN=ppa PE=3 SV=1	ppa	35;95;105;116;149;152
D0WT58	K	Uncharacterized protein OS=Vibrio alginolyticus 40B OX=674977 GN=VMC_03580 PE=4 SV=1	VMC_03580	98;687;1053
D0WT63	K	ABC transporter, ATP-binding protein OS=Vibrio alginolyticus 40B OX=674977 GN=VMC_03630 PE=4 SV=1	VMC_03630	42
D0WT66	K	Uncharacterized protein OS=Vibrio alginolyticus 40B OX=674977 GN=VMC_03660 PE=4 SV=1	VMC_03660	6;31;38;83;149;171;187;294
D0WT67	K	Adenylyl-sulfate kinase OS=Vibrio alginolyticus 40B OX=674977 GN=cysC PE=3 SV=1	cysC	8
D0WT69	K	Sulfate adenylyltransferase subunit 1 OS=Vibrio alginolyticus 40B OX=674977 GN=cysN PE=3 SV=1	cysN	39;51;107;460
D0WT70	K	Sulfate adenylyltransferase subunit 2 OS=Vibrio alginolyticus 40B OX=674977 GN=cysD PE=3 SV=1	cysD	10;115;120;154
D0WT72	K	2`,3`-cyclic-nucleotide 2`-phosphodiesterase OS=Vibrio alginolyticus 40B OX=674977 GN=cpdB PE=3 SV=1	cpdB	98;237;251;362;370;377;550;641;653;667
D0WT73	K	Cyclic nucleotide-binding domain-containing protein OS=Vibrio alginolyticus 40B OX=674977 GN=VMC_03730 PE=4 SV=1	VMC_03730	69;132
D0WT74	K	ATP-dependent RNA helicase OS=Vibrio alginolyticus 40B OX=674977 GN=dbpA PE=3 SV=1	dbpA	254
D0WT76	K	LysM domain-containing protein OS=Vibrio alginolyticus 40B OX=674977 GN=VMC_03760 PE=4 SV=1	VMC_03760	180;202
D0WT77	K	Peptidyl-prolyl cis-trans isomerase OS=Vibrio alginolyticus 40B OX=674977 GN=fklB PE=3 SV=1	fklB	5;78;170;172
D0WT79	K	50S ribosomal protein L17 OS=Vibrio alginolyticus 40B OX=674977 GN=rplQ PE=3 SV=1	rplQ	18;35;56;78;99
D0WT80	K	DNA-directed RNA polymerase subunit alpha OS=Vibrio alginolyticus 40B OX=674977 GN=rpoA PE=3 SV=1	rpoA	10;25;96;247;272;292;299;305
D0WT81	K	30S ribosomal protein S4 OS=Vibrio alginolyticus 40B OX=674977 GN=rpsD PE=3 SV=1	rpsD	8;22;31;33;70;83;121;128;156;167;177;183
D0WT82	K	30S ribosomal protein S11 OS=Vibrio alginolyticus 40B OX=674977 GN=rpsK PE=3 SV=1	rpsK	14;57;75;80;87;125
D0WT83	K	30S ribosomal protein S13 OS=Vibrio alginolyticus 40B OX=674977 GN=rpsM PE=3 SV=1	rpsM	27;62;78
D0WT84	K	Protein translocase subunit SecY OS=Vibrio alginolyticus 40B OX=674977 GN=secY PE=3 SV=1	secY	3;4;20;115;248;348;349;365;369;440
D0WT85	K	50S ribosomal protein L15 OS=Vibrio alginolyticus 40B OX=674977 GN=rplO PE=3 SV=1	rplO	13;29;58;63;70;84;96;103;109;118;123;132
D0WT86	K	30S ribosomal protein S5 OS=Vibrio alginolyticus 40B OX=674977 GN=rpsE PE=3 SV=1	rpsE	3;15;53;63;87;94;127;149;157
D0WT87	K	50S ribosomal protein L18 OS=Vibrio alginolyticus 40B OX=674977 GN=rplR PE=3 SV=1	rplR	17;63;72;76;85
D0WT88	K	50S ribosomal protein L6 OS=Vibrio alginolyticus 40B OX=674977 GN=rplF PE=3 SV=1	rplF	6;27;30;85;90;99;158
D0WT89	K	30S ribosomal protein S8 OS=Vibrio alginolyticus 40B OX=674977 GN=rpsH PE=3 SV=1	rpsH	22;26;31;69;76;118
D0WT90	K	30S ribosomal protein S14 OS=Vibrio alginolyticus 40B OX=674977 GN=rpsN PE=3 SV=1	rpsN	14;23;85
D0WT91	K	50S ribosomal protein L5 OS=Vibrio alginolyticus 40B OX=674977 GN=rplE PE=3 SV=1	rplE	3;9;33;47;48;64;69;78;88;120;145
D0WT92	K	50S ribosomal protein L24 OS=Vibrio alginolyticus 40B OX=674977 GN=rplX PE=3 SV=1	rplX	17;27;43
D0WT93	K	50S ribosomal protein L14 OS=Vibrio alginolyticus 40B OX=674977 GN=rplN PE=3 SV=1	rplN	23;40;44;59;114
D0WT94	K	30S ribosomal protein S17 OS=Vibrio alginolyticus 40B OX=674977 GN=rpsQ PE=3 SV=1	rpsQ	16;19;30;36;43;69;71;77
D0WT95	K	50S ribosomal protein L16 OS=Vibrio alginolyticus 40B OX=674977 GN=rplP PE=3 SV=1	rplP	22;34;62;71;76;86;127;133
D0WT96	K	30S ribosomal protein S3 OS=Vibrio alginolyticus 40B OX=674977 GN=rpsC PE=3 SV=1	rpsC	4;16;38;48;79;86;93;108;150;220
D0WT97	K	50S ribosomal protein L22 OS=Vibrio alginolyticus 40B OX=674977 GN=rplV PE=3 SV=1	rplV	6;16;41;49;83
D0WT98	K	30S ribosomal protein S19 OS=Vibrio alginolyticus 40B OX=674977 GN=rpsS PE=3 SV=1	rpsS	7;17;21;29;32;70
D0WT99	K	50S ribosomal protein L2 OS=Vibrio alginolyticus 40B OX=674977 GN=rplB PE=3 SV=1	rplB	5;7;18;26;28;36;59;71;97;108;125;147;183;207;254;266
D0WTA0	K	50S ribosomal protein L23 OS=Vibrio alginolyticus 40B OX=674977 GN=rplW PE=3 SV=1	rplW	19;26;33;44;49;64
D0WTA1	K	50S ribosomal protein L4 OS=Vibrio alginolyticus 40B OX=674977 GN=rplD PE=3 SV=1	rplD	6;57;87;94;105;129;136;165
D0WTA2	K	50S ribosomal protein L3 OS=Vibrio alginolyticus 40B OX=674977 GN=rplC PE=3 SV=1	rplC	38;55;62;70;106;114;116;123;160;190;204;208
D0WTA3	K	30S ribosomal protein S10 OS=Vibrio alginolyticus 40B OX=674977 GN=rpsJ PE=3 SV=1	rpsJ	11;30;59;82
D0WTA4	K	50S ribosomal protein L31 OS=Vibrio alginolyticus 40B OX=674977 GN=rpmE PE=3 SV=1	rpmE	2;10;13;40;48;72
D0WTA5	K	Primosomal protein N' OS=Vibrio alginolyticus 40B OX=674977 GN=priA PE=3 SV=1	priA	296;720
D0WTA6	K	HTH-type transcriptional repressor CytR OS=Vibrio alginolyticus 40B OX=674977 GN=cytR PE=4 SV=1	cytR	5;27;101
D0WTA7	K	Cell division protein FtsN OS=Vibrio alginolyticus 40B OX=674977 GN=VMC_04070 PE=4 SV=1	VMC_04070	38;56;64;105;119;135
D0WTA8	K	ATP-dependent protease subunit HslV OS=Vibrio alginolyticus 40B OX=674977 GN=hslV PE=3 SV=1	hslV	64;74;81
D0WTA9	K	ATP-dependent protease ATPase subunit HslU OS=Vibrio alginolyticus 40B OX=674977 GN=hslU PE=3 SV=1	hslU	51;63;72;80;85;232;293;341
D0WTB3	K	Fructose-1,6-bisphosphatase OS=Vibrio alginolyticus 40B OX=674977 GN=glpX PE=3 SV=1	glpX	29;113;121;129;136;238;253;318
D0WTC0	K	Putative amino acid ABC transporter, periplasmic amino acid-binding portion OS=Vibrio alginolyticus 40B OX=674977 GN=VMC_04200 PE=4 SV=1	VMC_04200	120
D0WTC1	K	Histidine kinase OS=Vibrio alginolyticus 40B OX=674977 GN=VMC_04210 PE=4 SV=1	VMC_04210	224;244;309;409;524;570;623
D0WTC2	K	Probable transcriptional regulatory protein VMC_04220 OS=Vibrio alginolyticus 40B OX=674977 GN=VMC_04220 PE=3 SV=1	VMC_04220	14;17;37;42;45;55;59;105
D0WTD6	K	Uncharacterized protein OS=Vibrio alginolyticus 40B OX=674977 GN=VMC_04360 PE=4 SV=1	VMC_04360	232
D0WTD9	K	Putative ABC transporter ATP-binding protein OS=Vibrio alginolyticus 40B OX=674977 GN=VMC_04390 PE=4 SV=1	VMC_04390	251;255
D0WTE1	K	Sodium/glutamate symporter OS=Vibrio alginolyticus 40B OX=674977 GN=gltS PE=3 SV=1	gltS	197
D0WTE2	K	Uncharacterized protein OS=Vibrio alginolyticus 40B OX=674977 GN=VMC_04420 PE=4 SV=1	VMC_04420	4;37;46;87;129;149;278
D0WTE3	K	Glucosamine-6-phosphate deaminase OS=Vibrio alginolyticus 40B OX=674977 GN=nagB PE=3 SV=1	nagB	124;248;253
D0WTE4	K	Uncharacterized protein OS=Vibrio alginolyticus 40B OX=674977 GN=VMC_04440 PE=4 SV=1	VMC_04440	2
D0WTE5	K	Uncharacterized protein OS=Vibrio alginolyticus 40B OX=674977 GN=VMC_04450 PE=3 SV=1	VMC_04450	18;64;71;82
D0WTE6	K	Transcriptional regulator, LysR family OS=Vibrio alginolyticus 40B OX=674977 GN=VMC_04460 PE=3 SV=1	VMC_04460	4;56;201;261;270
D0WTE8	K	Uncharacterized protein OS=Vibrio alginolyticus 40B OX=674977 GN=VMC_04480 PE=3 SV=1	VMC_04480	144
D0WTE9	K	Ada regulatory protein OS=Vibrio alginolyticus 40B OX=674977 GN=VMC_04490 PE=4 SV=1	VMC_04490	192;201;431
D0WTG0	K	Pyrimidine/purine nucleoside phosphorylase OS=Vibrio alginolyticus 40B OX=674977 GN=ppnP PE=3 SV=1	ppnP	4;14
D0WTG5	K	Uncharacterized protein OS=Vibrio alginolyticus 40B OX=674977 GN=VMC_04650 PE=4 SV=1	VMC_04650	195
D0WTG8	K	Putative LysR-family transcriptional regulatory protein OS=Vibrio alginolyticus 40B OX=674977 GN=VMC_04680 PE=3 SV=1	VMC_04680	192
D0WTH2	K	S-formylglutathione hydrolase OS=Vibrio alginolyticus 40B OX=674977 GN=VMC_04720 PE=3 SV=1	VMC_04720	10;17;199
D0WTH3	K	S-(hydroxymethyl)glutathione dehydrogenase OS=Vibrio alginolyticus 40B OX=674977 GN=VMC_04730 PE=3 SV=1	VMC_04730	6;13;126;234;329;372
D0WTH4	K	Putative N-hydroxyarylamine O-acetyltransferase OS=Vibrio alginolyticus 40B OX=674977 GN=VMC_04740 PE=3 SV=1	VMC_04740	3
D0WTI2	K	Uncharacterized protein OS=Vibrio alginolyticus 40B OX=674977 GN=VMC_04820 PE=4 SV=1	VMC_04820	52
D0WTI6	K	Uncharacterized protein OS=Vibrio alginolyticus 40B OX=674977 GN=VMC_04860 PE=4 SV=1	VMC_04860	70
D0WTI8	K	Putative ring-cleaving dioxygenase OS=Vibrio alginolyticus 40B OX=674977 GN=VMC_04880 PE=4 SV=1	VMC_04880	4
D0WTJ0	K	Uncharacterized protein OS=Vibrio alginolyticus 40B OX=674977 GN=VMC_04900 PE=4 SV=1	VMC_04900	125;141;143
D0WTJ1	K	Peptidase, putative OS=Vibrio alginolyticus 40B OX=674977 GN=VMC_04910 PE=3 SV=1	VMC_04910	563
D0WTJ3	K	Uncharacterized protein OS=Vibrio alginolyticus 40B OX=674977 GN=VMC_04930 PE=3 SV=1	VMC_04930	288
D0WTJ5	K	Uncharacterized protein OS=Vibrio alginolyticus 40B OX=674977 GN=VMC_04950 PE=3 SV=1	VMC_04950	2;17;107;303;376
D0WTK3	K	Oxidoreductase, short-chain dehydrogenase/reductase family OS=Vibrio alginolyticus 40B OX=674977 GN=VMC_05030 PE=4 SV=1	VMC_05030	3;20;21;209
D0WTK5	K	Cytochrome c-type protein OS=Vibrio alginolyticus 40B OX=674977 GN=VMC_05050 PE=3 SV=2	VMC_05050	89
D0WTK6	K	Trimethylamine-N-oxide reductase OS=Vibrio alginolyticus 40B OX=674977 GN=VMC_05060 PE=3 SV=1	VMC_05060	38;133;155;246;295;300;694;715;720;745
D0WTK8	K	Thiamine-phosphate synthase OS=Vibrio alginolyticus 40B OX=674977 GN=thiE PE=3 SV=1	thiE	20
D0WTL1	K	Putative ABC transporter substrate-binding protein OS=Vibrio alginolyticus 40B OX=674977 GN=VMC_05110 PE=4 SV=1	VMC_05110	308
D0WTL5	K	Putative TldD protein OS=Vibrio alginolyticus 40B OX=674977 GN=VMC_05150 PE=3 SV=1	VMC_05150	87;138;270;318;334;383;426;429
D0WTL6	K	Putative PmbA-related protein OS=Vibrio alginolyticus 40B OX=674977 GN=VMC_05160 PE=3 SV=1	VMC_05160	38;43;48;187;265
D0WTL7	K	Putative pseudouridine methyltransferase OS=Vibrio alginolyticus 40B OX=674977 GN=VMC_05170 PE=3 SV=1	VMC_05170	161
D0WTL9	K	Uncharacterized protein OS=Vibrio alginolyticus 40B OX=674977 GN=VMC_05190 PE=4 SV=1	VMC_05190	43;137
D0WTM2	K	HemY protein OS=Vibrio alginolyticus 40B OX=674977 GN=hemY PE=4 SV=1	hemY	101;259;286;322;342
D0WTM3	K	Putative uroporphyrin-III C-methyltransferase OS=Vibrio alginolyticus 40B OX=674977 GN=VMC_05230 PE=4 SV=1	VMC_05230	13;38;60;113;126;133;156;209;212;220;315
D0WTM4	K	Uroporphyrinogen-III synthase OS=Vibrio alginolyticus 40B OX=674977 GN=VMC_05240 PE=3 SV=1	VMC_05240	94;99;147;155
D0WTM5	K	Porphobilinogen deaminase OS=Vibrio alginolyticus 40B OX=674977 GN=hemC PE=3 SV=1	hemC	56;60;138;147;215;306
D0WTM6	K	Adenylate cyclase OS=Vibrio alginolyticus 40B OX=674977 GN=cyaA PE=4 SV=1	cyaA	577;838
D0WTM7	K	Iron-sulfur cluster assembly protein CyaY OS=Vibrio alginolyticus 40B OX=674977 GN=cyaY PE=3 SV=1	cyaY	63;80
D0WTM8	K	Diaminopimelate decarboxylase OS=Vibrio alginolyticus 40B OX=674977 GN=lysA PE=4 SV=1	lysA	98;99;107;113;171
D0WTM9	K	Diaminopimelate decarboxylase OS=Vibrio alginolyticus 40B OX=674977 GN=VMC_05290 PE=3 SV=1	VMC_05290	77;176
D0WTN0	K	Diaminopimelate epimerase OS=Vibrio alginolyticus 40B OX=674977 GN=dapF PE=3 SV=1	dapF	94;102
D0WTN2	K	Glycogen operon protein glgX OS=Vibrio alginolyticus 40B OX=674977 GN=glgX PE=4 SV=1	glgX	77;300
D0WTP1	K	Uncharacterized protein OS=Vibrio alginolyticus 40B OX=674977 GN=VMC_05410 PE=3 SV=1	VMC_05410	35
D0WTQ0	K	HTH lacI-type domain-containing protein OS=Vibrio alginolyticus 40B OX=674977 GN=VMC_05500 PE=4 SV=1	VMC_05500	5;11;178;213;230;305
D0WTQ2	K	Hypothetical multidrug resistance protein D OS=Vibrio alginolyticus 40B OX=674977 GN=VMC_05520 PE=4 SV=1	VMC_05520	245
D0WTQ4	K	Uncharacterized protein OS=Vibrio alginolyticus 40B OX=674977 GN=VMC_05540 PE=4 SV=1	VMC_05540	154;159;231;249;254
D0WTQ7	K	Putative zinc protease, insulinase family OS=Vibrio alginolyticus 40B OX=674977 GN=VMC_05570 PE=3 SV=1	VMC_05570	152;236;250;391;488;898;906
D0WTQ9	K	ATP-binding component of citrate-dependent iron(III) transport protein OS=Vibrio alginolyticus 40B OX=674977 GN=VMC_05590 PE=4 SV=1	VMC_05590	40;45
D0WTR2	K	Putative FecB OS=Vibrio alginolyticus 40B OX=674977 GN=VMC_05620 PE=4 SV=1	VMC_05620	173;285
D0WTR3	K	Ferric vibrioferrin receptor OS=Vibrio alginolyticus 40B OX=674977 GN=VMC_05630 PE=3 SV=1	VMC_05630	67;83;245;291;300;398
D0WTR4	K	Ferric siderophore receptor OS=Vibrio alginolyticus 40B OX=674977 GN=VMC_05640 PE=3 SV=1	VMC_05640	147;168;438;445;450;497;602;635
D0WTR5	K	ATP-grasp domain-containing protein OS=Vibrio alginolyticus 40B OX=674977 GN=VMC_05650 PE=3 SV=1	VMC_05650	125;154
D0WTR6	K	Uncharacterized protein OS=Vibrio alginolyticus 40B OX=674977 GN=VMC_05660 PE=3 SV=1	VMC_05660	27;130;286;297;303;442;606
D0WTR8	K	Putative AcsD OS=Vibrio alginolyticus 40B OX=674977 GN=VMC_05680 PE=3 SV=1	VMC_05680	95
D0WTR9	K	Putative diaminopimelate decarboxylase protein OS=Vibrio alginolyticus 40B OX=674977 GN=VMC_05690 PE=3 SV=1	VMC_05690	58
D0WTS0	K	Putative binding protein component of ABC sugar transporter OS=Vibrio alginolyticus 40B OX=674977 GN=VMC_05700 PE=4 SV=1	VMC_05700	333
D0WTS4	K	Putative inner membrane or exported protein OS=Vibrio alginolyticus 40B OX=674977 GN=VMC_05740 PE=4 SV=1	VMC_05740	38;46;120
D0WTS7	K	Methyltransf_11 domain-containing protein OS=Vibrio alginolyticus 40B OX=674977 GN=VMC_05770 PE=4 SV=1	VMC_05770	8;230
D0WTT0	K	Uncharacterized protein OS=Vibrio alginolyticus 40B OX=674977 GN=VMC_05800 PE=4 SV=1	VMC_05800	6;71
D0WTT7	K	HTH araC/xylS-type domain-containing protein OS=Vibrio alginolyticus 40B OX=674977 GN=VMC_05870 PE=4 SV=1	VMC_05870	95
D0WTU4	K	Alkyl hydroperoxide reductase C OS=Vibrio alginolyticus 40B OX=674977 GN=VMC_05940 PE=3 SV=1	VMC_05940	151;167;169
D0WTU8	K	Putative transcriptional regulator OS=Vibrio alginolyticus 40B OX=674977 GN=VMC_05980 PE=3 SV=1	VMC_05980	112
D0WTV3	K	Putative transcriptional regulator OS=Vibrio alginolyticus 40B OX=674977 GN=VMC_06030 PE=4 SV=1	VMC_06030	192
D0WTV4	K	MOSC domain-containing protein OS=Vibrio alginolyticus 40B OX=674977 GN=VMC_06040 PE=4 SV=1	VMC_06040	8;125
D0WTV6	K	Uncharacterized protein OS=Vibrio alginolyticus 40B OX=674977 GN=VMC_06060 PE=4 SV=1	VMC_06060	124
D0WTV7	K	ABC transporter, ATP-binding protein OS=Vibrio alginolyticus 40B OX=674977 GN=VMC_06070 PE=4 SV=1	VMC_06070	346;502
D0WTV8	K	Uncharacterized protein OS=Vibrio alginolyticus 40B OX=674977 GN=VMC_06080 PE=4 SV=1	VMC_06080	68
D0WTV9	K	Transcriptional regulator, AsnC family OS=Vibrio alginolyticus 40B OX=674977 GN=VMC_06090 PE=4 SV=1	VMC_06090	61
D0WTW2	K	Putative ribosomal protein N-acetyltransferase OS=Vibrio alginolyticus 40B OX=674977 GN=VMC_06120 PE=4 SV=1	VMC_06120	7;135
D0WTW3	K	Sodium/proline symporter OS=Vibrio alginolyticus 40B OX=674977 GN=putP PE=3 SV=1	putP	268
D0WTW4	K	Uncharacterized protein OS=Vibrio alginolyticus 40B OX=674977 GN=VMC_06140 PE=4 SV=1	VMC_06140	179
D0WTW5	K	Bifunctional protein PutA OS=Vibrio alginolyticus 40B OX=674977 GN=putA PE=3 SV=1	putA	112;114;166;257;314;322;387;654;893;895;905;953;988
D0WTW6	K	Transcriptional regulator, AraC/XylS family OS=Vibrio alginolyticus 40B OX=674977 GN=VMC_06160 PE=4 SV=1	VMC_06160	168
D0WTW8	K	Pyridoxine/pyridoxamine 5'-phosphate oxidase OS=Vibrio alginolyticus 40B OX=674977 GN=pdxH PE=3 SV=1	pdxH	63;67;80;111;119;126;136;150;155;160;177
D0WTX1	K	Membrane fusion protein (MFP) family protein OS=Vibrio alginolyticus 40B OX=674977 GN=VMC_06210 PE=3 SV=1	VMC_06210	88;243;362
D0WTX3	K	Uncharacterized protein OS=Vibrio alginolyticus 40B OX=674977 GN=VMC_06230 PE=4 SV=1	VMC_06230	176;244;292;299;363;421;428;433;575;588;590
D0WTX4	K	Toxin secretion ATP-binding protein OS=Vibrio alginolyticus 40B OX=674977 GN=VMC_06240 PE=4 SV=1	VMC_06240	2;88;234;468;509;653
D0WTX6	K	Oligopeptide ABC transporter, periplasmic oligopeptide-binding protein OS=Vibrio alginolyticus 40B OX=674977 GN=VMC_06260 PE=3 SV=1	VMC_06260	167;232
D0WTY3	K	Putative transcriptional regulator, LysR family OS=Vibrio alginolyticus 40B OX=674977 GN=VMC_06330 PE=3 SV=1	VMC_06330	165
D0WTY5	K	Uncharacterized protein OS=Vibrio alginolyticus 40B OX=674977 GN=VMC_06350 PE=4 SV=1	VMC_06350	64;340
D0WTY6	K	tRNA(Met) cytidine acetyltransferase TmcA OS=Vibrio alginolyticus 40B OX=674977 GN=tmcA PE=3 SV=1	tmcA	136;185;200;212;310;364;478
D0WTY7	K	ParB family protein OS=Vibrio alginolyticus 40B OX=674977 GN=VMC_06370 PE=3 SV=1	VMC_06370	4;11;15;32;59;107;151;158;165;175;179;218;221;283;296;305
D0WTY8	K	ParA family protein OS=Vibrio alginolyticus 40B OX=674977 GN=VMC_06380 PE=4 SV=1	VMC_06380	42;55;62;102;107;117;194;238;375;386
D0WTY9	K	HTH_55 domain-containing protein OS=Vibrio alginolyticus 40B OX=674977 GN=VMC_06390 PE=4 SV=1	VMC_06390	144
D0WTZ1	K	Uncharacterized protein OS=Vibrio alginolyticus 40B OX=674977 GN=VMC_06410 PE=4 SV=1	VMC_06410	87
D0WTZ2	K	Uncharacterized protein OS=Vibrio alginolyticus 40B OX=674977 GN=VMC_06420 PE=4 SV=1	VMC_06420	233
D0WTZ3	K	Trehalose-6-phosphate hydrolase OS=Vibrio alginolyticus 40B OX=674977 GN=treC PE=4 SV=1	treC	30;36;41;490
D0WTZ5	K	Trehalose repressor OS=Vibrio alginolyticus 40B OX=674977 GN=treR PE=4 SV=1	treR	4;63;106;115;188;205
D0WTZ6	K	D,D-heptose 1,7-bisphosphate phosphatase OS=Vibrio alginolyticus 40B OX=674977 GN=VMC_06460 PE=3 SV=1	VMC_06460	60;111;123
D0WTZ7	K	ABC transporter, ATP-binding protein OS=Vibrio alginolyticus 40B OX=674977 GN=VMC_06470 PE=4 SV=1	VMC_06470	5;16;22;44;75;112;114;120;126;133;146;233
D0WTZ8	K	ABC transporter, permease protein OS=Vibrio alginolyticus 40B OX=674977 GN=VMC_06480 PE=3 SV=1	VMC_06480	51
D0WTZ9	K	Lipoprotein OS=Vibrio alginolyticus 40B OX=674977 GN=yaeC PE=3 SV=1	yaeC	97;122;262
D0WU00	K	Uncharacterized protein OS=Vibrio alginolyticus 40B OX=674977 GN=VMC_06500 PE=4 SV=1	VMC_06500	72
D0WU01	K	Protein Syd OS=Vibrio alginolyticus 40B OX=674977 GN=syd PE=3 SV=1	syd	52
D0WU02	K	NADPH-dependent 7-cyano-7-deazaguanine reductase OS=Vibrio alginolyticus 40B OX=674977 GN=queF PE=3 SV=1	queF	8;207;240;246
D0WU03	K	Uncharacterized protein OS=Vibrio alginolyticus 40B OX=674977 GN=VMC_06530 PE=4 SV=1	VMC_06530	192;451
D0WU04	K	TPR-repeat-containing protein OS=Vibrio alginolyticus 40B OX=674977 GN=VMC_06540 PE=4 SV=1	VMC_06540	5;163;200;206
D0WU06	K	AMP nucleosidase OS=Vibrio alginolyticus 40B OX=674977 GN=VMC_06560 PE=4 SV=1	VMC_06560	52;57;340;398;425;428;437
D0WU07	K	Flap endonuclease Xni OS=Vibrio alginolyticus 40B OX=674977 GN=xni PE=3 SV=1	xni	125;221
D0WU08	K	Ribosomal RNA large subunit methyltransferase M OS=Vibrio alginolyticus 40B OX=674977 GN=rlmM PE=3 SV=1	rlmM	46;94;148;152;156;168;297;303;315;329;333;365;373
D0WU09	K	AB hydrolase-1 domain-containing protein OS=Vibrio alginolyticus 40B OX=674977 GN=VMC_06590 PE=4 SV=1	VMC_06590	127;136
D0WU11	K	tRNA sulfurtransferase OS=Vibrio alginolyticus 40B OX=674977 GN=thiI PE=3 SV=1	thiI	6;14;24;105;116;142;158;203;236;265;438
D0WU15	K	Geranyltranstransferase OS=Vibrio alginolyticus 40B OX=674977 GN=ispA PE=3 SV=1	ispA	43;179;198
D0WU16	K	1-deoxy-D-xylulose-5-phosphate synthase OS=Vibrio alginolyticus 40B OX=674977 GN=dxs PE=3 SV=1	dxs	25;101;214;223;273;283;318;466;536
D0WU18	K	Thiamine-monophosphate kinase OS=Vibrio alginolyticus 40B OX=674977 GN=thiL PE=3 SV=1	thiL	20
D0WU19	K	Transcription antitermination protein NusB OS=Vibrio alginolyticus 40B OX=674977 GN=nusB PE=3 SV=1	nusB	33;130;139
D0WU20	K	6,7-dimethyl-8-ribityllumazine synthase OS=Vibrio alginolyticus 40B OX=674977 GN=ribH PE=3 SV=1	ribH	2;72
D0WU21	K	3,4-dihydroxy-2-butanone 4-phosphate synthase OS=Vibrio alginolyticus 40B OX=674977 GN=ribB PE=3 SV=1	ribB	184;240;276;305;312;320;351
D0WU22	K	Riboflavin synthase alpha chain OS=Vibrio alginolyticus 40B OX=674977 GN=ribE PE=4 SV=1	ribE	70;86
D0WU23	K	Riboflavin biosynthesis protein RibD OS=Vibrio alginolyticus 40B OX=674977 GN=VMC_06730 PE=3 SV=1	VMC_06730	101;117
D0WU24	K	Transcriptional repressor NrdR OS=Vibrio alginolyticus 40B OX=674977 GN=nrdR PE=3 SV=1	nrdR	12
D0WU25	K	Transporter, putative OS=Vibrio alginolyticus 40B OX=674977 GN=VMC_06750 PE=4 SV=1	VMC_06750	210
D0WU27	K	Glyceraldehyde-3-phosphate dehydrogenase OS=Vibrio alginolyticus 40B OX=674977 GN=gapA PE=3 SV=1	gapA	4;101;107;114;143;162;167;224;286
D0WU29	K	Uncharacterized protein OS=Vibrio alginolyticus 40B OX=674977 GN=VMC_06790 PE=4 SV=1	VMC_06790	153;179
D0WU31	K	Lysophospholipase L2 OS=Vibrio alginolyticus 40B OX=674977 GN=VMC_06810 PE=4 SV=1	VMC_06810	72;77;264;315
D0WU32	K	Uncharacterized protein OS=Vibrio alginolyticus 40B OX=674977 GN=VMC_06820 PE=4 SV=1	VMC_06820	8;43;172
D0WU33	K	EVE domain-containing protein OS=Vibrio alginolyticus 40B OX=674977 GN=VMC_06830 PE=4 SV=1	VMC_06830	22;65
D0WU34	K	Uncharacterized protein OS=Vibrio alginolyticus 40B OX=674977 GN=VMC_06840 PE=4 SV=1	VMC_06840	54;141
D0WU36	K	GGDEF family protein OS=Vibrio alginolyticus 40B OX=674977 GN=VMC_06860 PE=4 SV=1	VMC_06860	213;509;579;589;604;761;775
D0WU37	K	Uncharacterized protein OS=Vibrio alginolyticus 40B OX=674977 GN=VMC_06870 PE=4 SV=1	VMC_06870	58;69
D0WU38	K	Tyrosine recombinase XerC OS=Vibrio alginolyticus 40B OX=674977 GN=xerC PE=4 SV=1	xerC	27
D0WU42	K	Zinc-responsive transcriptional regulator OS=Vibrio alginolyticus 40B OX=674977 GN=zntR PE=4 SV=1	zntR	9;28;46;55;83;89;96
D0WU43	K	Bifunctional purine biosynthesis protein PurH OS=Vibrio alginolyticus 40B OX=674977 GN=purH PE=3 SV=1	purH	74;165;212;223;259;288;299;374;381;403;416;423;429;456
D0WU44	K	Phosphoribosylamine--glycine ligase OS=Vibrio alginolyticus 40B OX=674977 GN=purD PE=4 SV=1	purD	109;145
D0WU45	K	Uncharacterized protein OS=Vibrio alginolyticus 40B OX=674977 GN=VMC_06950 PE=4 SV=1	VMC_06950	47
D0WU47	K	Protease, putative OS=Vibrio alginolyticus 40B OX=674977 GN=VMC_06970 PE=4 SV=1	VMC_06970	54;66;79;207;212;279;299;305;319;421
D0WU48	K	Recombination-associated protein RdgC OS=Vibrio alginolyticus 40B OX=674977 GN=rdgC PE=3 SV=1	rdgC	4;39;41;68;72;99;144;145;210;226;230;253;259
D0WU49	K	Phosphate regulon transcriptional regulatory protein PhoB OS=Vibrio alginolyticus 40B OX=674977 GN=phoB PE=4 SV=1	phoB	91;105;110;204;213
D0WU50	K	Phosphate regulon sensor protein PhoR OS=Vibrio alginolyticus 40B OX=674977 GN=phoR PE=4 SV=1	phoR	154;304
D0WU51	K	Phosphate-binding protein OS=Vibrio alginolyticus 40B OX=674977 GN=VMC_07010 PE=3 SV=1	VMC_07010	111;241;258
D0WU52	K	Exopolyphosphatase OS=Vibrio alginolyticus 40B OX=674977 GN=VMC_07020 PE=3 SV=1	VMC_07020	324;436
D0WU53	K	Polyphosphate kinase OS=Vibrio alginolyticus 40B OX=674977 GN=ppk PE=3 SV=1	ppk	28;163;194;298;335;435;461;546;654
D0WU54	K	Phosphate ABC transporter, permease protein OS=Vibrio alginolyticus 40B OX=674977 GN=VMC_07040 PE=3 SV=1	VMC_07040	249;320
D0WU56	K	Phosphate ABC transporter, ATP-binding protein OS=Vibrio alginolyticus 40B OX=674977 GN=pstB PE=4 SV=1	pstB	92;260;261
D0WU57	K	Phosphate-specific transport system accessory protein PhoU OS=Vibrio alginolyticus 40B OX=674977 GN=phoU PE=3 SV=1	phoU	57;81;117;160
D0WU58	K	PPK2 domain-containing protein OS=Vibrio alginolyticus 40B OX=674977 GN=VMC_07080 PE=3 SV=1	VMC_07080	46;164;167;186
D0WU59	K	Copper homeostasis protein CutC OS=Vibrio alginolyticus 40B OX=674977 GN=cutC PE=3 SV=1	cutC	171;207
D0WU60	K	Alkyl hydroperoxide reductase C OS=Vibrio alginolyticus 40B OX=674977 GN=VMC_07100 PE=3 SV=1	VMC_07100	99;107;112;166;179;187;202
D0WU61	K	Transcriptional regulator, LysR family OS=Vibrio alginolyticus 40B OX=674977 GN=VMC_07110 PE=3 SV=1	VMC_07110	3;58;72;80;169;216
D0WU62	K	Malate synthase OS=Vibrio alginolyticus 40B OX=674977 GN=aceB PE=3 SV=1	aceB	226;355;359;502
D0WU63	K	Isocitrase OS=Vibrio alginolyticus 40B OX=674977 GN=aceA PE=4 SV=1	aceA	196;204;384
D0WU64	K	Acetoin utilization protein AcuB, putative OS=Vibrio alginolyticus 40B OX=674977 GN=VMC_07140 PE=4 SV=1	VMC_07140	31;109;111;120
D0WU66	K	S-adenosylmethionine:tRNA ribosyltransferase-isomerase OS=Vibrio alginolyticus 40B OX=674977 GN=queA PE=3 SV=1	queA	77;89;333;346
D0WU67	K	Queuine tRNA-ribosyltransferase OS=Vibrio alginolyticus 40B OX=674977 GN=tgt PE=3 SV=1	tgt	8;121;128;159;241;250;287;294;314
D0WU68	K	Sec translocon accessory complex subunit YajC OS=Vibrio alginolyticus 40B OX=674977 GN=yajC PE=3 SV=1	yajC	48;69;94;103
D0WU69	K	Protein translocase subunit SecD OS=Vibrio alginolyticus 40B OX=674977 GN=secD PE=3 SV=1	secD	162;179;184;308;375;380;600
D0WU70	K	Protein-export membrane protein SecF OS=Vibrio alginolyticus 40B OX=674977 GN=secF PE=3 SV=1	secF	6
D0WU71	K	Inositol-1-monophosphatase OS=Vibrio alginolyticus 40B OX=674977 GN=VMC_07210 PE=3 SV=1	VMC_07210	61;68;74;115;202
D0WU72	K	tRNA (cytidine/uridine-2'-O-)-methyltransferase TrmJ OS=Vibrio alginolyticus 40B OX=674977 GN=trmJ PE=3 SV=1	trmJ	6;99
D0WU73	K	HTH-type transcriptional regulator iscR OS=Vibrio alginolyticus 40B OX=674977 GN=VMC_07230 PE=4 SV=1	VMC_07230	38;82;142
D0WU74	K	Cysteine desulfurase IscS OS=Vibrio alginolyticus 40B OX=674977 GN=nifS PE=3 SV=1	nifS	2;92;95;101;105;174;187;196;206;211;260;265
D0WU75	K	Iron-sulfur cluster assembly scaffold protein IscU OS=Vibrio alginolyticus 40B OX=674977 GN=nifU PE=3 SV=1	nifU	6;22;42;46;57;80;115;122
D0WU77	K	Co-chaperone protein HscB homolog OS=Vibrio alginolyticus 40B OX=674977 GN=hscB PE=3 SV=1	hscB	50;62;121
D0WU78	K	Chaperone protein HscA homolog OS=Vibrio alginolyticus 40B OX=674977 GN=hscA PE=3 SV=1	hscA	73;86;309;310;427;457;521;591
D0WU79	K	2Fe-2S ferredoxin OS=Vibrio alginolyticus 40B OX=674977 GN=VMC_07290 PE=3 SV=1	VMC_07290	44
D0WU80	K	Peptidase B OS=Vibrio alginolyticus 40B OX=674977 GN=pepB PE=3 SV=1	pepB	83;116;135;140;149;151;243;259;270;391;409
D0WU81	K	Nucleoside diphosphate kinase OS=Vibrio alginolyticus 40B OX=674977 GN=ndk PE=3 SV=1	ndk	11;29;38;57;92
D0WU83	K	HTH cro/C1-type domain-containing protein OS=Vibrio alginolyticus 40B OX=674977 GN=VMC_07330 PE=4 SV=1	VMC_07330	21;32;71;246;267;277
D0WU84	K	4-hydroxy-3-methylbut-2-en-1-yl diphosphate synthase (flavodoxin) OS=Vibrio alginolyticus 40B OX=674977 GN=gcpE PE=3 SV=1	gcpE	96;128;177;198;326;334
D0WU85	K	Histidine--tRNA ligase OS=Vibrio alginolyticus 40B OX=674977 GN=hisS PE=3 SV=1	hisS	3;30;211;369
D0WU86	K	Ancillary SecYEG translocon subunit OS=Vibrio alginolyticus 40B OX=674977 GN=VMC_07360 PE=3 SV=1	VMC_07360	76
D0WU87	K	Outer membrane protein assembly factor BamB OS=Vibrio alginolyticus 40B OX=674977 GN=bamB PE=3 SV=1	bamB	74;258;280
D0WU88	K	GTPase Der OS=Vibrio alginolyticus 40B OX=674977 GN=der PE=3 SV=1	der	15;112;211;222;279;284;338;396;451;477;494
D0WU90	K	Exodeoxyribonuclease 7 large subunit OS=Vibrio alginolyticus 40B OX=674977 GN=xseA PE=3 SV=1	xseA	185;323;346;477
D0WU91	K	Inosine-5'-monophosphate dehydrogenase OS=Vibrio alginolyticus 40B OX=674977 GN=guaB PE=3 SV=1	guaB	163;172;179;190;219;444;495
D0WU92	K	GMP synthase [glutamine-hydrolyzing] OS=Vibrio alginolyticus 40B OX=674977 GN=guaA PE=3 SV=1	guaA	3;114;166;246;288;293;299;301;316;340;343;348;373;409;410;457
D0WU95	K	Uncharacterized protein OS=Vibrio alginolyticus 40B OX=674977 GN=VMC_07450 PE=3 SV=1	VMC_07450	184
D0WU98	K	Putative transcriptional regulator, LysR family OS=Vibrio alginolyticus 40B OX=674977 GN=VMC_07480 PE=3 SV=1	VMC_07480	136
D0WU99	K	O-acetylhomoserine (Thiol)-lyase OS=Vibrio alginolyticus 40B OX=674977 GN=VMC_07490 PE=3 SV=1	VMC_07490	65;129
D0WUA0	K	O-acetylhomoserine (Thiol)-lyase OS=Vibrio alginolyticus 40B OX=674977 GN=VMC_07500 PE=3 SV=1	VMC_07500	35;42;113;143;148;158;172;184
D0WUA1	K	Uncharacterized protein OS=Vibrio alginolyticus 40B OX=674977 GN=VMC_07510 PE=3 SV=1	VMC_07510	61
D0WUA2	K	Uncharacterized protein OS=Vibrio alginolyticus 40B OX=674977 GN=VMC_07520 PE=4 SV=1	VMC_07520	170
D0WUA5	K	Uncharacterized protein OS=Vibrio alginolyticus 40B OX=674977 GN=VMC_07550 PE=4 SV=1	VMC_07550	134;295;483
D0WUA6	K	Putative transcriptional regulator, LysR family OS=Vibrio alginolyticus 40B OX=674977 GN=VMC_07560 PE=3 SV=1	VMC_07560	138
D0WUA9	K	SsrA-binding protein OS=Vibrio alginolyticus 40B OX=674977 GN=smpB PE=3 SV=1	smpB	9;19;49;157
D0WUB1	K	UPF0125 protein VMC_07610 OS=Vibrio alginolyticus 40B OX=674977 GN=VMC_07610 PE=3 SV=1	VMC_07610	53;55;86
D0WUB6	K	NAD kinase OS=Vibrio alginolyticus 40B OX=674977 GN=nadK PE=3 SV=1	nadK	2;13;24;231;275;286
D0WUB7	K	Protein GrpE OS=Vibrio alginolyticus 40B OX=674977 GN=grpE PE=3 SV=1	grpE	81;91;107;142
D0WUB9	K	Chaperone protein DnaK OS=Vibrio alginolyticus 40B OX=674977 GN=dnaK PE=2 SV=1	dnaK	3;54;69;94;105;108;120;165;182;252;298;303;351;358;413;445;451;522;526;527;547;561;563;580;586
D0WUC0	K	Chaperone protein DnaJ OS=Vibrio alginolyticus 40B OX=674977 GN=dnaJ PE=3 SV=1	dnaJ	46;51;62;140;159;160;195;197;200;221;298;348;361;374
D0WUC4	K	Putative p-aminobenzoyl-glutamate transporter OS=Vibrio alginolyticus 40B OX=674977 GN=VMC_07740 PE=4 SV=1	VMC_07740	8;13;121;337
D0WUC6	K	Membrane-bound lytic murein transglycosylase F OS=Vibrio alginolyticus 40B OX=674977 GN=mltF PE=3 SV=1	mltF	101;209;309;418;431
D0WUC7	K	Phosphoribosylformylglycinamidine synthase OS=Vibrio alginolyticus 40B OX=674977 GN=purL PE=3 SV=1	purL	86;122;158;170;172;289;308;311;336;345;396;424;464;478;593;689;853;882;906;919;924;949;1080;1081;1112
D0WUC8	K	Uncharacterized protein OS=Vibrio alginolyticus 40B OX=674977 GN=VMC_07780 PE=4 SV=1	VMC_07780	9;86
D0WUD0	K	Uncharacterized protein OS=Vibrio alginolyticus 40B OX=674977 GN=VMC_07800 PE=3 SV=1	VMC_07800	273;437;441;463;657;666
D0WUD1	K	Uncharacterized protein OS=Vibrio alginolyticus 40B OX=674977 GN=VMC_07810 PE=4 SV=1	VMC_07810	84;120;137;195;247
D0WUD3	K	Aminoacyl-histidine dipeptidase OS=Vibrio alginolyticus 40B OX=674977 GN=pepD PE=4 SV=1	pepD	62;63;72;73;213;216;233
D0WUD4	K	Uncharacterized protein OS=Vibrio alginolyticus 40B OX=674977 GN=VMC_07840 PE=3 SV=1	VMC_07840	33
D0WUD5	K	Xanthine-guanine phosphoribosyltransferase OS=Vibrio alginolyticus 40B OX=674977 GN=gpt PE=3 SV=1	gpt	22;30;108;115
D0WUD6	K	Esterase FrsA OS=Vibrio alginolyticus 40B OX=674977 GN=frsA PE=3 SV=1	frsA	7;169;290;308;392;396
D0WUD7	K	Sigma factor-binding protein Crl OS=Vibrio alginolyticus 40B OX=674977 GN=crl PE=3 SV=1	crl	24;82
D0WUD8	K	Glutamate 5-kinase OS=Vibrio alginolyticus 40B OX=674977 GN=proB PE=3 SV=1	proB	209;308;347;354
D0WUD9	K	Gamma-glutamyl phosphate reductase OS=Vibrio alginolyticus 40B OX=674977 GN=proA PE=3 SV=1	proA	6;142;161;174;203;242;276;321;400
D0WUE0	K	Phosphorelay protein LuxU OS=Vibrio alginolyticus 40B OX=674977 GN=VMC_07900 PE=4 SV=1	VMC_07900	734;875;889
D0WUE1	K	23S rRNA (uracil(1939)-C(5))-methyltransferase RlmD OS=Vibrio alginolyticus 40B OX=674977 GN=rlmD PE=3 SV=1	rlmD	366
D0WUE2	K	GTP pyrophosphokinase OS=Vibrio alginolyticus 40B OX=674977 GN=relA PE=3 SV=1	relA	151;163;175;211;284;298;300;369;439;463;487;514;520;528;582;678;688;690;730
D0WUE4	K	CTP_synth_N domain-containing protein OS=Vibrio alginolyticus 40B OX=674977 GN=VMC_07940 PE=4 SV=1	VMC_07940	35
D0WUE5	K	CTP synthase (glutamine hydrolyzing) OS=Vibrio alginolyticus 40B OX=674977 GN=pyrG PE=3 SV=1	pyrG	15;69;76;169;195;213;246;250;258;297
D0WUE6	K	Enolase OS=Vibrio alginolyticus 40B OX=674977 GN=eno PE=3 SV=1	eno	6;62;82;180;195;200;263;358;361;406;427
D0WUE7	K	2-C-methyl-D-erythritol 4-phosphate cytidylyltransferase OS=Vibrio alginolyticus 40B OX=674977 GN=ispD PE=3 SV=1	ispD	44
D0WUE8	K	2-C-methyl-D-erythritol 2,4-cyclodiphosphate synthase OS=Vibrio alginolyticus 40B OX=674977 GN=ispF PE=3 SV=1	ispF	79;86;144
D0WUE9	K	tRNA pseudouridine synthase D OS=Vibrio alginolyticus 40B OX=674977 GN=truD PE=3 SV=1	truD	14;22;51;65;72;80
D0WUF0	K	5'-nucleotidase SurE OS=Vibrio alginolyticus 40B OX=674977 GN=surE PE=3 SV=1	surE	146;197
D0WUF1	K	Protein-L-isoaspartate O-methyltransferase OS=Vibrio alginolyticus 40B OX=674977 GN=pcm PE=3 SV=1	pcm	118
D0WUF2	K	Lipoprotein NlpD OS=Vibrio alginolyticus 40B OX=674977 GN=VMC_08020 PE=4 SV=1	VMC_08020	271
D0WUF3	K	RNA polymerase sigma factor RpoS OS=Vibrio alginolyticus 40B OX=674977 GN=rpoS PE=3 SV=1	rpoS	128
D0WUF4	K	DNA mismatch repair protein MutS OS=Vibrio alginolyticus 40B OX=674977 GN=mutS PE=3 SV=1	mutS	437;511;607;791
D0WUF5	K	CinA-related protein OS=Vibrio alginolyticus 40B OX=674977 GN=VMC_08050 PE=4 SV=1	VMC_08050	6;146
D0WUF6	K	Protein RecA OS=Vibrio alginolyticus 40B OX=674977 GN=recA PE=3 SV=1	recA	14;29;94;111;238;256;292;303;308;323;328
D0WUF8	K	Alanine--tRNA ligase OS=Vibrio alginolyticus 40B OX=674977 GN=alaS PE=3 SV=1	alaS	14;56;74;144;231;322;357;525;584;636;638;647;712;716;729;737;805;812
D0WUG0	K	Protoporphyrinogen IX dehydrogenase [quinone] OS=Vibrio alginolyticus 40B OX=674977 GN=hemG PE=3 SV=1	hemG	3;63;64;97;171
D0WUG2	K	Uncharacterized protein OS=Vibrio alginolyticus 40B OX=674977 GN=VMC_08120 PE=3 SV=1	VMC_08120	45;135
D0WUG4	K	3-ketoacyl-CoA thiolase OS=Vibrio alginolyticus 40B OX=674977 GN=fadA PE=3 SV=1	fadA	40
D0WUG5	K	Zinc-binding alcohol dehydrogenase OS=Vibrio alginolyticus 40B OX=674977 GN=VMC_08150 PE=4 SV=1	VMC_08150	87;142;220;227;261;313
D0WUG6	K	Putative transcriptional regulator OS=Vibrio alginolyticus 40B OX=674977 GN=VMC_08160 PE=3 SV=1	VMC_08160	28
D0WUG7	K	Sulfur carrier protein TusA OS=Vibrio alginolyticus 40B OX=674977 GN=tusA PE=3 SV=1	tusA	10
D0WUH0	K	Glycine--tRNA ligase alpha subunit OS=Vibrio alginolyticus 40B OX=674977 GN=glyQ PE=3 SV=1	glyQ	3;232;239;251;263;282;301
D0WUH1	K	Glycine--tRNA ligase beta subunit OS=Vibrio alginolyticus 40B OX=674977 GN=glyS PE=3 SV=1	glyS	45;56;67;88;111;118;122;145;152;213;222;281;285;320;361;554;563
D0WUH2	K	Periplasmic alpha-amylase OS=Vibrio alginolyticus 40B OX=674977 GN=malS PE=4 SV=1	malS	84
D0WUH3	K	Valine-pyruvate aminotransferase OS=Vibrio alginolyticus 40B OX=674977 GN=avtA PE=4 SV=1	avtA	5;206;307
D0WUH4	K	16 kDa heat shock protein A OS=Vibrio alginolyticus 40B OX=674977 GN=ibpA PE=3 SV=1	ibpA	83;98
D0WUH6	K	DNA gyrase subunit B OS=Vibrio alginolyticus 40B OX=674977 GN=gyrB PE=3 SV=1	gyrB	14;162;212;239;300;332;347;375;396;407;414;440;448;450;456;488;537;542;593;686
D0WUH8	K	Beta sliding clamp OS=Vibrio alginolyticus 40B OX=674977 GN=dnaN PE=3 SV=1	dnaN	12;74;141;191;235
D0WUH9	K	Chromosomal replication initiator protein DnaA OS=Vibrio alginolyticus 40B OX=674977 GN=dnaA PE=3 SV=1	dnaA	87;111;138;146;391;398;456
D0WUI0	K	Amino acid ABC transporter, periplasmic amino acid-binding protein OS=Vibrio alginolyticus 40B OX=674977 GN=VMC_08300 PE=3 SV=1	VMC_08300	156;186;216;223;240
D0WUI3	K	Ribonuclease P protein component OS=Vibrio alginolyticus 40B OX=674977 GN=rnpA PE=3 SV=1	rnpA	91;107
D0WUI4	K	Membrane protein insertase YidC OS=Vibrio alginolyticus 40B OX=674977 GN=yidC PE=3 SV=1	yidC	229;290
D0WUI5	K	tRNA modification GTPase MnmE OS=Vibrio alginolyticus 40B OX=674977 GN=mnmE PE=3 SV=1	mnmE	27;204;217;228;282;359
D0WUI7	K	tRNA uridine 5-carboxymethylaminomethyl modification enzyme MnmG OS=Vibrio alginolyticus 40B OX=674977 GN=mnmG PE=3 SV=1	mnmG	88;198;283;329;354;469;481;488;497;553;569;589
D0WUI8	K	Ribosomal RNA small subunit methyltransferase G OS=Vibrio alginolyticus 40B OX=674977 GN=gidB PE=3 SV=1	gidB	103;109;118;135;169
D0WUI9	K	ParA family protein OS=Vibrio alginolyticus 40B OX=674977 GN=VMC_08390 PE=4 SV=1	VMC_08390	3;11;201;227
D0WUJ0	K	Probable chromosome-partitioning protein ParB OS=Vibrio alginolyticus 40B OX=674977 GN=parB PE=3 SV=1	parB	114;164;216;229;230;239
D0WUJ2	K	ATP synthase subunit a OS=Vibrio alginolyticus 40B OX=674977 GN=atpB PE=3 SV=1	atpB	166
D0WUJ4	K	ATP synthase subunit b OS=Vibrio alginolyticus 40B OX=674977 GN=atpF PE=3 SV=1	atpF	18;31;45;60;62;79;101;113;121;125
D0WUJ5	K	ATP synthase subunit delta OS=Vibrio alginolyticus 40B OX=674977 GN=atpH PE=3 SV=1	atpH	13
D0WUJ6	K	ATP synthase subunit alpha OS=Vibrio alginolyticus 40B OX=674977 GN=atpA PE=3 SV=1	atpA	97;128;150;161;185;275;288;328;394;436;442;511;512;518
D0WUJ7	K	ATP synthase gamma chain OS=Vibrio alginolyticus 40B OX=674977 GN=atpG PE=3 SV=1	atpG	15;22;51;97;98;109;127;159
D0WUJ8	K	ATP synthase subunit beta OS=Vibrio alginolyticus 40B OX=674977 GN=atpD PE=3 SV=1	atpD	83;142;145
D0WUJ9	K	ATP synthase epsilon chain OS=Vibrio alginolyticus 40B OX=674977 GN=atpC PE=3 SV=1	atpC	95;137
D0WUK0	K	Bifunctional protein GlmU OS=Vibrio alginolyticus 40B OX=674977 GN=glmU PE=3 SV=1	glmU	2;30;142;153;160;163;178;348;357
D0WUK2	K	Putative cyclohexadienyl dehydratase signal peptide protein OS=Vibrio alginolyticus 40B OX=674977 GN=VMC_08520 PE=3 SV=1	VMC_08520	140;158;202;241
D0WUK5	K	L-threonine dehydratase OS=Vibrio alginolyticus 40B OX=674977 GN=ilvA PE=3 SV=1	ilvA	52;112;298;299;309;337;502
D0WUK6	K	Dihydroxy-acid dehydratase OS=Vibrio alginolyticus 40B OX=674977 GN=ilvD PE=3 SV=1	ilvD	66;154;313;320;506;571;578;602
D0WUK7	K	Branched-chain-amino-acid aminotransferase OS=Vibrio alginolyticus 40B OX=674977 GN=ilvE PE=3 SV=1	ilvE	47;91;277
D0WUK8	K	Acetolactate synthase II, small subunit OS=Vibrio alginolyticus 40B OX=674977 GN=ilvM PE=4 SV=1	ilvM	9;13;32;77
D0WUK9	K	Acetolactate synthase OS=Vibrio alginolyticus 40B OX=674977 GN=VMC_08590 PE=3 SV=1	VMC_08590	281;303;450;497
D0WUL1	K	Putative periplasmic protein OS=Vibrio alginolyticus 40B OX=674977 GN=VMC_08610 PE=4 SV=1	VMC_08610	140;154
D0WUL2	K	PlsC domain-containing protein OS=Vibrio alginolyticus 40B OX=674977 GN=VMC_08620 PE=4 SV=1	VMC_08620	167
D0WUL3	K	Thiol:disulfide interchange protein OS=Vibrio alginolyticus 40B OX=674977 GN=tpcG PE=3 SV=1	tpcG	29;37;64;74;103;137;157
D0WUL7	K	Putative iron(III) compound receptor OS=Vibrio alginolyticus 40B OX=674977 GN=VMC_08670 PE=3 SV=1	VMC_08670	81;166;418;453;586;595;634
D0WUL8	K	Iron(III) ABC transporter, ATP-binding protein OS=Vibrio alginolyticus 40B OX=674977 GN=VMC_08680 PE=4 SV=1	VMC_08680	69;115
D0WUM2	K	Uncharacterized protein OS=Vibrio alginolyticus 40B OX=674977 GN=VMC_08720 PE=4 SV=1	VMC_08720	173;266
D0WUM6	K	Putative transcriptional regulator, LuxR family OS=Vibrio alginolyticus 40B OX=674977 GN=VMC_08760 PE=4 SV=1	VMC_08760	122
D0WUM8	K	Methyl-accepting chemotaxis protein OS=Vibrio alginolyticus 40B OX=674977 GN=VMC_08780 PE=4 SV=1	VMC_08780	227
D0WUM9	K	MoxR-like protein OS=Vibrio alginolyticus 40B OX=674977 GN=VMC_08790 PE=4 SV=1	VMC_08790	52;112;124
D0WUN0	K	DUF58 domain-containing protein OS=Vibrio alginolyticus 40B OX=674977 GN=VMC_08800 PE=4 SV=1	VMC_08800	266
D0WUN2	K	VWFA domain-containing protein OS=Vibrio alginolyticus 40B OX=674977 GN=VMC_08820 PE=4 SV=1	VMC_08820	113;120;258
D0WUN3	K	Uncharacterized protein OS=Vibrio alginolyticus 40B OX=674977 GN=VMC_08830 PE=4 SV=1	VMC_08830	37;468
D0WUN6	K	Phosphate ABC transporter, ATP-binding protein OS=Vibrio alginolyticus 40B OX=674977 GN=VMC_08860 PE=4 SV=1	VMC_08860	42
D0WUP3	K	Putative TonB system receptor OS=Vibrio alginolyticus 40B OX=674977 GN=VMC_08930 PE=3 SV=1	VMC_08930	244;695
D0WUP4	K	Protease II OS=Vibrio alginolyticus 40B OX=674977 GN=VMC_08940 PE=4 SV=1	VMC_08940	46;52;409;611;615
D0WUP5	K	ATP-dependent RNA helicase, DEAD box family OS=Vibrio alginolyticus 40B OX=674977 GN=VMC_08950 PE=3 SV=1	VMC_08950	27;76;129;222;227;237;269;276;363;425;437
D0WUP7	K	LysM domain-containing protein OS=Vibrio alginolyticus 40B OX=674977 GN=VMC_08970 PE=3 SV=1	VMC_08970	147
D0WUP8	K	Deoxyribodipyrimidine photolyase OS=Vibrio alginolyticus 40B OX=674977 GN=VMC_08980 PE=3 SV=1	VMC_08980	299;427
D0WUP9	K	Transcriptional regulator, MerR family OS=Vibrio alginolyticus 40B OX=674977 GN=VMC_08990 PE=4 SV=1	VMC_08990	8;22;65;108;118;169;175;195;238;244;262
D0WUQ0	K	DUF1722 domain-containing protein OS=Vibrio alginolyticus 40B OX=674977 GN=VMC_09000 PE=4 SV=1	VMC_09000	25;157;230;261
D0WUQ1	K	Purine nucleoside phosphorylase DeoD-type OS=Vibrio alginolyticus 40B OX=674977 GN=deoD PE=3 SV=1	deoD	27;54;115
D0WUQ2	K	Uncharacterized protein OS=Vibrio alginolyticus 40B OX=674977 GN=VMC_09020 PE=4 SV=1	VMC_09020	115;160;176;466
D0WUQ4	K	GGDEF family protein OS=Vibrio alginolyticus 40B OX=674977 GN=VMC_09040 PE=4 SV=1	VMC_09040	41;56;147;317;349;421;510
D0WUQ5	K	Uncharacterized protein OS=Vibrio alginolyticus 40B OX=674977 GN=VMC_09050 PE=4 SV=1	VMC_09050	112
D0WUQ6	K	Biotin_lipoyl_2 domain-containing protein OS=Vibrio alginolyticus 40B OX=674977 GN=VMC_09060 PE=4 SV=1	VMC_09060	286;366
D0WUR7	K	Uncharacterized protein OS=Vibrio alginolyticus 40B OX=674977 GN=VMC_09170 PE=4 SV=1	VMC_09170	231;258;263
D0WUS0	K	Endopeptidase La OS=Vibrio alginolyticus 40B OX=674977 GN=VMC_09200 PE=3 SV=1	VMC_09200	26;104;112;151;200;233;305;381;706;732
D0WUS1	K	Uncharacterized protein OS=Vibrio alginolyticus 40B OX=674977 GN=VMC_09210 PE=4 SV=1	VMC_09210	14
D0WUS2	K	Hypothetical ABC transporter, ATP-binding protein OS=Vibrio alginolyticus 40B OX=674977 GN=VMC_09220 PE=4 SV=1	VMC_09220	153;250;266;278;289;296;342;346;356;363;475;502;513;519
D0WUS3	K	Prolyl endopeptidase OS=Vibrio alginolyticus 40B OX=674977 GN=VMC_09230 PE=3 SV=1	VMC_09230	5;200;487
D0WUS4	K	HTH lysR-type domain-containing protein OS=Vibrio alginolyticus 40B OX=674977 GN=VMC_09240 PE=3 SV=1	VMC_09240	62
D0WUS6	K	L-lactate dehydrogenase OS=Vibrio alginolyticus 40B OX=674977 GN=VMC_09260 PE=3 SV=1	VMC_09260	138;298;365
D0WUS8	K	Uncharacterized protein OS=Vibrio alginolyticus 40B OX=674977 GN=VMC_09280 PE=3 SV=1	VMC_09280	213
D0WUT5	K	L-threonine 3-dehydrogenase OS=Vibrio alginolyticus 40B OX=674977 GN=tdh PE=3 SV=1	tdh	8;10;22;36;286
D0WUT6	K	2-amino-3-ketobutyrate coenzyme A ligase OS=Vibrio alginolyticus 40B OX=674977 GN=kbl PE=3 SV=1	kbl	23;90;95;98;169;220;362
D0WUT7	K	ScrC (Sensory box/GGDEF family protein) OS=Vibrio alginolyticus 40B OX=674977 GN=VMC_09370 PE=4 SV=1	VMC_09370	177
D0WUT8	K	ScrB OS=Vibrio alginolyticus 40B OX=674977 GN=VMC_09380 PE=4 SV=1	VMC_09380	168;171;254
D0WUT9	K	ScrA OS=Vibrio alginolyticus 40B OX=674977 GN=VMC_09390 PE=3 SV=1	VMC_09390	124;459
D0WUU0	K	Superoxide dismutase [Cu-Zn] OS=Vibrio alginolyticus 40B OX=674977 GN=sodC PE=3 SV=1	sodC	138;157
D0WUU6	K	Transcriptional regulator, LysR family OS=Vibrio alginolyticus 40B OX=674977 GN=VMC_09460 PE=3 SV=1	VMC_09460	61;162
D0WUV1	K	Uncharacterized protein OS=Vibrio alginolyticus 40B OX=674977 GN=VMC_09510 PE=3 SV=1	VMC_09510	141
D0WUX7	K	Protein-glutamate O-methyltransferase OS=Vibrio alginolyticus 40B OX=674977 GN=VMC_09770 PE=4 SV=1	VMC_09770	44;46;229;273
D0WUX8	K	Chemotaxis protein CheV OS=Vibrio alginolyticus 40B OX=674977 GN=cheV PE=4 SV=1	cheV	41;48;60
D0WUX9	K	Flagella basal body P-ring formation protein FlgA OS=Vibrio alginolyticus 40B OX=674977 GN=VMC_09790 PE=3 SV=1	VMC_09790	172;185;209
D0WUY1	K	Uncharacterized protein OS=Vibrio alginolyticus 40B OX=674977 GN=VMC_09810 PE=3 SV=1	VMC_09810	44
D0WUY5	K	Uncharacterized protein OS=Vibrio alginolyticus 40B OX=674977 GN=VMC_09850 PE=4 SV=1	VMC_09850	11;30;48
D0WUY6	K	Outer membrane protein OmpA OS=Vibrio alginolyticus 40B OX=674977 GN=VMC_09860 PE=3 SV=1	VMC_09860	274
D0WUY7	K	Glutamate--tRNA ligase OS=Vibrio alginolyticus 40B OX=674977 GN=gltX PE=3 SV=1	gltX	88;94;97;102;116;127;136;149;305;348;380;388;454;462
D0WUZ0	K	Cation transport ATPase, E1-E2 family OS=Vibrio alginolyticus 40B OX=674977 GN=VMC_09900 PE=3 SV=1	VMC_09900	490;588;629;636;641;647
D0WUZ3	K	Beta-N-acetylhexosaminidase OS=Vibrio alginolyticus 40B OX=674977 GN=VMC_09930 PE=3 SV=1	VMC_09930	431;469;542;559;626;823
D0WUZ4	K	Uncharacterized protein OS=Vibrio alginolyticus 40B OX=674977 GN=VMC_09940 PE=4 SV=1	VMC_09940	278
D0WUZ5	K	Uncharacterized protein OS=Vibrio alginolyticus 40B OX=674977 GN=VMC_09950 PE=4 SV=1	VMC_09950	99
D0WUZ6	K	Smr domain-containing protein OS=Vibrio alginolyticus 40B OX=674977 GN=VMC_09960 PE=4 SV=1	VMC_09960	65;76;188
D0WUZ7	K	Pseudouridine synthase OS=Vibrio alginolyticus 40B OX=674977 GN=VMC_09970 PE=3 SV=1	VMC_09970	11;57;96;133;141;149;156;172
D0WUZ8	K	Cys-tRNA(Pro)/Cys-tRNA(Cys) deacylase OS=Vibrio alginolyticus 40B OX=674977 GN=VMC_09980 PE=3 SV=1	VMC_09980	9;12;73;83;109;110;125;132
D0WUZ9	K	5'-nucleotidase OS=Vibrio alginolyticus 40B OX=674977 GN=nutA PE=3 SV=1	nutA	274;283;373
D0WV00	K	2-dehydro-3-deoxyphosphooctonate aldolase OS=Vibrio alginolyticus 40B OX=674977 GN=kdsA PE=3 SV=1	kdsA	43;47;60;79;85;138;139;162;192
D0WV04	K	Peptide chain release factor 1 OS=Vibrio alginolyticus 40B OX=674977 GN=prfA PE=3 SV=1	prfA	85;88;139;162;167;178;225
D0WV05	K	Glutamyl-tRNA reductase OS=Vibrio alginolyticus 40B OX=674977 GN=hemA PE=3 SV=1	hemA	20;60;138;148;373;385;405
D0WV07	K	4-diphosphocytidyl-2-C-methyl-D-erythritol kinase OS=Vibrio alginolyticus 40B OX=674977 GN=ispE PE=3 SV=1	ispE	276
D0WV08	K	Ribose-phosphate pyrophosphokinase OS=Vibrio alginolyticus 40B OX=674977 GN=prs PE=3 SV=1	prs	2;179;191;234;283
D0WV09	K	Peptidyl-tRNA hydrolase OS=Vibrio alginolyticus 40B OX=674977 GN=pth PE=3 SV=1	pth	42;46;130;147;155;159;180
D0WV10	K	Ribosome-binding ATPase YchF OS=Vibrio alginolyticus 40B OX=674977 GN=engD PE=3 SV=1	engD	76;109;327;334;367;372
D0WV11	K	2-octaprenyl-3-methyl-6-methoxy-1,4-benzoquinol hydroxylase OS=Vibrio alginolyticus 40B OX=674977 GN=VMC_10110 PE=3 SV=1	VMC_10110	334
D0WV13	K	PhoH family protein OS=Vibrio alginolyticus 40B OX=674977 GN=VMC_10130 PE=3 SV=1	VMC_10130	32;54;109;182;216;331;353
D0WV14	K	Endoribonuclease YbeY OS=Vibrio alginolyticus 40B OX=674977 GN=ybeY PE=3 SV=1	ybeY	94
D0WV15	K	Hemolysin, putative OS=Vibrio alginolyticus 40B OX=674977 GN=VMC_10150 PE=4 SV=1	VMC_10150	116;155;215
D0WV16	K	Apolipoprotein N-acyltransferase OS=Vibrio alginolyticus 40B OX=674977 GN=cutE PE=3 SV=1	cutE	433;452
D0WV17	K	Uncharacterized protein OS=Vibrio alginolyticus 40B OX=674977 GN=VMC_10170 PE=4 SV=1	VMC_10170	28;35;45;56;60
D0WV18	K	Leucine--tRNA ligase OS=Vibrio alginolyticus 40B OX=674977 GN=leuS PE=3 SV=1	leuS	16;22;32;34;142;152;288;299;407;410;470;474;544;581;622;681;697;705;709;736;810;850
D0WV19	K	LPS-assembly lipoprotein LptE OS=Vibrio alginolyticus 40B OX=674977 GN=lptE PE=3 SV=1	lptE	98;116
D0WV20	K	DNA polymerase III subunit delta OS=Vibrio alginolyticus 40B OX=674977 GN=VMC_10200 PE=4 SV=1	VMC_10200	49
D0WV21	K	Ribosomal silencing factor RsfS OS=Vibrio alginolyticus 40B OX=674977 GN=rsfS PE=3 SV=1	rsfS	7;45
D0WV22	K	Ribosomal RNA large subunit methyltransferase H OS=Vibrio alginolyticus 40B OX=674977 GN=rlmH PE=3 SV=1	rlmH	67
D0WV23	K	Peptidoglycan D,D-transpeptidase MrdA OS=Vibrio alginolyticus 40B OX=674977 GN=mrdA PE=3 SV=1	mrdA	62;132;197;315
D0WV25	K	Endolytic peptidoglycan transglycosylase RlpA OS=Vibrio alginolyticus 40B OX=674977 GN=rlpA PE=3 SV=1	rlpA	227
D0WV26	K	Serine-type D-Ala-D-Ala carboxypeptidase OS=Vibrio alginolyticus 40B OX=674977 GN=dacA PE=3 SV=1	dacA	52;57;62;96;101;225;274;290;329;336;344
D0WV27	K	UPF0250 protein VMC_10270 OS=Vibrio alginolyticus 40B OX=674977 GN=VMC_10270 PE=3 SV=1	VMC_10270	9;11;53
D0WV28	K	Octanoyltransferase OS=Vibrio alginolyticus 40B OX=674977 GN=lipB PE=3 SV=1	lipB	8;133;134
D0WV29	K	Lipoyl synthase OS=Vibrio alginolyticus 40B OX=674977 GN=lipA PE=3 SV=1	lipA	129;219
D0WV30	K	Serine hydroxymethyltransferase OS=Vibrio alginolyticus 40B OX=674977 GN=glyA PE=3 SV=1	glyA	62;73;249;271;276;284;295;330;345;404;410
D0WV33	K	Uncharacterized protein OS=Vibrio alginolyticus 40B OX=674977 GN=VMC_10330 PE=4 SV=1	VMC_10330	6
D0WV34	K	Multifunctional fusion protein OS=Vibrio alginolyticus 40B OX=674977 GN=msrA PE=3 SV=1	msrA	87;165;203
D0WV35	K	C factor cell-cell signaling protein OS=Vibrio alginolyticus 40B OX=674977 GN=VMC_10350 PE=4 SV=1	VMC_10350	208
D0WV36	K	Uncharacterized protein OS=Vibrio alginolyticus 40B OX=674977 GN=VMC_10360 PE=4 SV=1	VMC_10360	118
D0WV37	K	Cryptochrome DASH OS=Vibrio alginolyticus 40B OX=674977 GN=VMC_10370 PE=3 SV=1	VMC_10370	4
D0WV43	K	Uncharacterized protein OS=Vibrio alginolyticus 40B OX=674977 GN=VMC_10430 PE=4 SV=1	VMC_10430	113;250;340
D0WV46	K	Uncharacterized protein OS=Vibrio alginolyticus 40B OX=674977 GN=VMC_10460 PE=4 SV=1	VMC_10460	42;69;94
D0WV51	K	Uncharacterized protein OS=Vibrio alginolyticus 40B OX=674977 GN=VMC_10510 PE=4 SV=1	VMC_10510	124;130
D0WV61	K	Phospho-beta-glucosidase B OS=Vibrio alginolyticus 40B OX=674977 GN=VMC_10610 PE=3 SV=1	VMC_10610	55;211;339;354
D0WV63	K	Uncharacterized protein OS=Vibrio alginolyticus 40B OX=674977 GN=VMC_10630 PE=4 SV=1	VMC_10630	5;85;90
D0WV64	K	Transcriptional regulator, LysR family OS=Vibrio alginolyticus 40B OX=674977 GN=VMC_10640 PE=3 SV=1	VMC_10640	39;170
D0WV68	K	Probable alpha-L-glutamate ligase OS=Vibrio alginolyticus 40B OX=674977 GN=rimK PE=3 SV=1	rimK	19;51;131;196;202;206
D0WV71	K	Biosynthetic arginine decarboxylase OS=Vibrio alginolyticus 40B OX=674977 GN=speA PE=3 SV=1	speA	105;175;215;223
D0WV72	K	Agmatinase OS=Vibrio alginolyticus 40B OX=674977 GN=speB PE=3 SV=1	speB	71;72;82;114
D0WV73	K	Multidrug resistance protein D OS=Vibrio alginolyticus 40B OX=674977 GN=emrD PE=4 SV=1	emrD	200;203
D0WV74	K	Putative protease OS=Vibrio alginolyticus 40B OX=674977 GN=VMC_10740 PE=4 SV=1	VMC_10740	228;334;468;539;543;565;678;687
D0WV75	K	Putative outer membrane protein OS=Vibrio alginolyticus 40B OX=674977 GN=VMC_10750 PE=4 SV=1	VMC_10750	68;95;152
D0WV78	K	GTP cyclohydrolase-2 OS=Vibrio alginolyticus 40B OX=674977 GN=ribA PE=3 SV=1	ribA	83;107;169;207;266
D0WV80	K	Peptide ABC transporter, ATP-binding protein OS=Vibrio alginolyticus 40B OX=674977 GN=VMC_10800 PE=4 SV=1	VMC_10800	43
D0WV83	K	Putative transcriptional regulator, LysR family OS=Vibrio alginolyticus 40B OX=674977 GN=VMC_10830 PE=3 SV=1	VMC_10830	47;172
D0WV84	K	Gluconate utilization system gnt-I transcriptional repressor OS=Vibrio alginolyticus 40B OX=674977 GN=gntR PE=4 SV=1	gntR	55
D0WV89	K	Uncharacterized protein OS=Vibrio alginolyticus 40B OX=674977 GN=VMC_10890 PE=4 SV=1	VMC_10890	584
D0WV90	K	SPOR domain-containing protein OS=Vibrio alginolyticus 40B OX=674977 GN=VMC_10900 PE=4 SV=1	VMC_10900	105;109;119;138;172
D0WV91	K	Peptide ABC transporter, permease protein OS=Vibrio alginolyticus 40B OX=674977 GN=VMC_10910 PE=3 SV=1	VMC_10910	202;204;216
D0WV93	K	Peptide ABC transporter, periplasmic peptide-binding protein OS=Vibrio alginolyticus 40B OX=674977 GN=VMC_10930 PE=3 SV=1	VMC_10930	66;120;128;131;166;204;211;216;219;224;231;257;289;308;312;332;371;386;390;394;465
D0WV94	K	Peptide ABC transporter, ATP-binding protein OS=Vibrio alginolyticus 40B OX=674977 GN=VMC_10940 PE=4 SV=1	VMC_10940	7;24;148;306;315;384;409;425;450;553
D0WV95	K	Uncharacterized protein OS=Vibrio alginolyticus 40B OX=674977 GN=VMC_10950 PE=4 SV=1	VMC_10950	33;42;54
D0WV97	K	ATP-dependent DNA helicase Rep OS=Vibrio alginolyticus 40B OX=674977 GN=rep PE=3 SV=1	rep	12;35;46;97;123;311;318;343;530;615;625
D0WV98	K	Transcriptional regulator, TetR family OS=Vibrio alginolyticus 40B OX=674977 GN=VMC_10980 PE=4 SV=1	VMC_10980	52;119
D0WV99	K	HlyD_D23 domain-containing protein OS=Vibrio alginolyticus 40B OX=674977 GN=VMC_10990 PE=3 SV=1	VMC_10990	114;121;130;157;166;315;321
D0WVA0	K	Multidrug resistance protein, putative OS=Vibrio alginolyticus 40B OX=674977 GN=VMC_11000 PE=4 SV=1	VMC_11000	9;181;192;414;497;501;626;925;1009;1018;1030
D0WVA1	K	Ubiquinone biosynthesis accessory factor UbiK OS=Vibrio alginolyticus 40B OX=674977 GN=ubiK PE=3 SV=1	ubiK	23;32;43;65;72
D0WVA2	K	Ketol-acid reductoisomerase (NADP(+)) OS=Vibrio alginolyticus 40B OX=674977 GN=ilvC PE=3 SV=1	ilvC	36;145;155;192;282;284;435
D0WVA3	K	Transcriptional activator IlvY OS=Vibrio alginolyticus 40B OX=674977 GN=ilvY PE=3 SV=1	ilvY	272
D0WVA4	K	Tim44 domain-containing protein OS=Vibrio alginolyticus 40B OX=674977 GN=VMC_11040 PE=4 SV=1	VMC_11040	34;43;54
D0WVA8	K	O-succinylbenzoic acid--CoA ligase OS=Vibrio alginolyticus 40B OX=674977 GN=VMC_11080 PE=4 SV=1	VMC_11080	10
D0WVA9	K	o-succinylbenzoate synthase OS=Vibrio alginolyticus 40B OX=674977 GN=menC PE=3 SV=1	menC	130;135
D0WVB0	K	1,4-dihydroxy-2-naphthoyl-CoA synthase OS=Vibrio alginolyticus 40B OX=674977 GN=menB PE=3 SV=1	menB	23;28;36;43;61;105;280;287
D0WVB2	K	2-succinyl-5-enolpyruvyl-6-hydroxy-3-cyclohexene-1-carboxylate synthase OS=Vibrio alginolyticus 40B OX=674977 GN=menD PE=3 SV=1	menD	302
D0WVB4	K	Aminotran_1_2 domain-containing protein OS=Vibrio alginolyticus 40B OX=674977 GN=yfbQ PE=4 SV=1	yfbQ	9;23;34;79;327;329;337;341;357;360;373
D0WVB5	K	5'-deoxynucleotidase VMC_11150 OS=Vibrio alginolyticus 40B OX=674977 GN=VMC_11150 PE=3 SV=1	VMC_11150	63;107;146;172
D0WVB6	K	Deoxyguanosinetriphosphate triphosphohydrolase-like protein OS=Vibrio alginolyticus 40B OX=674977 GN=VMC_11160 PE=3 SV=1	VMC_11160	47;81;141;163;175;189;235;406;429
D0WVC0	K	Peptidyl-prolyl cis-trans isomerse D OS=Vibrio alginolyticus 40B OX=674977 GN=VMC_11200 PE=4 SV=1	VMC_11200	255;256;264;358;553
D0WVC1	K	DNA-binding protein HU-beta OS=Vibrio alginolyticus 40B OX=674977 GN=hupB PE=3 SV=1	hupB	3;18;64;75;80
D0WVC2	K	Lon protease OS=Vibrio alginolyticus 40B OX=674977 GN=lon PE=2 SV=1	lon	35;89;99;142;146;175;234;261;269;276;314;347;361;404;415;497;502;549;556;562;565;575;587;650;661;719;721;731
D0WVC3	K	ATP-dependent Clp protease ATP-binding subunit ClpX OS=Vibrio alginolyticus 40B OX=674977 GN=clpX PE=3 SV=1	clpX	12;21;54;59;60;69;86;87;98;177;190;194;231;283
D0WVC4	K	ATP-dependent Clp protease proteolytic subunit OS=Vibrio alginolyticus 40B OX=674977 GN=clpP PE=3 SV=1	clpP	165
D0WVC5	K	Trigger factor OS=Vibrio alginolyticus 40B OX=674977 GN=tig PE=3 SV=1	tig	52;56;60;83;127;146;162;236;239;267;342;361;366
D0WVD7	K	Uncharacterized protein OS=Vibrio alginolyticus 40B OX=674977 GN=VMC_11370 PE=4 SV=1	VMC_11370	26;97
D0WVD8	K	HTH lysR-type domain-containing protein OS=Vibrio alginolyticus 40B OX=674977 GN=VMC_11380 PE=3 SV=1	VMC_11380	156
D0WVE0	K	Nudix hydrolase domain-containing protein OS=Vibrio alginolyticus 40B OX=674977 GN=VMC_11400 PE=4 SV=1	VMC_11400	10
D0WVE1	K	Uncharacterized protein OS=Vibrio alginolyticus 40B OX=674977 GN=VMC_11410 PE=4 SV=1	VMC_11410	61;70;73;92;104;132;140
D0WVE3	K	Carbonic anhydrase OS=Vibrio alginolyticus 40B OX=674977 GN=VMC_11430 PE=3 SV=1	VMC_11430	40;211
D0WVE8	K	Uncharacterized protein OS=Vibrio alginolyticus 40B OX=674977 GN=VMC_11480 PE=4 SV=1	VMC_11480	5
D0WVF6	K	Transcriptional regulator OS=Vibrio alginolyticus 40B OX=674977 GN=VMC_11560 PE=4 SV=1	VMC_11560	42;176;313;319
D0WVG4	K	Putative transcriptional regulator of 2-aminoethylphosphonate degradation operon OS=Vibrio alginolyticus 40B OX=674977 GN=phnR PE=4 SV=1	phnR	105
D0WVG8	K	Uncharacterized protein OS=Vibrio alginolyticus 40B OX=674977 GN=VMC_11680 PE=4 SV=1	VMC_11680	59
D0WVH0	K	Peptidase_M14 domain-containing protein OS=Vibrio alginolyticus 40B OX=674977 GN=VMC_11700 PE=4 SV=1	VMC_11700	2;16;20;54;158
D0WVH1	K	Putative outer membrane protein OmpA OS=Vibrio alginolyticus 40B OX=674977 GN=VMC_11710 PE=3 SV=1	VMC_11710	268;277;287
D0WVH3	K	Transcriptional regulator, LysR family OS=Vibrio alginolyticus 40B OX=674977 GN=VMC_11730 PE=3 SV=1	VMC_11730	31;38;167
D0WVH5	K	L-serine dehydratase OS=Vibrio alginolyticus 40B OX=674977 GN=VMC_11750 PE=3 SV=1	VMC_11750	415
D0WVH6	K	DUF218 domain-containing protein OS=Vibrio alginolyticus 40B OX=674977 GN=VMC_11760 PE=4 SV=1	VMC_11760	198;241
D0WVH8	K	Hemolysin OS=Vibrio alginolyticus 40B OX=674977 GN=VMC_11780 PE=4 SV=1	VMC_11780	75
D0WVJ4	K	UPF0209 protein OS=Vibrio alginolyticus 40B OX=674977 GN=VMC_11940 PE=4 SV=1	VMC_11940	40
D0WVJ5	K	FMN_red domain-containing protein OS=Vibrio alginolyticus 40B OX=674977 GN=VMC_11950 PE=4 SV=1	VMC_11950	2;51
D0WVJ7	K	Uncharacterized protein OS=Vibrio alginolyticus 40B OX=674977 GN=VMC_11970 PE=4 SV=1	VMC_11970	153;166
D0WVJ9	K	Chorismate synthase OS=Vibrio alginolyticus 40B OX=674977 GN=aroC PE=3 SV=1	aroC	91;118;124;126;167;171;223;342
D0WVK0	K	50S ribosomal protein L3 glutamine methyltransferase OS=Vibrio alginolyticus 40B OX=674977 GN=prmB PE=3 SV=1	prmB	288
D0WVK1	K	UPF0115 protein VMC_12010 OS=Vibrio alginolyticus 40B OX=674977 GN=VMC_12010 PE=3 SV=1	VMC_12010	55
D0WVK2	K	Phosphohistidine phosphatase sixA OS=Vibrio alginolyticus 40B OX=674977 GN=sixA PE=4 SV=1	sixA	34
D0WVK3	K	Peptidase, insulinase family OS=Vibrio alginolyticus 40B OX=674977 GN=VMC_12030 PE=3 SV=1	VMC_12030	153
D0WVK4	K	Pitrilysin OS=Vibrio alginolyticus 40B OX=674977 GN=VMC_12040 PE=4 SV=1	VMC_12040	141;387
D0WVK5	K	Putative CG2 omega OS=Vibrio alginolyticus 40B OX=674977 GN=VMC_12050 PE=4 SV=1	VMC_12050	45;52;57
D0WVK6	K	Fatty acid oxidation complex subunit alpha OS=Vibrio alginolyticus 40B OX=674977 GN=yfcX PE=3 SV=1	yfcX	47;61;133;204;218;228;236;273;285;369;433;484;490;492;582;603;609;669;674;681
D0WVK7	K	Acetyl-CoA acyltransferase OS=Vibrio alginolyticus 40B OX=674977 GN=VMC_12070 PE=3 SV=1	VMC_12070	138;148;155;160;217;235;254
D0WVK8	K	RNA polymerase sigma factor OS=Vibrio alginolyticus 40B OX=674977 GN=sigV PE=3 SV=1	sigV	5;17;20;43;59;68;71;89
D0WVL3	K	Putative cytochrome c-type biogenesis protein OS=Vibrio alginolyticus 40B OX=674977 GN=VMC_12130 PE=4 SV=1	VMC_12130	363
D0WVL4	K	Cytochrome c-type biogenesis protein OS=Vibrio alginolyticus 40B OX=674977 GN=ccmH PE=3 SV=1	ccmH	67;78;133;144
D0WVL5	K	Thiol:disulfide interchange protein DsbE OS=Vibrio alginolyticus 40B OX=674977 GN=dsbE PE=3 SV=1	dsbE	95;98
D0WVL6	K	Cytochrome c-type biogenesis protein CcmF OS=Vibrio alginolyticus 40B OX=674977 GN=ccmF PE=3 SV=1	ccmF	571
D0WVM1	K	Uncharacterized protein OS=Vibrio alginolyticus 40B OX=674977 GN=VMC_12210 PE=4 SV=1	VMC_12210	59
D0WVM2	K	Purine-binding chemotaxis protein CheW OS=Vibrio alginolyticus 40B OX=674977 GN=cheW PE=4 SV=1	cheW	10;131
D0WVM3	K	CheW-like domain-containing protein OS=Vibrio alginolyticus 40B OX=674977 GN=VMC_12230 PE=4 SV=1	VMC_12230	280
D0WVM4	K	ParA family protein OS=Vibrio alginolyticus 40B OX=674977 GN=VMC_12240 PE=4 SV=1	VMC_12240	15;180;193;204;227
D0WVM5	K	Protein-glutamate methylesterase/protein-glutamine glutaminase OS=Vibrio alginolyticus 40B OX=674977 GN=cheB PE=3 SV=1	cheB	107;132;173;180;283
D0WVM6	K	Phosphorelay protein LuxU OS=Vibrio alginolyticus 40B OX=674977 GN=cheA PE=4 SV=1	cheA	316;333;342;346;351;352;441
D0WVM7	K	Protein phosphatase CheZ OS=Vibrio alginolyticus 40B OX=674977 GN=VMC_12270 PE=3 SV=1	VMC_12270	53;82;129
D0WVM8	K	Chemotaxis protein CheY OS=Vibrio alginolyticus 40B OX=674977 GN=cheY PE=4 SV=1	cheY	6;63;75;101;106
D0WVN0	K	MinD-related protein OS=Vibrio alginolyticus 40B OX=674977 GN=VMC_12300 PE=4 SV=1	VMC_12300	23;31;181
D0WVN1	K	Flagella-associated GTP-binding protein OS=Vibrio alginolyticus 40B OX=674977 GN=flhF PE=3 SV=1	flhF	295;467
D0WVN9	K	Flagellar motor switch protein FliM OS=Vibrio alginolyticus 40B OX=674977 GN=fliM PE=3 SV=1	fliM	139;266
D0WVP5	K	Flagellum-specific ATP synthase OS=Vibrio alginolyticus 40B OX=674977 GN=fliI PE=4 SV=1	fliI	25;137;384
D0WVP6	K	Flagellar assembly protein FliH OS=Vibrio alginolyticus 40B OX=674977 GN=fliH PE=3 SV=1	fliH	250
D0WVP7	K	Flagellar motor switch protein FliG OS=Vibrio alginolyticus 40B OX=674977 GN=fliG PE=3 SV=1	fliG	54;73;132;214;328
D0WVP8	K	Flagellar M-ring protein OS=Vibrio alginolyticus 40B OX=674977 GN=fliF PE=3 SV=1	fliF	188
D0WVQ0	K	Acetoacetate metabolism regulatory protein atoC OS=Vibrio alginolyticus 40B OX=674977 GN=atoC PE=4 SV=1	atoC	5;145;274;301;312;321
D0WVQ2	K	Sigma-54 dependent transcriptional activator OS=Vibrio alginolyticus 40B OX=674977 GN=flrA PE=4 SV=1	flrA	6;114;120;268;309
D0WVR1	K	Probable Fe(2+)-trafficking protein OS=Vibrio alginolyticus 40B OX=674977 GN=VMC_12610 PE=3 SV=1	VMC_12610	12;28;36;45;53;54
D0WVR3	K	tRNA (guanine-N(7)-)-methyltransferase OS=Vibrio alginolyticus 40B OX=674977 GN=trmB PE=3 SV=1	trmB	14;218
D0WVR4	K	UPF0020 domain-containing protein OS=Vibrio alginolyticus 40B OX=674977 GN=VMC_12640 PE=4 SV=1	VMC_12640	111;199;238;281
D0WVR5	K	Glutaminase OS=Vibrio alginolyticus 40B OX=674977 GN=glsA PE=3 SV=1	glsA	33;221
D0WVR7	K	dITP/XTP pyrophosphatase OS=Vibrio alginolyticus 40B OX=674977 GN=VMC_12670 PE=3 SV=1	VMC_12670	3;139
D0WVR8	K	DUF4426 domain-containing protein OS=Vibrio alginolyticus 40B OX=674977 GN=VMC_12680 PE=4 SV=1	VMC_12680	77;83
D0WVS1	K	Pyrroline-5-carboxylate reductase OS=Vibrio alginolyticus 40B OX=674977 GN=proC PE=3 SV=1	proC	118;240
D0WVS2	K	Pyridoxal phosphate homeostasis protein OS=Vibrio alginolyticus 40B OX=674977 GN=VMC_12720 PE=3 SV=1	VMC_12720	21;90
D0WVS3	K	Twitching motility protein PilT OS=Vibrio alginolyticus 40B OX=674977 GN=pilT PE=3 SV=1	pilT	36;123;153;170;249;267
D0WVS4	K	Twitching motility protein PilU OS=Vibrio alginolyticus 40B OX=674977 GN=VMC_12740 PE=3 SV=1	VMC_12740	120;149;167;301
D0WVS5	K	Putative pre-16S rRNA nuclease OS=Vibrio alginolyticus 40B OX=674977 GN=VMC_12750 PE=3 SV=1	VMC_12750	29;42;110
D0WVS6	K	UPF0301 protein VMC_12760 OS=Vibrio alginolyticus 40B OX=674977 GN=VMC_12760 PE=3 SV=1	VMC_12760	78;162
D0WVS7	K	Glutathione synthetase OS=Vibrio alginolyticus 40B OX=674977 GN=gshB PE=3 SV=1	gshB	18;60;115;229;253;263
D0WVS8	K	Ribosomal RNA small subunit methyltransferase E OS=Vibrio alginolyticus 40B OX=674977 GN=VMC_12780 PE=3 SV=1	VMC_12780	60;118;127;133;176;188
D0WVT1	K	Putative cytochrome c oxidase, subunit I OS=Vibrio alginolyticus 40B OX=674977 GN=VMC_12810 PE=4 SV=1	VMC_12810	21
D0WVT2	K	S-adenosylmethionine synthase OS=Vibrio alginolyticus 40B OX=674977 GN=metK PE=3 SV=1	metK	3;109;148;246;266;270;284;354
D0WVT3	K	Transketolase OS=Vibrio alginolyticus 40B OX=674977 GN=VMC_12830 PE=3 SV=1	VMC_12830	275;285;334;357;542;570;608;623
D0WVT4	K	Iron-regulated virulence regulatory protein OS=Vibrio alginolyticus 40B OX=674977 GN=VMC_12840 PE=3 SV=1	VMC_12840	17;30;152;170
D0WVT5	K	Iron-regulated outer membrane virulence protein, TonB receptor family OS=Vibrio alginolyticus 40B OX=674977 GN=VMC_12850 PE=3 SV=1	VMC_12850	98;107;233;352;413;548;583
D0WVT6	K	D-erythrose-4-phosphate dehydrogenase OS=Vibrio alginolyticus 40B OX=674977 GN=epd PE=3 SV=1	epd	25;59;123;148;218;221;229;233
D0WVT7	K	Phosphoglycerate kinase OS=Vibrio alginolyticus 40B OX=674977 GN=pgk PE=3 SV=1	pgk	5;14;27;30;45;53;120;127;128;180;193;197;243;244;302
D0WVT8	K	Fructose-bisphosphate aldolase OS=Vibrio alginolyticus 40B OX=674977 GN=fbaA PE=3 SV=1	fbaA	3;9;20;75;113;301;325
D0WVT9	K	Uncharacterized protein OS=Vibrio alginolyticus 40B OX=674977 GN=VMC_12890 PE=3 SV=1	VMC_12890	60;205;217
D0WVU2	K	HTH-type transcriptional regulator ArgP OS=Vibrio alginolyticus 40B OX=674977 GN=argP PE=3 SV=1	argP	65
D0WVU3	K	Uncharacterized protein OS=Vibrio alginolyticus 40B OX=674977 GN=VMC_12930 PE=4 SV=1	VMC_12930	61;66;73;100;103;156;163;168;179;228
D0WVU4	K	2-oxoglutarate reductase OS=Vibrio alginolyticus 40B OX=674977 GN=serA PE=3 SV=1	serA	3;8;130;141;230;347;396;398
D0WVU5	K	Ribose-5-phosphate isomerase A OS=Vibrio alginolyticus 40B OX=674977 GN=rpiA PE=3 SV=1	rpiA	7;8;16;47;94;104;149
D0WVU6	K	5-formyltetrahydrofolate cyclo-ligase OS=Vibrio alginolyticus 40B OX=674977 GN=VMC_12960 PE=3 SV=1	VMC_12960	160
D0WVU7	K	Cell division protein ZapA OS=Vibrio alginolyticus 40B OX=674977 GN=VMC_12970 PE=3 SV=1	VMC_12970	32;39;85
D0WVU9	K	2-octaprenyl-6-methoxyphenol hydroxylase OS=Vibrio alginolyticus 40B OX=674977 GN=ubiH PE=3 SV=1	ubiH	151
D0WVV0	K	FAD_binding_3 domain-containing protein OS=Vibrio alginolyticus 40B OX=674977 GN=VMC_13000 PE=3 SV=1	VMC_13000	63;393
D0WVV1	K	tRNA_edit domain-containing protein OS=Vibrio alginolyticus 40B OX=674977 GN=VMC_13010 PE=4 SV=1	VMC_13010	48
D0WVV2	K	tRNA-modifying protein YgfZ OS=Vibrio alginolyticus 40B OX=674977 GN=VMC_13020 PE=3 SV=1	VMC_13020	68;70;102;135
D0WVV3	K	FAD assembly factor SdhE OS=Vibrio alginolyticus 40B OX=674977 GN=VMC_13030 PE=3 SV=1	VMC_13030	7;76
D0WVV4	K	L-aspartate oxidase OS=Vibrio alginolyticus 40B OX=674977 GN=nadB PE=3 SV=1	nadB	56;62;195;202;222;326;347;392
D0WVV5	K	RNA polymerase sigma factor OS=Vibrio alginolyticus 40B OX=674977 GN=rpoE PE=3 SV=1	rpoE	32;84;126
D0WVV7	K	Periplasmic negative regulator of sigmaE OS=Vibrio alginolyticus 40B OX=674977 GN=rseB PE=4 SV=1	rseB	51
D0WVV8	K	Sigma-E factor regulatory protein rseB OS=Vibrio alginolyticus 40B OX=674977 GN=VMC_13080 PE=4 SV=1	VMC_13080	76
D0WVV9	K	Sigma-E factor regulatory protein RseC OS=Vibrio alginolyticus 40B OX=674977 GN=VMC_13090 PE=4 SV=1	VMC_13090	46;51
D0WVW0	K	Elongation factor 4 OS=Vibrio alginolyticus 40B OX=674977 GN=lepA PE=3 SV=1	lepA	17;55;224;283;289;290;543
D0WVW1	K	Signal peptidase I OS=Vibrio alginolyticus 40B OX=674977 GN=lepB PE=3 SV=1	lepB	162;175
D0WVW2	K	Ribonuclease 3 OS=Vibrio alginolyticus 40B OX=674977 GN=rnc PE=3 SV=1	rnc	7;153;198
D0WVW3	K	GTPase Era OS=Vibrio alginolyticus 40B OX=674977 GN=era PE=3 SV=1	era	39;45;50;132;163;175;193;268;291;301
D0WVW5	K	Pyridoxine 5'-phosphate synthase OS=Vibrio alginolyticus 40B OX=674977 GN=pdxJ PE=3 SV=1	pdxJ	23;97;122;145;146;173;229;235
D0WVW6	K	Holo-[acyl-carrier-protein] synthase OS=Vibrio alginolyticus 40B OX=674977 GN=acpS PE=3 SV=1	acpS	39;57
D0WVW8	K	Glutamate synthase, large subunit OS=Vibrio alginolyticus 40B OX=674977 GN=gltB PE=3 SV=1	gltB	33;663;939;1141;1211;1247
D0WVX0	K	Sensory box/GGDEF family protein OS=Vibrio alginolyticus 40B OX=674977 GN=VMC_13200 PE=4 SV=1	VMC_13200	202;214;268;316;323;356;363
D0WVX1	K	Aerobic respiration control sensor protein OS=Vibrio alginolyticus 40B OX=674977 GN=arcB PE=4 SV=1	arcB	190;191;278;390
D0WVX2	K	Putative DNA polymerase III, beta chain OS=Vibrio alginolyticus 40B OX=674977 GN=VMC_13220 PE=4 SV=1	VMC_13220	141
D0WVX3	K	Aerobic respiration control protein ArcA OS=Vibrio alginolyticus 40B OX=674977 GN=arcA PE=4 SV=1	arcA	131;160;178;195;210
D0WVX5	K	4-hydroxy-4-methyl-2-oxoglutarate aldolase OS=Vibrio alginolyticus 40B OX=674977 GN=VMC_13250 PE=3 SV=1	VMC_13250	47;59
D0WVX8	K	Transcriptional regulator, LysR family OS=Vibrio alginolyticus 40B OX=674977 GN=VMC_13280 PE=3 SV=1	VMC_13280	320
D0WVX9	K	ABM domain-containing protein OS=Vibrio alginolyticus 40B OX=674977 GN=VMC_13290 PE=4 SV=1	VMC_13290	31
D0WVY0	K	Oxygen-insensitive NAD(P)H nitroreductase OS=Vibrio alginolyticus 40B OX=674977 GN=VMC_13300 PE=3 SV=1	VMC_13300	8;14;31;62;114;133;202
D0WVY3	K	Serine-type D-Ala-D-Ala carboxypeptidase OS=Vibrio alginolyticus 40B OX=674977 GN=VMC_13330 PE=3 SV=1	VMC_13330	201;212;265;294
D0WVY4	K	Putative prolyl aminopeptidase OS=Vibrio alginolyticus 40B OX=674977 GN=VMC_13340 PE=3 SV=1	VMC_13340	206;445
D0WVY5	K	tRNA uridine(34) hydroxylase OS=Vibrio alginolyticus 40B OX=674977 GN=trhO PE=3 SV=1	trhO	31;93;162;169;172;185;238;256;269;306;319
D0WVY9	K	GlcNAc-binding protein A OS=Vibrio alginolyticus 40B OX=674977 GN=gbpA PE=3 SV=1	gbpA	43;132
D0WVZ0	K	PNPLA domain-containing protein OS=Vibrio alginolyticus 40B OX=674977 GN=VMC_13400 PE=4 SV=1	VMC_13400	63;78;208
D0WVZ2	K	NADPH-flavin oxidoreductase OS=Vibrio alginolyticus 40B OX=674977 GN=VMC_13420 PE=3 SV=1	VMC_13420	138;167;208;219
D0WVZ4	K	Capsular polysaccharide transport protein OS=Vibrio alginolyticus 40B OX=674977 GN=VMC_13440 PE=3 SV=1	VMC_13440	238
D0WVZ5	K	Putative tyrosine kinase OS=Vibrio alginolyticus 40B OX=674977 GN=VMC_13450 PE=3 SV=1	VMC_13450	7;209;282;284;344;402;484;554;558;568;675
D0WVZ7	K	Uncharacterized protein OS=Vibrio alginolyticus 40B OX=674977 GN=VMC_13470 PE=4 SV=1	VMC_13470	75
D0WW01	K	Na+/H+-dicarboxylate symporter OS=Vibrio alginolyticus 40B OX=674977 GN=VMC_13510 PE=4 SV=1	VMC_13510	430
D0WW03	K	Putative carboxypeptidase G2 OS=Vibrio alginolyticus 40B OX=674977 GN=VMC_13530 PE=4 SV=1	VMC_13530	48
D0WW07	K	Alpha-amylase OS=Vibrio alginolyticus 40B OX=674977 GN=VMC_13570 PE=4 SV=1	VMC_13570	69;74;82;89;227;239;420;467;475;478
D0WW09	K	1,4-alpha-glucan branching enzyme GlgB OS=Vibrio alginolyticus 40B OX=674977 GN=glgB PE=3 SV=1	glgB	264;572;597;633;724;730;733
D0WW10	K	4-alpha-glucanotransferase OS=Vibrio alginolyticus 40B OX=674977 GN=malQ PE=3 SV=1	malQ	17;67;71;146;155;167;171;179;180;315;374;377;407;482;503;560;605;630;705
D0WW11	K	Alpha-1,4 glucan phosphorylase OS=Vibrio alginolyticus 40B OX=674977 GN=malP PE=3 SV=1	malP	7;19;20;158;279;408;411;449;516;522;592;609;613;625;706;777;784;785;795;811
D0WW12	K	HTH-type transcriptional regulator MalT OS=Vibrio alginolyticus 40B OX=674977 GN=malT PE=3 SV=1	malT	95;341;355;440;598;610;751;803;880
D0WW14	K	SCO1/SenC family protein OS=Vibrio alginolyticus 40B OX=674977 GN=VMC_13640 PE=3 SV=1	VMC_13640	148
D0WW15	K	PTS EIIB type-1 domain-containing protein OS=Vibrio alginolyticus 40B OX=674977 GN=VMC_13650 PE=4 SV=1	VMC_13650	64
D0WW16	K	Small ribosomal subunit biogenesis GTPase RsgA OS=Vibrio alginolyticus 40B OX=674977 GN=rsgA PE=3 SV=1	rsgA	163
D0WW17	K	Serine/threonine transporter SstT OS=Vibrio alginolyticus 40B OX=674977 GN=sstT PE=3 SV=1	sstT	240;277
D0WW18	K	Pyridoxal kinase OS=Vibrio alginolyticus 40B OX=674977 GN=VMC_13680 PE=4 SV=1	VMC_13680	99
D0WW25	K	Putative CymC protein OS=Vibrio alginolyticus 40B OX=674977 GN=VMC_13750 PE=4 SV=1	VMC_13750	55;96;158;166
D0WW26	K	Putative maltose operon periplasmic protein OS=Vibrio alginolyticus 40B OX=674977 GN=VMC_13760 PE=4 SV=1	VMC_13760	189;209;264
D0WW28	K	Protein translocase subunit SecE OS=Vibrio alginolyticus 40B OX=674977 GN=secE PE=3 SV=1	secE	67;82
D0WW29	K	Transcription termination/antitermination protein NusG OS=Vibrio alginolyticus 40B OX=674977 GN=nusG PE=3 SV=1	nusG	106;117
D0WW30	K	50S ribosomal protein L11 OS=Vibrio alginolyticus 40B OX=674977 GN=rplK PE=3 SV=1	rplK	45;72;81;87;126
D0WW31	K	50S ribosomal protein L1 OS=Vibrio alginolyticus 40B OX=674977 GN=rplA PE=3 SV=1	rplA	105;106;141;154;167;177;197;205
D0WW32	K	50S ribosomal protein L10 OS=Vibrio alginolyticus 40B OX=674977 GN=rplJ PE=3 SV=1	rplJ	8;97;101;104;141;147
D0WW33	K	50S ribosomal protein L7/L12 OS=Vibrio alginolyticus 40B OX=674977 GN=rplL PE=3 SV=1	rplL	72;83;86;97;102;109
D0WW34	K	DNA-directed RNA polymerase subunit beta OS=Vibrio alginolyticus 40B OX=674977 GN=rpoB PE=3 SV=1	rpoB	8;83;94;107;115;161;169;203;279;404;439;639;694;697;719;844;890;900;914;954;976;988;1035;1048;1057;1065;1078;1127;1133;1147;1157;1173;1241;1261
D0WW35	K	DNA-directed RNA polymerase subunit beta' OS=Vibrio alginolyticus 40B OX=674977 GN=rpoC PE=3 SV=1	rpoC	2;9;13;39;40;50;66;74;76;87;96;213;325;332;345;370;371;378;384;395;521;535;540;599;681;695;781;789;850;953;959;964;972;996;1072;1127;1132;1151;1167;1191;1202;1246;1250;1262;1296;1339;1347
D0WW37	K	NAD-capped RNA hydrolase NudC OS=Vibrio alginolyticus 40B OX=674977 GN=nudC PE=3 SV=1	nudC	142;189
D0WW38	K	Uroporphyrinogen decarboxylase OS=Vibrio alginolyticus 40B OX=674977 GN=hemE PE=3 SV=1	hemE	169
D0WW39	K	UDG domain-containing protein OS=Vibrio alginolyticus 40B OX=674977 GN=VMC_13890 PE=4 SV=1	VMC_13890	49;101
D0WW40	K	D-isomer specific 2-hydroxyacid dehydrogenase family protein OS=Vibrio alginolyticus 40B OX=674977 GN=VMC_13900 PE=4 SV=1	VMC_13900	18;129;155
D0WW41	K	Uncharacterized protein OS=Vibrio alginolyticus 40B OX=674977 GN=VMC_13910 PE=4 SV=1	VMC_13910	44;156
D0WW42	K	Uncharacterized protein OS=Vibrio alginolyticus 40B OX=674977 GN=VMC_13920 PE=4 SV=1	VMC_13920	218;220;234;248;257
D0WW43	K	DNA-binding protein HU OS=Vibrio alginolyticus 40B OX=674977 GN=hupA PE=3 SV=1	hupA	3;13;18;64
D0WW44	K	Uncharacterized protein OS=Vibrio alginolyticus 40B OX=674977 GN=VMC_13940 PE=4 SV=1	VMC_13940	119;133;146;157;182;213
D0WW45	K	Phosphoribosylamine--glycine ligase, probable OS=Vibrio alginolyticus 40B OX=674977 GN=VMC_13950 PE=4 SV=1	VMC_13950	9;131
D0WW47	K	3'(2'),5'-bisphosphate nucleotidase CysQ OS=Vibrio alginolyticus 40B OX=674977 GN=cysQ PE=3 SV=1	cysQ	54;143;152;157
D0WW48	K	ADP compounds hydrolase nudE OS=Vibrio alginolyticus 40B OX=674977 GN=nudE PE=4 SV=1	nudE	17;79;97;178
D0WW49	K	Fe/S biogenesis protein NfuA OS=Vibrio alginolyticus 40B OX=674977 GN=nfuA PE=3 SV=1	nfuA	94;99;102
D0WW51	K	Pimeloyl-[acyl-carrier protein] methyl ester esterase OS=Vibrio alginolyticus 40B OX=674977 GN=bioH PE=3 SV=1	bioH	110;115
D0WW53	K	S1 motif domain-containing protein OS=Vibrio alginolyticus 40B OX=674977 GN=VMC_14030 PE=4 SV=1	VMC_14030	55;121;192;217;230;289;559
D0WW54	K	Uncharacterized protein OS=Vibrio alginolyticus 40B OX=674977 GN=VMC_14040 PE=4 SV=1	VMC_14040	111;118;156;222;285;296;314;345;420;423;519;548;601;605
D0WW56	K	Uncharacterized protein OS=Vibrio alginolyticus 40B OX=674977 GN=VMC_14060 PE=4 SV=1	VMC_14060	31;43;83;100;110
D0WW57	K	Transcriptional regulatory protein ompR OS=Vibrio alginolyticus 40B OX=674977 GN=ompR PE=4 SV=1	ompR	6;184;218
D0WW59	K	Purine permase protein OS=Vibrio alginolyticus 40B OX=674977 GN=VMC_14090 PE=3 SV=1	VMC_14090	294
D0WW60	K	ATP-dependent DNA helicase RecG OS=Vibrio alginolyticus 40B OX=674977 GN=recG PE=3 SV=1	recG	77;120;245;256;467;519
D0WW61	K	tRNA (guanosine(18)-2'-O)-methyltransferase OS=Vibrio alginolyticus 40B OX=674977 GN=trmH PE=3 SV=1	trmH	23;56
D0WW62	K	Guanosine-3',5'-bis(diphosphate) 3'-diphosphatase OS=Vibrio alginolyticus 40B OX=674977 GN=spoT PE=3 SV=1	spoT	112;121;238;246;285;333;342;347;355;436;611;693
D0WW63	K	DNA-directed RNA polymerase subunit omega OS=Vibrio alginolyticus 40B OX=674977 GN=rpoZ PE=3 SV=1	rpoZ	12;35;45;61
D0WW64	K	Guanylate kinase OS=Vibrio alginolyticus 40B OX=674977 GN=gmk PE=3 SV=1	gmk	166
D0WW71	K	Uncharacterized protein OS=Vibrio alginolyticus 40B OX=674977 GN=VMC_14210 PE=3 SV=1	VMC_14210	794
D0WW72	K	ABC-type transport system, permease component OS=Vibrio alginolyticus 40B OX=674977 GN=VMC_14220 PE=3 SV=1	VMC_14220	245
D0WW73	K	Inner membrane ABC transporter permease protein YejE OS=Vibrio alginolyticus 40B OX=674977 GN=VMC_14230 PE=3 SV=1	VMC_14230	10
D0WW74	K	ABC-type oligopeptide transport system, periplasmic component OS=Vibrio alginolyticus 40B OX=674977 GN=VMC_14240 PE=4 SV=1	VMC_14240	168;303;552
D0WW75	K	Oligopeptide ABC transporter, ATP-binding protein OS=Vibrio alginolyticus 40B OX=674977 GN=VMC_14250 PE=4 SV=1	VMC_14250	150
D0WW76	K	ABC transporter domain-containing protein OS=Vibrio alginolyticus 40B OX=674977 GN=VMC_14260 PE=4 SV=1	VMC_14260	63;71;85;224;252
D0WW78	K	Uncharacterized protein OS=Vibrio alginolyticus 40B OX=674977 GN=VMC_14280 PE=4 SV=1	VMC_14280	14;61;154;189;194;227
D0WW79	K	Ribonuclease PH OS=Vibrio alginolyticus 40B OX=674977 GN=rph PE=3 SV=1	rph	9;17;54;58;235
D0WW80	K	Orotate phosphoribosyltransferase OS=Vibrio alginolyticus 40B OX=674977 GN=pyrE PE=3 SV=1	pyrE	19;26;30;103;161;198;205
D0WW81	K	Lipid A biosynthesis lauroyltransferase OS=Vibrio alginolyticus 40B OX=674977 GN=htrB PE=3 SV=1	htrB	5;116;302;311
D0WW82	K	Nucleoid occlusion factor SlmA OS=Vibrio alginolyticus 40B OX=674977 GN=slmA PE=3 SV=1	slmA	37;80
D0WW83	K	Coenzyme A biosynthesis bifunctional protein CoaBC OS=Vibrio alginolyticus 40B OX=674977 GN=coaB PE=3 SV=1	coaB	7;8;45;292;390;394
D0WW86	K	50S ribosomal protein L28 OS=Vibrio alginolyticus 40B OX=674977 GN=rpmB PE=3 SV=1	rpmB	10;44;54;62
D0WW88	K	Formamidopyrimidine-DNA glycosylase OS=Vibrio alginolyticus 40B OX=674977 GN=mutM PE=3 SV=1	mutM	42;43;96;101;155;178;189;255
D0WW89	K	Phosphopantetheine adenylyltransferase OS=Vibrio alginolyticus 40B OX=674977 GN=coaD PE=3 SV=1	coaD	155
D0WW90	K	Putative lipopolysaccharide A protein OS=Vibrio alginolyticus 40B OX=674977 GN=VMC_14400 PE=4 SV=1	VMC_14400	150;158;170;186;208;254
D0WW91	K	Uncharacterized protein OS=Vibrio alginolyticus 40B OX=674977 GN=VMC_14410 PE=4 SV=1	VMC_14410	17;24;109;147
D0WW92	K	Glycosyl transferase, group 2 OS=Vibrio alginolyticus 40B OX=674977 GN=VMC_14420 PE=4 SV=1	VMC_14420	19;68;107;154;158;164;189
D0WW93	K	Lipopolysaccharide biosynthesis protein OS=Vibrio alginolyticus 40B OX=674977 GN=VMC_14430 PE=4 SV=1	VMC_14430	65;72;107;175;186;189
D0WW95	K	3-deoxy-D-manno-octulosonic acid kinase OS=Vibrio alginolyticus 40B OX=674977 GN=kdkA PE=3 SV=1	kdkA	114;198
D0WW99	K	3-deoxy-D-manno-octulosonic acid transferase OS=Vibrio alginolyticus 40B OX=674977 GN=VMC_14490 PE=3 SV=1	VMC_14490	159;166;201;243
D0WWA0	K	ADP-heptose--LPS heptosyltransferase II OS=Vibrio alginolyticus 40B OX=674977 GN=rfaF PE=4 SV=1	rfaF	75;80;110;303;324
D0WWA1	K	Lipid A biosynthesis myristoyltransferase OS=Vibrio alginolyticus 40B OX=674977 GN=lpxM PE=3 SV=1	lpxM	18;52;112;168;230;238
D0WWA2	K	ADP-L-glycero-D-manno-heptose-6-epimerase OS=Vibrio alginolyticus 40B OX=674977 GN=rfaD PE=3 SV=1	rfaD	183;213;253;261;287
D0WWA3	K	Putative OtnG protein OS=Vibrio alginolyticus 40B OX=674977 GN=VMC_14530 PE=4 SV=1	VMC_14530	707
D0WWA4	K	Caps_synth_GfcC domain-containing protein OS=Vibrio alginolyticus 40B OX=674977 GN=VMC_14540 PE=4 SV=1	VMC_14540	131
D0WWB3	K	Glucose-1-phosphate thymidylyltransferase OS=Vibrio alginolyticus 40B OX=674977 GN=VMC_14630 PE=3 SV=1	VMC_14630	2
D0WWD2	K	UDP-glucose 6-dehydrogenase OS=Vibrio alginolyticus 40B OX=674977 GN=VMC_14820 PE=3 SV=1	VMC_14820	147;307;378
D0WWD3	K	UTP--glucose-1-phosphate uridylyltransferase OS=Vibrio alginolyticus 40B OX=674977 GN=galU PE=3 SV=1	galU	61
D0WWD4	K	Triosephosphate isomerase OS=Vibrio alginolyticus 40B OX=674977 GN=tpiA PE=3 SV=1	tpiA	11;113;249
D0WWD7	K	Electron transport complex protein RnfG OS=Vibrio alginolyticus 40B OX=674977 GN=VMC_14870 PE=4 SV=1	VMC_14870	81
D0WWD9	K	Endonuclease III OS=Vibrio alginolyticus 40B OX=674977 GN=nth PE=3 SV=1	nth	114;120
D0WWE0	K	Aldoketomutase OS=Vibrio alginolyticus 40B OX=674977 GN=gloA PE=3 SV=1	gloA	9;98
D0WWE1	K	Hypothetical 16.4 kDa protein OS=Vibrio alginolyticus 40B OX=674977 GN=VMC_14910 PE=4 SV=1	VMC_14910	115;124;128;140
D0WWE3	K	Ribonuclease T OS=Vibrio alginolyticus 40B OX=674977 GN=rnt PE=3 SV=1	rnt	11;98;102;170;190;203
D0WWE5	K	Uncharacterized protein OS=Vibrio alginolyticus 40B OX=674977 GN=VMC_14950 PE=4 SV=1	VMC_14950	64;73
D0WWE6	K	Glutaredoxin OS=Vibrio alginolyticus 40B OX=674977 GN=grxD PE=3 SV=1	grxD	13;30;105
D0WWE7	K	Superoxide dismutase OS=Vibrio alginolyticus 40B OX=674977 GN=sodB PE=3 SV=1	sodB	35
D0WWF0	K	Aldehyde-alcohol dehydrogenase OS=Vibrio alginolyticus 40B OX=674977 GN=VMC_15000 PE=3 SV=1	VMC_15000	65;68;79;151;207;228;270;276;281;284;317;326;337;389;456;459;478;701;793;879;888
D0WWF1	K	UPF0056 membrane protein OS=Vibrio alginolyticus 40B OX=674977 GN=VMC_15010 PE=3 SV=1	VMC_15010	107
D0WWF3	K	Aspartate-semialdehyde dehydrogenase OS=Vibrio alginolyticus 40B OX=674977 GN=asd PE=3 SV=1	asd	202;239;243;250;281;320
D0WWF5	K	Uncharacterized protein OS=Vibrio alginolyticus 40B OX=674977 GN=VMC_15050 PE=4 SV=1	VMC_15050	151;325
D0WWF6	K	Phosphorelay protein LuxU OS=Vibrio alginolyticus 40B OX=674977 GN=VMC_15060 PE=4 SV=1	VMC_15060	412
D0WWF7	K	Nucleoid-associated protein VMC_15070 OS=Vibrio alginolyticus 40B OX=674977 GN=ndpA PE=3 SV=1	ndpA	162;172;217;224;225
D0WWF8	K	UPF0352 protein VMC_15080 OS=Vibrio alginolyticus 40B OX=674977 GN=VMC_15080 PE=3 SV=1	VMC_15080	6;73
D0WWF9	K	Uncharacterized protein OS=Vibrio alginolyticus 40B OX=674977 GN=VMC_15090 PE=4 SV=1	VMC_15090	131;336
D0WWG0	K	Histone deacetylase/AcuC/AphA family protein OS=Vibrio alginolyticus 40B OX=674977 GN=VMC_15100 PE=3 SV=1	VMC_15100	194
D0WWG1	K	Putative oxidoreductase protein OS=Vibrio alginolyticus 40B OX=674977 GN=VMC_15110 PE=3 SV=1	VMC_15110	24;102;129;155
D0WWG3	K	Putative NAD(P)H nitroreductase OS=Vibrio alginolyticus 40B OX=674977 GN=ydjA PE=3 SV=1	ydjA	15;24;56;78
D0WWG6	K	Protease 4 OS=Vibrio alginolyticus 40B OX=674977 GN=VMC_15160 PE=3 SV=1	VMC_15160	133;139;294;504
D0WWG7	K	Asparaginase OS=Vibrio alginolyticus 40B OX=674977 GN=ansA PE=3 SV=1	ansA	324
D0WWH0	K	Peptide methionine sulfoxide reductase MsrB OS=Vibrio alginolyticus 40B OX=674977 GN=msrB PE=3 SV=1	msrB	10;39
D0WWH1	K	Glyceraldehyde-3-phosphate dehydrogenase OS=Vibrio alginolyticus 40B OX=674977 GN=VMC_15210 PE=3 SV=1	VMC_15210	151;152;201;220;228;249;261;297;340;343
D0WWH2	K	Putative glucose-6-phosphate 1-epimerase OS=Vibrio alginolyticus 40B OX=674977 GN=VMC_15220 PE=3 SV=1	VMC_15220	68;219
D0WWH4	K	rRNA (Guanine-N1-)-methyltransferase OS=Vibrio alginolyticus 40B OX=674977 GN=VMC_15240 PE=4 SV=1	VMC_15240	20;173
D0WWH5	K	Cofac_haem_bdg domain-containing protein OS=Vibrio alginolyticus 40B OX=674977 GN=VMC_15250 PE=4 SV=1	VMC_15250	83;103;142;144;155;171;192;194;203;307
D0WWH9	K	Putative lactoylglutathione lyase OS=Vibrio alginolyticus 40B OX=674977 GN=VMC_15290 PE=4 SV=1	VMC_15290	85;95
D0WWI0	K	ABM domain-containing protein OS=Vibrio alginolyticus 40B OX=674977 GN=VMC_15300 PE=4 SV=1	VMC_15300	14;19
D0WWI1	K	Uncharacterized protein OS=Vibrio alginolyticus 40B OX=674977 GN=VMC_15310 PE=3 SV=1	VMC_15310	63
D0WWI2	K	Uncharacterized protein OS=Vibrio alginolyticus 40B OX=674977 GN=VMC_15320 PE=4 SV=1	VMC_15320	80
D0WWI6	K	Recombination protein RecR OS=Vibrio alginolyticus 40B OX=674977 GN=recR PE=3 SV=1	recR	76
D0WWI8	K	DNA polymerase III, subunits gamma and tau OS=Vibrio alginolyticus 40B OX=674977 GN=dnaX PE=4 SV=1	dnaX	54
D0WWI9	K	DNA polymerase III subunit gamma/tau OS=Vibrio alginolyticus 40B OX=674977 GN=dnaX PE=3 SV=1	dnaX	9;114
D0WWJ0	K	Adenine phosphoribosyltransferase OS=Vibrio alginolyticus 40B OX=674977 GN=apt PE=3 SV=1	apt	10;14;21;51;57
D0WWJ2	K	Response regulator OS=Vibrio alginolyticus 40B OX=674977 GN=VMC_15420 PE=4 SV=1	VMC_15420	33
D0WWJ3	K	Transcriptional regulator, LysR family OS=Vibrio alginolyticus 40B OX=674977 GN=VMC_15430 PE=3 SV=1	VMC_15430	2;24;54;94;103;203;271;277
D0WWJ4	K	Amidophosphoribosyltransferase OS=Vibrio alginolyticus 40B OX=674977 GN=purF PE=3 SV=1	purF	52;193;266;324;358;387;425
D0WWJ6	K	DedD protein OS=Vibrio alginolyticus 40B OX=674977 GN=VMC_15460 PE=4 SV=1	VMC_15460	145;186
D0WWJ7	K	Dihydrofolate synthase/folylpolyglutamate synthase OS=Vibrio alginolyticus 40B OX=674977 GN=folC PE=3 SV=1	folC	41;114
D0WWJ8	K	Acetyl-coenzyme A carboxylase carboxyl transferase subunit beta OS=Vibrio alginolyticus 40B OX=674977 GN=accD PE=3 SV=1	accD	6;10;18;50;84;102
D0WWK1	K	Ferrochelatase OS=Vibrio alginolyticus 40B OX=674977 GN=hemH PE=3 SV=1	hemH	167;257
D0WWK2	K	Putative permease OS=Vibrio alginolyticus 40B OX=674977 GN=VMC_15520 PE=3 SV=1	VMC_15520	227
D0WWK3	K	Transcription antitermination protein RfaH OS=Vibrio alginolyticus 40B OX=674977 GN=rfaH PE=3 SV=1	rfaH	18;123
D0WWK4	K	Asparagine synthetase B, glutamine-hydrolyzing OS=Vibrio alginolyticus 40B OX=674977 GN=asnB PE=3 SV=1	asnB	26;68;69;82;163;221;338;368;377;391;407;421;427;430;450;493
D0WWK5	K	Glutathione-regulated potassium-efflux system protein KefB, putative OS=Vibrio alginolyticus 40B OX=674977 GN=VMC_15550 PE=4 SV=1	VMC_15550	373;473;519;524
D0WWK6	K	N-acetylglucosamine repressor OS=Vibrio alginolyticus 40B OX=674977 GN=nagC PE=3 SV=1	nagC	48;60;81;363
D0WWK7	K	N-acetylglucosamine 6-phosphate deacetylase OS=Vibrio alginolyticus 40B OX=674977 GN=nagA PE=3 SV=1	nagA	117;136;351
D0WWK8	K	Uncharacterized protein OS=Vibrio alginolyticus 40B OX=674977 GN=VMC_15580 PE=4 SV=1	VMC_15580	440;448;451;486
D0WWK9	K	Glutamine--tRNA ligase OS=Vibrio alginolyticus 40B OX=674977 GN=glnS PE=3 SV=1	glnS	18;24;73;83;138;142;160;170;176;273;400;409;455;465;531
D0WWL0	K	Ferric uptake regulation protein OS=Vibrio alginolyticus 40B OX=674977 GN=fur PE=3 SV=1	fur	9;14;41;132;139;146
D0WWL1	K	Flavodoxin OS=Vibrio alginolyticus 40B OX=674977 GN=fldA PE=3 SV=1	fldA	24;28;38;112
D0WWL2	K	Esterase/lipase YbfF, putative OS=Vibrio alginolyticus 40B OX=674977 GN=ybfF PE=4 SV=1	ybfF	219;241
D0WWL3	K	Negative modulator of initiation of replication OS=Vibrio alginolyticus 40B OX=674977 GN=seqA PE=3 SV=1	seqA	2;19;50;58;62;70;85;113
D0WWL4	K	Phosphoglucomutase OS=Vibrio alginolyticus 40B OX=674977 GN=VMC_15640 PE=3 SV=1	VMC_15640	53;137
D0WWL5	K	Phosphoglucomutase OS=Vibrio alginolyticus 40B OX=674977 GN=VMC_15650 PE=4 SV=1	VMC_15650	55;207;213;266;305;323;382;389
D0WWL7	K	Uncharacterized protein OS=Vibrio alginolyticus 40B OX=674977 GN=VMC_15670 PE=3 SV=1	VMC_15670	5;13;138;139
D0WWL8	K	Citrate synthase OS=Vibrio alginolyticus 40B OX=674977 GN=gltA PE=3 SV=1	gltA	105;168;222;293;295;310;356
D0WWM0	K	Succinate dehydrogenase hydrophobic membrane anchor subunit OS=Vibrio alginolyticus 40B OX=674977 GN=sdhD PE=4 SV=1	sdhD	3
D0WWM1	K	Succinate dehydrogenase flavoprotein subunit OS=Vibrio alginolyticus 40B OX=674977 GN=sdhA PE=3 SV=1	sdhA	124;155;196;267;281;312;320;461;502
D0WWM2	K	Succinate dehydrogenase iron-sulfur subunit OS=Vibrio alginolyticus 40B OX=674977 GN=sdhB PE=3 SV=1	sdhB	216;228
D0WWM3	K	Oxoglutarate dehydrogenase (succinyl-transferring) OS=Vibrio alginolyticus 40B OX=674977 GN=sucA PE=3 SV=1	sucA	75;89;92;155;182;200;203;223;276;277;288;524;572;579
D0WWM7	K	Maltose/maltodextrin ABC transporter, ATP-binding protein OS=Vibrio alginolyticus 40B OX=674977 GN=malK PE=4 SV=1	malK	7;11;74;107;132;178;217;340
D0WWM8	K	Maltodextrin-binding protein OS=Vibrio alginolyticus 40B OX=674977 GN=malE PE=3 SV=1	malE	80;198;233;239;250;351
D0WWM9	K	Maltose/maltodextrin transport system permease protein OS=Vibrio alginolyticus 40B OX=674977 GN=malF PE=3 SV=1	malF	183
D0WWN2	K	Acyl-CoA hydrolase OS=Vibrio alginolyticus 40B OX=674977 GN=VMC_15820 PE=3 SV=1	VMC_15820	24;147
D0WWN5	K	Peptidase_M14 domain-containing protein OS=Vibrio alginolyticus 40B OX=674977 GN=VMC_15850 PE=4 SV=1	VMC_15850	70
D0WWN7	K	Dihydroorotase OS=Vibrio alginolyticus 40B OX=674977 GN=pyrC PE=3 SV=1	pyrC	23;212;222;239;240;252;340
D0WWN8	K	Uncharacterized protein OS=Vibrio alginolyticus 40B OX=674977 GN=VMC_15880 PE=4 SV=1	VMC_15880	42;228;437;490;538
D0WWN9	K	NH(3)-dependent NAD(+) synthetase OS=Vibrio alginolyticus 40B OX=674977 GN=nadE PE=3 SV=1	nadE	31;140;213;214;262
D0WWP0	K	Nicotinate-nucleotide adenylyltransferase OS=Vibrio alginolyticus 40B OX=674977 GN=VMC_15900 PE=3 SV=1	VMC_15900	3;144;167
D0WWP2	K	Uncharacterized protein OS=Vibrio alginolyticus 40B OX=674977 GN=VMC_15920 PE=4 SV=1	VMC_15920	98;103;131
D0WWP3	K	PlsC domain-containing protein OS=Vibrio alginolyticus 40B OX=674977 GN=VMC_15930 PE=4 SV=1	VMC_15930	44;78;82;87;99;102;144;145;156;201;223;251;345
D0WWP6	K	Uncharacterized protein OS=Vibrio alginolyticus 40B OX=674977 GN=VMC_15960 PE=3 SV=1	VMC_15960	80;93
D0WWP7	K	LuxT OS=Vibrio alginolyticus 40B OX=674977 GN=VMC_15970 PE=4 SV=1	VMC_15970	6;55;126
D0WWP8	K	Hemin ABC transporter, ATP-binding protein HutD OS=Vibrio alginolyticus 40B OX=674977 GN=VMC_15980 PE=4 SV=1	VMC_15980	44;68;75;78;160;182;219;247
D0WWQ0	K	Hemin ABC transporter, periplasmic hemin-binding protein HutB OS=Vibrio alginolyticus 40B OX=674977 GN=hutB PE=4 SV=1	hutB	91;101;147
D0WWQ1	K	TonB system transport protein ExbD1 OS=Vibrio alginolyticus 40B OX=674977 GN=VMC_16010 PE=3 SV=1	VMC_16010	3;99
D0WWQ2	K	TonB system transport protein ExbB1 OS=Vibrio alginolyticus 40B OX=674977 GN=exbB PE=3 SV=1	exbB	105
D0WWQ3	K	TonB-like protein OS=Vibrio alginolyticus 40B OX=674977 GN=VMC_16030 PE=3 SV=1	VMC_16030	3
D0WWQ4	K	HutW protein OS=Vibrio alginolyticus 40B OX=674977 GN=VMC_16040 PE=4 SV=1	VMC_16040	233;372;433
D0WWQ5	K	Uncharacterized protein OS=Vibrio alginolyticus 40B OX=674977 GN=VMC_16050 PE=4 SV=1	VMC_16050	105;110;117;166
D0WWQ6	K	Putative_PNPOx domain-containing protein OS=Vibrio alginolyticus 40B OX=674977 GN=VMC_16060 PE=4 SV=1	VMC_16060	6;19;117;171
D0WWQ7	K	Cob_adeno_trans domain-containing protein OS=Vibrio alginolyticus 40B OX=674977 GN=VMC_16070 PE=4 SV=1	VMC_16070	15;78
D0WWQ8	K	Chemotaxis protein CheV, putative OS=Vibrio alginolyticus 40B OX=674977 GN=VMC_16080 PE=4 SV=1	VMC_16080	7;105;123
D0WWQ9	K	Peptidyl-prolyl cis-trans isomerase C OS=Vibrio alginolyticus 40B OX=674977 GN=ppiC PE=4 SV=1	ppiC	13;45
D0WWR3	K	SBP_bac_5 domain-containing protein OS=Vibrio alginolyticus 40B OX=674977 GN=VMC_16130 PE=3 SV=1	VMC_16130	303;440
D0WWR5	K	HTH deoR-type domain-containing protein OS=Vibrio alginolyticus 40B OX=674977 GN=VMC_16150 PE=4 SV=1	VMC_16150	197
D0WWS0	K	AP_endonuc_2 domain-containing protein OS=Vibrio alginolyticus 40B OX=674977 GN=VMC_16200 PE=3 SV=1	VMC_16200	23;101
D0WWS1	K	Epimerase domain-containing protein OS=Vibrio alginolyticus 40B OX=674977 GN=VMC_16210 PE=4 SV=1	VMC_16210	244
D0WWS4	K	Uncharacterized protein OS=Vibrio alginolyticus 40B OX=674977 GN=VMC_16240 PE=4 SV=1	VMC_16240	85
D0WWS5	K	HTH lysR-type domain-containing protein OS=Vibrio alginolyticus 40B OX=674977 GN=VMC_16250 PE=3 SV=1	VMC_16250	23
D0WWT1	K	Alpha-amylase OS=Vibrio alginolyticus 40B OX=674977 GN=VMC_16310 PE=3 SV=1	VMC_16310	48;75;197;202;210;399;441
D0WWT2	K	HTH arsR-type domain-containing protein OS=Vibrio alginolyticus 40B OX=674977 GN=VMC_16320 PE=4 SV=1	VMC_16320	8;11;23;27;31
D0WWT4	K	Putative TrkA family protein OS=Vibrio alginolyticus 40B OX=674977 GN=VMC_16340 PE=3 SV=1	VMC_16340	505;510;564;574;580;612
D0WWT5	K	Putative NAD(P)H oxidoreductase OS=Vibrio alginolyticus 40B OX=674977 GN=VMC_16350 PE=4 SV=1	VMC_16350	5;26;113;118
D0WWT6	K	Universal stress protein OS=Vibrio alginolyticus 40B OX=674977 GN=VMC_16360 PE=3 SV=1	VMC_16360	54;129
D0WWT9	K	Prolyl endopeptidase OS=Vibrio alginolyticus 40B OX=674977 GN=VMC_16390 PE=3 SV=1	VMC_16390	46;185;233;238;334;350;408;433;462;664;672
D0WWU6	K	Spermidine n1-acetyltransferase OS=Vibrio alginolyticus 40B OX=674977 GN=speG PE=4 SV=1	speG	159;165
D0WWU8	K	Beta-lactamase OS=Vibrio alginolyticus 40B OX=674977 GN=VMC_16480 PE=3 SV=1	VMC_16480	88
D0WWV9	K	Uncharacterized protein OS=Vibrio alginolyticus 40B OX=674977 GN=VMC_16590 PE=3 SV=1	VMC_16590	171
D0WWW0	K	Putative outer membrane protein OS=Vibrio alginolyticus 40B OX=674977 GN=VMC_16600 PE=4 SV=1	VMC_16600	114
D0WWW1	K	Putative transcriptional regulator, AraC/XylS family OS=Vibrio alginolyticus 40B OX=674977 GN=VMC_16610 PE=4 SV=1	VMC_16610	33;194
D0WWW3	K	Putative regulatory protein, ArsR family OS=Vibrio alginolyticus 40B OX=674977 GN=VMC_16630 PE=4 SV=1	VMC_16630	78;91
D0WWW5	K	HTH hxlR-type domain-containing protein OS=Vibrio alginolyticus 40B OX=674977 GN=VMC_16650 PE=4 SV=1	VMC_16650	13;27;115
D0WWW7	K	Thioredoxin domain-containing protein OS=Vibrio alginolyticus 40B OX=674977 GN=VMC_16670 PE=4 SV=1	VMC_16670	46;53
D0WWW8	K	Putative transport protein OS=Vibrio alginolyticus 40B OX=674977 GN=VMC_16680 PE=4 SV=1	VMC_16680	236;370
D0WWW9	K	HTH lysR-type domain-containing protein OS=Vibrio alginolyticus 40B OX=674977 GN=VMC_16690 PE=3 SV=1	VMC_16690	76
D0WWX6	K	Gate domain-containing protein OS=Vibrio alginolyticus 40B OX=674977 GN=VMC_16760 PE=4 SV=1	VMC_16760	80
D0WWX8	K	Uncharacterized protein OS=Vibrio alginolyticus 40B OX=674977 GN=VMC_16780 PE=4 SV=1	VMC_16780	140
D0WWY0	K	GGDEF family protein OS=Vibrio alginolyticus 40B OX=674977 GN=VMC_16800 PE=4 SV=1	VMC_16800	77;80;94;137;284;437
D0WWY1	K	Transcriptional regulator, LysR family OS=Vibrio alginolyticus 40B OX=674977 GN=VMC_16810 PE=3 SV=1	VMC_16810	25;70;279;286
D0WWY3	K	Glutaredoxin-related protein OS=Vibrio alginolyticus 40B OX=674977 GN=VMC_16830 PE=4 SV=1	VMC_16830	6;32;106;113;121;123;187;191
D0WWY7	K	FAA_hydrolase domain-containing protein OS=Vibrio alginolyticus 40B OX=674977 GN=VMC_16870 PE=4 SV=1	VMC_16870	16
D0WWY9	K	Uncharacterized protein OS=Vibrio alginolyticus 40B OX=674977 GN=VMC_16890 PE=3 SV=1	VMC_16890	101
D0WWZ4	K	Phosphoglucomutase OS=Vibrio alginolyticus 40B OX=674977 GN=VMC_16940 PE=3 SV=1	VMC_16940	19;54;261;360;430;465;477;478;528
D0WX03	K	Peptidyl-prolyl cis-trans isomerase OS=Vibrio alginolyticus 40B OX=674977 GN=VMC_17030 PE=3 SV=1	VMC_17030	22;62;110
D0WX05	K	OmpA-like domain-containing protein OS=Vibrio alginolyticus 40B OX=674977 GN=VMC_17050 PE=4 SV=1	VMC_17050	178;201;210
D0WX07	K	Uncharacterized protein OS=Vibrio alginolyticus 40B OX=674977 GN=VMC_17070 PE=4 SV=1	VMC_17070	104
D0WX09	K	Exodeoxyribonuclease V gamma chain OS=Vibrio alginolyticus 40B OX=674977 GN=recC PE=4 SV=1	recC	172
D0WX10	K	RecBCD enzyme subunit RecB OS=Vibrio alginolyticus 40B OX=674977 GN=recB PE=3 SV=1	recB	566;1137
D0WX11	K	RecBCD enzyme subunit RecD OS=Vibrio alginolyticus 40B OX=674977 GN=recD PE=3 SV=1	recD	270;289;301;324;326;535
D0WX15	K	Murein hydrolase A OS=Vibrio alginolyticus 40B OX=674977 GN=mltA PE=4 SV=1	mltA	94;162
D0WX16	K	ThiF domain-containing protein OS=Vibrio alginolyticus 40B OX=674977 GN=VMC_17160 PE=4 SV=1	VMC_17160	114;199;213;218;243
D0WX20	K	4-methyl-5(B-hydroxyethyl)-thiazol monophosphate biosynthesis enzyme OS=Vibrio alginolyticus 40B OX=674977 GN=VMC_17200 PE=4 SV=1	VMC_17200	176
D0WX21	K	2-dehydropantoate 2-reductase OS=Vibrio alginolyticus 40B OX=674977 GN=VMC_17210 PE=3 SV=1	VMC_17210	20
D0WX26	K	RNA polymerase sigma factor sigW OS=Vibrio alginolyticus 40B OX=674977 GN=sigW PE=3 SV=1	sigW	26;41;137;144
D0WX27	K	Putative transcriptional activator ChrR OS=Vibrio alginolyticus 40B OX=674977 GN=VMC_17270 PE=4 SV=1	VMC_17270	92;98;179
D0WX30	K	Lipoprotein, putative OS=Vibrio alginolyticus 40B OX=674977 GN=VMC_17300 PE=4 SV=1	VMC_17300	138
D0WX31	K	Ribosomal RNA large subunit methyltransferase G OS=Vibrio alginolyticus 40B OX=674977 GN=rlmG PE=3 SV=1	rlmG	144;146;154;158;164;358;361;368;376
D0WX32	K	BolA protein OS=Vibrio alginolyticus 40B OX=674977 GN=bolA PE=3 SV=1	bolA	8;9
D0WX33	K	Na(+)-translocating NADH-quinone reductase subunit A OS=Vibrio alginolyticus 40B OX=674977 GN=nqrA PE=3 SV=1	nqrA	38;60;85;93;99;107;225;364;374;376
D0WX34	K	Na(+)-translocating NADH-quinone reductase subunit B OS=Vibrio alginolyticus 40B OX=674977 GN=nqrB PE=3 SV=1	nqrB	5;19
D0WX35	K	Na(+)-translocating NADH-quinone reductase subunit C OS=Vibrio alginolyticus 40B OX=674977 GN=nqrC PE=3 SV=1	nqrC	45;127;134;191;192;203
D0WX38	K	Na(+)-translocating NADH-quinone reductase subunit F OS=Vibrio alginolyticus 40B OX=674977 GN=nqrF PE=3 SV=1	nqrF	83;99;130;131;142;147;150;202;296;303
D0WX40	K	Uncharacterized protein OS=Vibrio alginolyticus 40B OX=674977 GN=VMC_17400 PE=4 SV=1	VMC_17400	30;43
D0WX41	K	Uncharacterized protein OS=Vibrio alginolyticus 40B OX=674977 GN=VMC_17410 PE=4 SV=1	VMC_17410	94;125
D0WX43	K	DNA polymerase IV OS=Vibrio alginolyticus 40B OX=674977 GN=dinP PE=3 SV=1	dinP	183;196
D0WX44	K	Putative ATP-dependent DNA helicase RecQ OS=Vibrio alginolyticus 40B OX=674977 GN=VMC_17440 PE=4 SV=1	VMC_17440	444
D0WX45	K	GreA_GreB domain-containing protein OS=Vibrio alginolyticus 40B OX=674977 GN=VMC_17450 PE=4 SV=1	VMC_17450	136
D0WX49	K	Uncharacterized protein OS=Vibrio alginolyticus 40B OX=674977 GN=VMC_17490 PE=4 SV=1	VMC_17490	74;111
D0WX50	K	Proline--tRNA ligase OS=Vibrio alginolyticus 40B OX=674977 GN=proS PE=3 SV=1	proS	34;88;126;172;183;279;400;406;490;540
D0WX52	K	50S ribosomal protein L31 type B OS=Vibrio alginolyticus 40B OX=674977 GN=rpmE2 PE=3 SV=1	rpmE2	21;30
D0WX59	K	Uncharacterized protein OS=Vibrio alginolyticus 40B OX=674977 GN=VMC_17590 PE=4 SV=1	VMC_17590	231
D0WX60	K	UPF0178 protein VMC_17600 OS=Vibrio alginolyticus 40B OX=674977 GN=VMC_17600 PE=3 SV=1	VMC_17600	12
D0WX61	K	Uncharacterized protein OS=Vibrio alginolyticus 40B OX=674977 GN=VMC_17610 PE=4 SV=1	VMC_17610	34
D0WX62	K	Acetyltransferase-related protein OS=Vibrio alginolyticus 40B OX=674977 GN=VMC_17620 PE=4 SV=1	VMC_17620	96
D0WX63	K	Uncharacterized protein OS=Vibrio alginolyticus 40B OX=674977 GN=VMC_17630 PE=4 SV=1	VMC_17630	54
D0WX64	K	Uncharacterized protein OS=Vibrio alginolyticus 40B OX=674977 GN=VMC_17640 PE=4 SV=1	VMC_17640	52;121
D0WX66	K	tRNA pseudouridine synthase C OS=Vibrio alginolyticus 40B OX=674977 GN=VMC_17660 PE=4 SV=1	VMC_17660	97;127;156;168
D0WX67	K	UPF0325 protein VMC_17670 OS=Vibrio alginolyticus 40B OX=674977 GN=VMC_17670 PE=3 SV=1	VMC_17670	14;27;31;36;44;55;65;67;91;115
D0WX68	K	Bifunctional uridylyltransferase/uridylyl-removing enzyme OS=Vibrio alginolyticus 40B OX=674977 GN=glnD PE=3 SV=1	glnD	165;183;206;314;351;395;406;463;476;529;638;654;681;688;759;772;790;797
D0WX69	K	Methionine aminopeptidase OS=Vibrio alginolyticus 40B OX=674977 GN=map PE=3 SV=1	map	6;43;52;66;145;163;177;180;190;195;216
D0WX70	K	30S ribosomal protein S2 OS=Vibrio alginolyticus 40B OX=674977 GN=rpsB PE=3 SV=1	rpsB	22;37;39;48;70;77;84;92;116;126;139;154;157;238;246
D0WX71	K	Elongation factor Ts OS=Vibrio alginolyticus 40B OX=674977 GN=tsf PE=3 SV=1	tsf	10;24;52;150;175;191;193;212;238;245;247;265;266;280
D0WX72	K	Uridylate kinase OS=Vibrio alginolyticus 40B OX=674977 GN=pyrH PE=3 SV=1	pyrH	6;166;195;198;212;222
D0WX73	K	Ribosome-recycling factor OS=Vibrio alginolyticus 40B OX=674977 GN=frr PE=3 SV=1	frr	6;15;21;26;77;115;140;144;146;155;162;169;178
D0WX76	K	1-deoxy-D-xylulose 5-phosphate reductoisomerase OS=Vibrio alginolyticus 40B OX=674977 GN=dxr PE=3 SV=1	dxr	295;366
D0WX77	K	Zinc metalloprotease OS=Vibrio alginolyticus 40B OX=674977 GN=VMC_17770 PE=3 SV=1	VMC_17770	36;39;51;85;91;259;298
D0WX78	K	Outer membrane protein assembly factor BamA OS=Vibrio alginolyticus 40B OX=674977 GN=bamA PE=3 SV=1	bamA	76;106;146;152;216;251;361;621;673
D0WX79	K	Chaperone protein skp OS=Vibrio alginolyticus 40B OX=674977 GN=ompH PE=3 SV=1	ompH	56;61;88;95;101;109;124;131
D0WX80	K	UDP-3-O-acylglucosamine N-acyltransferase OS=Vibrio alginolyticus 40B OX=674977 GN=lpxD PE=3 SV=1	lpxD	46;49;62;66;194;328;335
D0WX81	K	3-hydroxyacyl-[acyl-carrier-protein] dehydratase FabZ OS=Vibrio alginolyticus 40B OX=674977 GN=fabZ PE=3 SV=1	fabZ	137
D0WX82	K	Acyl-[acyl-carrier-protein]--UDP-N-acetylglucosamine O-acyltransferase OS=Vibrio alginolyticus 40B OX=674977 GN=plxA PE=3 SV=1	plxA	7;58;75;76;209;217;220
D0WX83	K	Lipid-A-disaccharide synthase OS=Vibrio alginolyticus 40B OX=674977 GN=lpxB PE=3 SV=1	lpxB	28;109;189;190;204;363
D0WX84	K	Ribonuclease HII OS=Vibrio alginolyticus 40B OX=674977 GN=rnhB PE=3 SV=1	rnhB	76;78;175;199
D0WX85	K	DNA polymerase III subunit alpha OS=Vibrio alginolyticus 40B OX=674977 GN=dnaE PE=4 SV=1	dnaE	23;29;63;232;667;860;881;975;982;1043
D0WX86	K	Acetyl-coenzyme A carboxylase carboxyl transferase subunit alpha OS=Vibrio alginolyticus 40B OX=674977 GN=accA PE=3 SV=1	accA	38;45;53;99;120;136;183;186;243
D0WX87	K	tRNA(Ile)-lysidine synthase OS=Vibrio alginolyticus 40B OX=674977 GN=tilS PE=3 SV=1	tilS	166;168;303
D0WX89	K	Nitrogen regulatory protein P-II OS=Vibrio alginolyticus 40B OX=674977 GN=VMC_17890 PE=3 SV=1	VMC_17890	9;40;85;90
D0WX93	K	Hydroxyacylglutathione hydrolase OS=Vibrio alginolyticus 40B OX=674977 GN=gloB PE=3 SV=1	gloB	212;234
D0WX94	K	Methyltransf_11 domain-containing protein OS=Vibrio alginolyticus 40B OX=674977 GN=VMC_17940 PE=4 SV=1	VMC_17940	58;163
D0WX95	K	Ribonuclease H OS=Vibrio alginolyticus 40B OX=674977 GN=rnhA PE=3 SV=1	rnhA	33;37;64;109
D0WX96	K	DNA polymerase III subunit epsilon OS=Vibrio alginolyticus 40B OX=674977 GN=dnaQ PE=4 SV=1	dnaQ	58;131;228
D0WX97	K	Uncharacterized protein OS=Vibrio alginolyticus 40B OX=674977 GN=VMC_17970 PE=4 SV=1	VMC_17970	62;63;140
D0WX98	K	Uncharacterized protein OS=Vibrio alginolyticus 40B OX=674977 GN=VMC_17980 PE=4 SV=1	VMC_17980	15;93
D0WXA2	K	Phosphoheptose isomerase OS=Vibrio alginolyticus 40B OX=674977 GN=lpcA PE=3 SV=1	lpcA	42;111;137;140;147;151
D0WXA3	K	Putative glutamine amidotransferase yafJ OS=Vibrio alginolyticus 40B OX=674977 GN=yafJ PE=4 SV=1	yafJ	50;53;59;70;167;241
D0WXA6	K	Prepilin leader peptidase/N-methyltransferase OS=Vibrio alginolyticus 40B OX=674977 GN=pilD PE=3 SV=1	pilD	72;94
D0WXA7	K	Dephospho-CoA kinase OS=Vibrio alginolyticus 40B OX=674977 GN=coaE PE=3 SV=1	coaE	23;74
D0WXA8	K	Cell division protein ZapD OS=Vibrio alginolyticus 40B OX=674977 GN=zapD PE=3 SV=1	zapD	15;66;183
D0WXA9	K	50S ribosomal protein L19 OS=Vibrio alginolyticus 40B OX=674977 GN=rplS PE=3 SV=1	rplS	6;14;19;31;63;87;113
D0WXB0	K	tRNA (guanine-N(1)-)-methyltransferase OS=Vibrio alginolyticus 40B OX=674977 GN=trmD PE=3 SV=1	trmD	75
D0WXB1	K	Ribosome maturation factor RimM OS=Vibrio alginolyticus 40B OX=674977 GN=rimM PE=3 SV=1	rimM	18;73;146
D0WXB2	K	30S ribosomal protein S16 OS=Vibrio alginolyticus 40B OX=674977 GN=rpsP PE=3 SV=1	rpsP	13;35;44;76
D0WXB3	K	Signal recognition particle protein OS=Vibrio alginolyticus 40B OX=674977 GN=ffh PE=3 SV=1	ffh	14;28;58;66;119;131;182;268;271;278;327;365;371;395;418;432
D0WXB5	K	Hemolysin, putative OS=Vibrio alginolyticus 40B OX=674977 GN=VMC_18150 PE=4 SV=1	VMC_18150	269;365
D0WXB6	K	AI-2 synthesis protein OS=Vibrio alginolyticus 40B OX=674977 GN=luxS PE=3 SV=1	luxS	23;29;45
D0WXB8	K	Glutamate--cysteine ligase OS=Vibrio alginolyticus 40B OX=674977 GN=gshA PE=3 SV=1	gshA	10;19;92;175;228;274;308;377;385;469
D0WXB9	K	Protease, insulinase family/protease, insulinase family OS=Vibrio alginolyticus 40B OX=674977 GN=VMC_18190 PE=3 SV=1	VMC_18190	268;277;405;460;468;484;672;862;866;938
D0WXC0	K	Quinone oxidoreductase OS=Vibrio alginolyticus 40B OX=674977 GN=VMC_18200 PE=4 SV=1	VMC_18200	47;230;249;309
D0WXC3	K	Oxaloacetate decarboxylase, alpha subunit OS=Vibrio alginolyticus 40B OX=674977 GN=VMC_18230 PE=4 SV=1	VMC_18230	3;72;101;128;182;194;280;286;364;425
D0WXC4	K	Probable oxaloacetate decarboxylase gamma chain OS=Vibrio alginolyticus 40B OX=674977 GN=oadG PE=3 SV=1	oadG	78
D0WXC5	K	Uncharacterized protein OS=Vibrio alginolyticus 40B OX=674977 GN=VMC_18250 PE=4 SV=1	VMC_18250	88;101;107;134
D0WXC7	K	Exodeoxyribonuclease I OS=Vibrio alginolyticus 40B OX=674977 GN=sbcB PE=4 SV=1	sbcB	303;344;462
D0WXD1	K	Formate-dependent phosphoribosylglycinamide formyltransferase OS=Vibrio alginolyticus 40B OX=674977 GN=purT PE=3 SV=1	purT	95;153;161;167;174;272;340;354;371
D0WXD2	K	Thiopurine S-methyltransferase OS=Vibrio alginolyticus 40B OX=674977 GN=VMC_18320 PE=4 SV=1	VMC_18320	50
D0WXD3	K	Thiopurine S-methyltransferase OS=Vibrio alginolyticus 40B OX=674977 GN=VMC_18330 PE=4 SV=1	VMC_18330	41
D0WXD5	K	Integration host factor subunit alpha OS=Vibrio alginolyticus 40B OX=674977 GN=ihfA PE=3 SV=1	ihfA	5;15;66;86
D0WXD7	K	Phenylalanine--tRNA ligase beta subunit OS=Vibrio alginolyticus 40B OX=674977 GN=pheT PE=3 SV=1	pheT	2;61;104;208;222;484;496;561;644;645;663;678;745;753
D0WXD8	K	Phenylalanine--tRNA ligase alpha subunit OS=Vibrio alginolyticus 40B OX=674977 GN=pheS PE=3 SV=1	pheS	34;47;62;64;260
D0WXE0	K	Hyopothetical protein OS=Vibrio alginolyticus 40B OX=674977 GN=VMC_18400 PE=4 SV=1	VMC_18400	205;256
D0WXE1	K	Putative integral membrane protein OS=Vibrio alginolyticus 40B OX=674977 GN=VMC_18410 PE=4 SV=1	VMC_18410	149
D0WXE2	K	Putative transcriptional regulator OS=Vibrio alginolyticus 40B OX=674977 GN=VMC_18420 PE=4 SV=1	VMC_18420	26;38;39;79;154
D0WXE3	K	HTH cro/C1-type domain-containing protein OS=Vibrio alginolyticus 40B OX=674977 GN=VMC_18430 PE=4 SV=1	VMC_18430	20;51;117;171
D0WXE4	K	UPF0145 protein VMC_18440 OS=Vibrio alginolyticus 40B OX=674977 GN=VMC_18440 PE=3 SV=1	VMC_18440	29;72
D0WXE5	K	50S ribosomal protein L20 OS=Vibrio alginolyticus 40B OX=674977 GN=rplT PE=3 SV=1	rplT	22;41;84;85;93
D0WXE6	K	Translation initiation factor IF-3 OS=Vibrio alginolyticus 40B OX=674977 GN=infC PE=3 SV=1	infC	22;27;39;47;60;73;99;113;127
D0WXE7	K	Threonine--tRNA ligase OS=Vibrio alginolyticus 40B OX=674977 GN=thrS PE=3 SV=1	thrS	57;70;85;128;156;174;190;270;405;408;421
D0WXE8	K	Threonyl-tRNA synthetase OS=Vibrio alginolyticus 40B OX=674977 GN=VMC_18480 PE=4 SV=1	VMC_18480	85;137
D0WXF0	K	Putative SpoOM-related protein OS=Vibrio alginolyticus 40B OX=674977 GN=VMC_18500 PE=4 SV=1	VMC_18500	6;38;138;164
D0WXF5	K	Urocanate hydratase OS=Vibrio alginolyticus 40B OX=674977 GN=hutU PE=4 SV=1	hutU	49;113;122
D0WXF6	K	Urocanate hydratase OS=Vibrio alginolyticus 40B OX=674977 GN=VMC_18560 PE=4 SV=1	VMC_18560	195;236
D0WXF7	K	Histidine ammonia-lyase OS=Vibrio alginolyticus 40B OX=674977 GN=hutH PE=3 SV=1	hutH	279
D0WXF8	K	Uncharacterized protein OS=Vibrio alginolyticus 40B OX=674977 GN=VMC_18580 PE=4 SV=1	VMC_18580	68;90;113;228;257;263
D0WXG0	K	Uncharacterized protein OS=Vibrio alginolyticus 40B OX=674977 GN=VMC_18600 PE=3 SV=1	VMC_18600	58;67
D0WXG1	K	Aspartate carbamoyltransferase regulatory chain OS=Vibrio alginolyticus 40B OX=674977 GN=pyrI PE=3 SV=1	pyrI	3;28;56;93;94;137;139;143
D0WXG2	K	Aspartate carbamoyltransferase OS=Vibrio alginolyticus 40B OX=674977 GN=pyrB PE=3 SV=1	pyrB	53;61;63;104;199;283
D0WXG3	K	Ornithine carbamoyltransferase OS=Vibrio alginolyticus 40B OX=674977 GN=argF PE=3 SV=1	argF	12;47;293
D0WXG4	K	Arginine deiminase OS=Vibrio alginolyticus 40B OX=674977 GN=arcA PE=3 SV=1	arcA	3;264;292;371;374;378
D0WXG7	K	Hypothetical transcriptional regulator, MarR family protein OS=Vibrio alginolyticus 40B OX=674977 GN=VMC_18670 PE=4 SV=1	VMC_18670	163
D0WXG9	K	Valine--tRNA ligase OS=Vibrio alginolyticus 40B OX=674977 GN=valS PE=3 SV=1	valS	25;93;100;118;127;191;194;209;248;271;277;291;600;633;644;726;745;821;842;850;898;910;919;927;931;936;941
D0WXH0	K	DNA polymerase III subunit chi OS=Vibrio alginolyticus 40B OX=674977 GN=holC PE=4 SV=1	holC	123
D0WXH1	K	Probable cytosol aminopeptidase OS=Vibrio alginolyticus 40B OX=674977 GN=pepA PE=3 SV=1	pepA	6;55;80;90;125;134;156;172;185;220;243;262;304;430;455;458;459;473
D0WXH4	K	RDD domain-containing protein OS=Vibrio alginolyticus 40B OX=674977 GN=VMC_18740 PE=4 SV=1	VMC_18740	108
D0WXH5	K	Uncharacterized protein OS=Vibrio alginolyticus 40B OX=674977 GN=VMC_18750 PE=4 SV=1	VMC_18750	386
D0WXH6	K	Putative short-chain dehydrogenase OS=Vibrio alginolyticus 40B OX=674977 GN=VMC_18760 PE=4 SV=1	VMC_18760	117;145;149
D0WXH8	K	PTS system, cellobiose-specific IIB component OS=Vibrio alginolyticus 40B OX=674977 GN=celA PE=4 SV=1	celA	8
D0WXI3	K	Transcriptional regulator OS=Vibrio alginolyticus 40B OX=674977 GN=VMC_18830 PE=4 SV=1	VMC_18830	5;35;90;105;178;195;321
D0WXI4	K	Uncharacterized protein OS=Vibrio alginolyticus 40B OX=674977 GN=VMC_18840 PE=4 SV=1	VMC_18840	110;382
D0WXI5	K	Putative glutathione S-transferase OS=Vibrio alginolyticus 40B OX=674977 GN=VMC_18850 PE=4 SV=1	VMC_18850	134;183;191;243;279
D0WXI6	K	Serine-type D-Ala-D-Ala carboxypeptidase OS=Vibrio alginolyticus 40B OX=674977 GN=VMC_18860 PE=3 SV=1	VMC_18860	271;295;352
D0WXI8	K	Glutathione-dependent peroxiredoxin OS=Vibrio alginolyticus 40B OX=674977 GN=VMC_18880 PE=3 SV=1	VMC_18880	143
D0WXJ2	K	PNPLA domain-containing protein OS=Vibrio alginolyticus 40B OX=674977 GN=VMC_18920 PE=4 SV=1	VMC_18920	71
D0WXJ4	K	GFO_IDH_MocA domain-containing protein OS=Vibrio alginolyticus 40B OX=674977 GN=VMC_18940 PE=4 SV=1	VMC_18940	34;75;142;214;283
D0WXJ8	K	Histidine kinase OS=Vibrio alginolyticus 40B OX=674977 GN=VMC_18980 PE=4 SV=1	VMC_18980	189;350;389
D0WXJ9	K	Transcriptional regulator OS=Vibrio alginolyticus 40B OX=674977 GN=VMC_18990 PE=4 SV=1	VMC_18990	7;185;209;219;226
D0WXK0	K	CBM20 domain-containing protein OS=Vibrio alginolyticus 40B OX=674977 GN=VMC_19000 PE=4 SV=1	VMC_19000	58
D0WXK8	K	Cytosine deaminase OS=Vibrio alginolyticus 40B OX=674977 GN=VMC_19080 PE=4 SV=1	VMC_19080	7;28;99;289;401;424
D0WXL7	K	Uncharacterized protein OS=Vibrio alginolyticus 40B OX=674977 GN=VMC_19170 PE=4 SV=1	VMC_19170	209;218
D0WXM2	K	Putative transcriptional regulator OS=Vibrio alginolyticus 40B OX=674977 GN=VMC_19220 PE=4 SV=1	VMC_19220	7
D0WXM3	K	Putative transcriptional regulator, LysR family OS=Vibrio alginolyticus 40B OX=674977 GN=VMC_19230 PE=3 SV=1	VMC_19230	173;180;203;212;286
D0WXM6	K	Glyceraldehyde-3-phosphate dehydrogenase OS=Vibrio alginolyticus 40B OX=674977 GN=VMC_19260 PE=4 SV=1	VMC_19260	120
D0WXM7	K	Glyceraldehyde-3-phosphate dehydrogenase OS=Vibrio alginolyticus 40B OX=674977 GN=VMC_19270 PE=3 SV=1	VMC_19270	148
D0WXN1	K	UPF0265 protein VMC_19310 OS=Vibrio alginolyticus 40B OX=674977 GN=VMC_19310 PE=3 SV=1	VMC_19310	26;62;75;98;103
D0WXN3	K	UPF0502 protein VMC_19330 OS=Vibrio alginolyticus 40B OX=674977 GN=VMC_19330 PE=3 SV=1	VMC_19330	2;80;94;100;145;151
D0WXN5	K	Autoinducer 2-binding periplasmic protein LuxP OS=Vibrio alginolyticus 40B OX=674977 GN=VMC_19350 PE=4 SV=1	VMC_19350	142;154
D0WXN6	K	Autoinducer 2 sensor kinase/phosphatase LuxQ OS=Vibrio alginolyticus 40B OX=674977 GN=VMC_19360 PE=4 SV=1	VMC_19360	575;755;804;850
D0WXP0	K	Uncharacterized protein OS=Vibrio alginolyticus 40B OX=674977 GN=VMC_19400 PE=4 SV=1	VMC_19400	7;111
D0WXP2	K	Putative transcriptional regulator OS=Vibrio alginolyticus 40B OX=674977 GN=VMC_19420 PE=4 SV=1	VMC_19420	119
D0WXP3	K	Methyltransf_25 domain-containing protein OS=Vibrio alginolyticus 40B OX=674977 GN=VMC_19430 PE=4 SV=1	VMC_19430	147
D0WXP5	K	SH3b domain-containing protein OS=Vibrio alginolyticus 40B OX=674977 GN=VMC_19450 PE=4 SV=1	VMC_19450	99
D0WXQ3	K	Arylsulfatase OS=Vibrio alginolyticus 40B OX=674977 GN=aslA PE=4 SV=1	aslA	102;108;188;307;386;474;480
D0WXQ4	K	Uncharacterized protein OS=Vibrio alginolyticus 40B OX=674977 GN=VMC_19540 PE=4 SV=1	VMC_19540	90;110;118;149;223;241;251;288;295;301;328
D0WXQ9	K	Uncharacterized protein OS=Vibrio alginolyticus 40B OX=674977 GN=VMC_19590 PE=4 SV=1	VMC_19590	297
D0WXR6	K	DNA-directed DNA polymerase OS=Vibrio alginolyticus 40B OX=674977 GN=VMC_19660 PE=4 SV=1	VMC_19660	146
D0WXR7	K	DUF294_C domain-containing protein OS=Vibrio alginolyticus 40B OX=674977 GN=VMC_19670 PE=4 SV=1	VMC_19670	73
D0WXR8	K	CBS domain-containing protein OS=Vibrio alginolyticus 40B OX=674977 GN=VMC_19680 PE=4 SV=1	VMC_19680	86;88;89;131
D0WXS5	K	Uncharacterized protein OS=Vibrio alginolyticus 40B OX=674977 GN=VMC_19750 PE=4 SV=1	VMC_19750	61;66
D0WXS6	K	Uncharacterized protein OS=Vibrio alginolyticus 40B OX=674977 GN=VMC_19760 PE=4 SV=1	VMC_19760	62;70;97;121;126;136;160;170;178;184;193;198;204;227
D0WXS8	K	Uncharacterized protein OS=Vibrio alginolyticus 40B OX=674977 GN=VMC_19780 PE=4 SV=1	VMC_19780	93;100
D0WXT0	K	Metal-dependent carboxypeptidase OS=Vibrio alginolyticus 40B OX=674977 GN=VMC_19800 PE=3 SV=1	VMC_19800	133;207;326;331;338;381
D0WXT3	K	Uncharacterized protein OS=Vibrio alginolyticus 40B OX=674977 GN=VMC_19830 PE=4 SV=1	VMC_19830	101
D0WXT4	K	Homoserine O-succinyltransferase OS=Vibrio alginolyticus 40B OX=674977 GN=metA PE=3 SV=1	metA	46;157
D0WXT8	K	Histidine kinase OS=Vibrio alginolyticus 40B OX=674977 GN=VMC_19880 PE=4 SV=1	VMC_19880	722;750;773;789;952
D0WXU7	K	Uncharacterized protein OS=Vibrio alginolyticus 40B OX=674977 GN=VMC_19970 PE=4 SV=1	VMC_19970	103
D0WXV3	K	Putative transcriptional regulator OS=Vibrio alginolyticus 40B OX=674977 GN=VMC_20030 PE=4 SV=1	VMC_20030	172
D0WXW0	K	SnoaL-like domain-containing protein OS=Vibrio alginolyticus 40B OX=674977 GN=VMC_20100 PE=4 SV=1	VMC_20100	3;45
D0WXW1	K	Uncharacterized protein OS=Vibrio alginolyticus 40B OX=674977 GN=VMC_20110 PE=4 SV=1	VMC_20110	144
D0WXW2	K	DJ-1_PfpI domain-containing protein OS=Vibrio alginolyticus 40B OX=674977 GN=VMC_20120 PE=4 SV=1	VMC_20120	88
D0WXX1	K	Membrane-fusion protein OS=Vibrio alginolyticus 40B OX=674977 GN=VMC_20210 PE=3 SV=1	VMC_20210	80
D0WXY6	K	Paraquat-inducible protein A OS=Vibrio alginolyticus 40B OX=674977 GN=VMC_20360 PE=3 SV=1	VMC_20360	30
D0WXY7	K	Paraquat-inducible protein B OS=Vibrio alginolyticus 40B OX=674977 GN=VMC_20370 PE=4 SV=1	VMC_20370	304;360;451;470
D0WXZ1	K	ABC-type oligopeptide transport system, periplasmic component OS=Vibrio alginolyticus 40B OX=674977 GN=VMC_20410 PE=4 SV=1	VMC_20410	266;280;522
D0WXZ2	K	Orotidine 5'-phosphate decarboxylase OS=Vibrio alginolyticus 40B OX=674977 GN=pyrF PE=3 SV=1	pyrF	35;137
D0WXZ3	K	Lipopolysaccharide assembly protein B OS=Vibrio alginolyticus 40B OX=674977 GN=lapB PE=3 SV=1	lapB	106;128;169;214;233;318;383
D0WXZ5	K	Integration host factor subunit beta OS=Vibrio alginolyticus 40B OX=674977 GN=hipB PE=3 SV=1	hipB	3;20;65;69;81;84
D0WXZ6	K	30S ribosomal protein S1 OS=Vibrio alginolyticus 40B OX=674977 GN=rpsA PE=3 SV=1	rpsA	115;117;150;155;158;229;244;260;272;279;347;350;363;411;434;449;450;520;522;551
D0WXZ7	K	Cytidylate kinase OS=Vibrio alginolyticus 40B OX=674977 GN=cmk PE=3 SV=1	cmk	46;47;112;121;179;184
D0WXZ8	K	SohB protein, peptidase U7 family OS=Vibrio alginolyticus 40B OX=674977 GN=VMC_20480 PE=3 SV=1	VMC_20480	39;95;166;220;234;246;252;277;312;322
D0WXZ9	K	Short chain dehydrogenase OS=Vibrio alginolyticus 40B OX=674977 GN=VMC_20490 PE=3 SV=1	VMC_20490	11;205
D0WY03	K	Chemotaxis protein CheV OS=Vibrio alginolyticus 40B OX=674977 GN=VMC_20530 PE=4 SV=1	VMC_20530	63;69;242;249
D0WY04	K	DNA-binding transcriptional repressor DgsA OS=Vibrio alginolyticus 40B OX=674977 GN=dgsA PE=3 SV=1	dgsA	22;27;37;48;253;379
D0WY05	K	Pyruvate kinase OS=Vibrio alginolyticus 40B OX=674977 GN=VMC_20550 PE=3 SV=1	VMC_20550	75;82;140;145;160;177
D0WY18	K	N(4)-acetylcytidine amidohydrolase OS=Vibrio alginolyticus 40B OX=674977 GN=VMC_20680 PE=3 SV=1	VMC_20680	56
D0WY19	K	Putative transcriptional regulator OS=Vibrio alginolyticus 40B OX=674977 GN=VMC_20690 PE=4 SV=1	VMC_20690	35;41;104
D0WY20	K	Putative oxidoreductase OS=Vibrio alginolyticus 40B OX=674977 GN=VMC_20700 PE=4 SV=1	VMC_20700	211;216
D0WY21	K	Putative glutathione S-transferase family protein OS=Vibrio alginolyticus 40B OX=674977 GN=VMC_20710 PE=3 SV=1	VMC_20710	3
D0WY22	K	Catalase OS=Vibrio alginolyticus 40B OX=674977 GN=VMC_20720 PE=3 SV=1	VMC_20720	5;216
D0WY23	K	2-hydroxy-3-oxopropionate reductase OS=Vibrio alginolyticus 40B OX=674977 GN=garR PE=4 SV=1	garR	272;292;293
D0WY24	K	DUF1971 domain-containing protein OS=Vibrio alginolyticus 40B OX=674977 GN=VMC_20740 PE=4 SV=1	VMC_20740	8;102;111
D0WY25	K	Uncharacterized protein OS=Vibrio alginolyticus 40B OX=674977 GN=VMC_20750 PE=3 SV=1	VMC_20750	247;316
D0WY26	K	Anaerobic nitric oxide reductase flavorubredoxin OS=Vibrio alginolyticus 40B OX=674977 GN=norV PE=3 SV=1	norV	49;62;143;310;313;324;357;390;392;398;412
D0WY28	K	Haloacid dehalogenase/epoxide hydrolase family protein OS=Vibrio alginolyticus 40B OX=674977 GN=VMC_20780 PE=4 SV=1	VMC_20780	58;80;112;118
D0WY29	K	Azurin OS=Vibrio alginolyticus 40B OX=674977 GN=VMC_20790 PE=4 SV=1	VMC_20790	49;52;123
D0WY39	K	KDP operon transcriptional regulatory protein KdpE OS=Vibrio alginolyticus 40B OX=674977 GN=VMC_20890 PE=4 SV=1	VMC_20890	102;107;139;203
D0WY42	K	Chaperone protein ClpB OS=Vibrio alginolyticus 40B OX=674977 GN=clpB PE=3 SV=1	clpB	63;135;142;148;176;199;212;250;260;300;325;408;414;442;451;476;530;550;640;669;747;789
D0WY44	K	Pseudouridine synthase OS=Vibrio alginolyticus 40B OX=674977 GN=rluD PE=3 SV=1	rluD	12;37;140;150;184;206
D0WY45	K	Outer membrane protein assembly factor BamD OS=Vibrio alginolyticus 40B OX=674977 GN=bamD PE=3 SV=1	bamD	139;140;169;234
D0WY47	K	Sigma-54 modulation protein, putative OS=Vibrio alginolyticus 40B OX=674977 GN=VMC_20970 PE=4 SV=1	VMC_20970	6;21;27;45;48;54;57;86;90
D0WY48	K	Bifunctional chorismate mutase/prephenate dehydratase OS=Vibrio alginolyticus 40B OX=674977 GN=pheA PE=4 SV=1	pheA	61;68;139;154;254;313;397;408
D0WY49	K	Inosine/xanthosine triphosphatase OS=Vibrio alginolyticus 40B OX=674977 GN=VMC_20990 PE=3 SV=1	VMC_20990	5;111;138
D0WY50	K	Trp operon repressor homolog OS=Vibrio alginolyticus 40B OX=674977 GN=trpR PE=3 SV=1	trpR	54;92
D0WY51	K	Soluble lytic murein transglycosylase OS=Vibrio alginolyticus 40B OX=674977 GN=VMC_21010 PE=4 SV=1	VMC_21010	62;120;145;224;238;274;277;311;370;396;403;407;427;432;534;541
D0WY52	K	ABC transporter domain-containing protein OS=Vibrio alginolyticus 40B OX=674977 GN=VMC_21020 PE=3 SV=1	VMC_21020	13;23;159;271;304
D0WY53	K	ABC transporter domain-containing protein OS=Vibrio alginolyticus 40B OX=674977 GN=VMC_21030 PE=3 SV=1	VMC_21030	6;109;115;211
D0WY55	K	T-protein OS=Vibrio alginolyticus 40B OX=674977 GN=tyrA PE=4 SV=1	tyrA	32;37;87;92
D0WY56	K	Phospho-2-dehydro-3-deoxyheptonate aldolase OS=Vibrio alginolyticus 40B OX=674977 GN=aroF PE=3 SV=1	aroF	71
D0WY57	K	Beta-hexosaminidase OS=Vibrio alginolyticus 40B OX=674977 GN=nagZ PE=3 SV=1	nagZ	160;276;310
D0WY59	K	N-acetylmuramic acid 6-phosphate etherase OS=Vibrio alginolyticus 40B OX=674977 GN=murQ PE=3 SV=1	murQ	42;117;265;294
D0WY62	K	Carbon starvation protein A, putative OS=Vibrio alginolyticus 40B OX=674977 GN=VMC_21120 PE=3 SV=1	VMC_21120	31;39;51
D0WY63	K	Histidine kinase OS=Vibrio alginolyticus 40B OX=674977 GN=VMC_21130 PE=4 SV=1	VMC_21130	300;537
D0WY64	K	Response regulator OS=Vibrio alginolyticus 40B OX=674977 GN=VMC_21140 PE=4 SV=1	VMC_21140	214
D0WY66	K	4-hydroxy-3-methylbut-2-enyl diphosphate reductase OS=Vibrio alginolyticus 40B OX=674977 GN=ispH PE=3 SV=1	ispH	199
D0WY67	K	Peptidyl-prolyl cis-trans isomerase OS=Vibrio alginolyticus 40B OX=674977 GN=fkpB PE=3 SV=1	fkpB	15
D0WY69	K	Isoleucine--tRNA ligase OS=Vibrio alginolyticus 40B OX=674977 GN=ileS PE=3 SV=1	ileS	34;49;75;116;138;152;180;183;203;205;393;415;619;624;706;826;859;874;923
D0WY70	K	Riboflavin biosynthesis protein OS=Vibrio alginolyticus 40B OX=674977 GN=ribF PE=3 SV=1	ribF	83;214;284
D0WY72	K	30S ribosomal protein S20 OS=Vibrio alginolyticus 40B OX=674977 GN=rpsT PE=3 SV=1	rpsT	34;64;69
D0WY73	K	Transcriptional activator HlyU OS=Vibrio alginolyticus 40B OX=674977 GN=hlyU PE=4 SV=1	hlyU	70;80;85;89
D0WY74	K	Transcriptional activator protein NhaR OS=Vibrio alginolyticus 40B OX=674977 GN=nhaR PE=3 SV=1	nhaR	110;190;191;204
D0WY76	K	Uncharacterized protein OS=Vibrio alginolyticus 40B OX=674977 GN=VMC_21260 PE=4 SV=1	VMC_21260	197;201;222;255;266;273
D0WY77	K	Thymidylate synthase OS=Vibrio alginolyticus 40B OX=674977 GN=thyA PE=3 SV=1	thyA	2;117;128;241
D0WY80	K	Phosphoenolpyruvate--protein phosphotransferase OS=Vibrio alginolyticus 40B OX=674977 GN=VMC_21300 PE=3 SV=1	VMC_21300	91;118
D0WY83	K	Oxidoreductase Tas, aldo/keto reductase family OS=Vibrio alginolyticus 40B OX=674977 GN=VMC_21330 PE=4 SV=1	VMC_21330	5;15;193
D0WY84	K	Sigma-54 dependent transcriptional regulator OS=Vibrio alginolyticus 40B OX=674977 GN=VMC_21340 PE=4 SV=1	VMC_21340	265;269;311;330;337;345;435
D0WY93	K	Uncharacterized protein OS=Vibrio alginolyticus 40B OX=674977 GN=VMC_21430 PE=4 SV=1	VMC_21430	42;44;104;135;165;275
D0WY95	K	TonB system transport protein ExbD2 OS=Vibrio alginolyticus 40B OX=674977 GN=VMC_21450 PE=3 SV=1	VMC_21450	120;125
D0WY96	K	TonB system transport protein ExbB2 OS=Vibrio alginolyticus 40B OX=674977 GN=VMC_21460 PE=3 SV=1	VMC_21460	30;136;141
D0WY97	K	Biopolymer transport protein ExbB-related protein OS=Vibrio alginolyticus 40B OX=674977 GN=VMC_21470 PE=3 SV=1	VMC_21470	298;317;426;444
D0WY98	K	Uncharacterized protein OS=Vibrio alginolyticus 40B OX=674977 GN=VMC_21480 PE=4 SV=1	VMC_21480	43;123;136;229
D0WY99	K	Putative ferrichrome-iron receptor OS=Vibrio alginolyticus 40B OX=674977 GN=VMC_21490 PE=3 SV=1	VMC_21490	136
D0WYA2	K	Putative glycerophosphoryl diester phosphodiesterase OS=Vibrio alginolyticus 40B OX=674977 GN=VMC_21520 PE=4 SV=1	VMC_21520	198;216;218
D0WYA5	K	Amino acid ABC transporter, periplasmic amino acid-binding protein OS=Vibrio alginolyticus 40B OX=674977 GN=VMC_21760 PE=4 SV=1	VMC_21760	209;240;252
D0WYA9	K	Iron-containing alcohol dehydrogenase OS=Vibrio alginolyticus 40B OX=674977 GN=VMC_21800 PE=3 SV=1	VMC_21800	10;16;22;30;75;156;177;221;295;298
D0WYB0	K	Putative AraC-family transcriptional regulatory protein OS=Vibrio alginolyticus 40B OX=674977 GN=VMC_21810 PE=4 SV=1	VMC_21810	123;133
D0WYB2	K	Glucose-1-phosphate adenylyltransferase OS=Vibrio alginolyticus 40B OX=674977 GN=glgC PE=3 SV=1	glgC	52;251;393
D0WYB3	K	Formate--tetrahydrofolate ligase OS=Vibrio alginolyticus 40B OX=674977 GN=fhs PE=3 SV=1	fhs	35;43;169;178;192;331;415
D0WYB5	K	CreA protein OS=Vibrio alginolyticus 40B OX=674977 GN=creA PE=4 SV=1	creA	81;86;93;96;101;131;143;152
D0WYB6	K	Uncharacterized protein OS=Vibrio alginolyticus 40B OX=674977 GN=VMC_21870 PE=4 SV=1	VMC_21870	153
D0WYC2	K	Glycine dehydrogenase (decarboxylating) OS=Vibrio alginolyticus 40B OX=674977 GN=gcvP PE=3 SV=1	gcvP	73;81;168;187;489;494;639;659;816;828;877;919;925
D0WYC3	K	Glycine cleavage system H protein OS=Vibrio alginolyticus 40B OX=674977 GN=gcvH PE=3 SV=1	gcvH	6
D0WYC4	K	Serine hydroxymethyltransferase OS=Vibrio alginolyticus 40B OX=674977 GN=glyA PE=3 SV=1	glyA	148;179;196;259;260;335;341;364;421
D0WYC5	K	Transcriptional regulator, HTH_3 family OS=Vibrio alginolyticus 40B OX=674977 GN=VMC_21610 PE=4 SV=1	VMC_21610	52;63;170
D0WYC6	K	Glycine cleavage system T protein OS=Vibrio alginolyticus 40B OX=674977 GN=VMC_21620 PE=3 SV=1	VMC_21620	214;282;287;301
D0WYC7	K	Transcriptional regulator, TetR family OS=Vibrio alginolyticus 40B OX=674977 GN=VMC_21630 PE=4 SV=1	VMC_21630	18;45;95
D0WYD2	K	PTS system, fructose-specific IIBC component OS=Vibrio alginolyticus 40B OX=674977 GN=fruA PE=4 SV=1	fruA	76;156;202;470
D0WYD3	K	Phosphofructokinase OS=Vibrio alginolyticus 40B OX=674977 GN=fruK PE=3 SV=1	fruK	166;173
D0WYD4	K	Multiphosphoryl transfer protein OS=Vibrio alginolyticus 40B OX=674977 GN=fruB PE=4 SV=1	fruB	6;18;111;115;313;314;338
D0WYD5	K	Catabolite repressor/activator OS=Vibrio alginolyticus 40B OX=674977 GN=fruR PE=4 SV=1	fruR	312
D0WYD7	K	Uncharacterized protein OS=Vibrio alginolyticus 40B OX=674977 GN=VMC_21730 PE=4 SV=1	VMC_21730	37;145
D0WYD8	K	DUF2169 domain-containing protein OS=Vibrio alginolyticus 40B OX=674977 GN=VMC_21880 PE=4 SV=1	VMC_21880	93
D0WYF0	K	ImpA_N domain-containing protein OS=Vibrio alginolyticus 40B OX=674977 GN=VMC_22000 PE=4 SV=1	VMC_22000	54
D0WYF8	K	Uncharacterized protein OS=Vibrio alginolyticus 40B OX=674977 GN=VMC_22080 PE=4 SV=1	VMC_22080	208;242
D0WYG3	K	Oxidoreductase, short-chain dehydrogenase/reductase family OS=Vibrio alginolyticus 40B OX=674977 GN=VMC_22130 PE=3 SV=1	VMC_22130	3;57;136;137
D0WYG4	K	Usp domain-containing protein OS=Vibrio alginolyticus 40B OX=674977 GN=VMC_22140 PE=4 SV=1	VMC_22140	111;133
D0WYH0	K	HTH gntR-type domain-containing protein OS=Vibrio alginolyticus 40B OX=674977 GN=VMC_22200 PE=4 SV=1	VMC_22200	104
D0WYH8	K	Uncharacterized protein OS=Vibrio alginolyticus 40B OX=674977 GN=VMC_22280 PE=4 SV=1	VMC_22280	49;57
D0WYI0	K	Tryptophan synthase beta chain OS=Vibrio alginolyticus 40B OX=674977 GN=trpB PE=3 SV=1	trpB	49;74;106;224;271;388
D0WYI2	K	Uncharacterized protein OS=Vibrio alginolyticus 40B OX=674977 GN=VMC_22320 PE=4 SV=1	VMC_22320	53
D0WYI4	K	CobW C-terminal domain-containing protein OS=Vibrio alginolyticus 40B OX=674977 GN=VMC_22340 PE=4 SV=1	VMC_22340	327
D0WYI5	K	Putative ATP-dependent RNA helicase OS=Vibrio alginolyticus 40B OX=674977 GN=VMC_22350 PE=3 SV=1	VMC_22350	23;37;95;231;262;270;291;340;378;386;390
D0WYI7	K	Uncharacterized protein OS=Vibrio alginolyticus 40B OX=674977 GN=VMC_22370 PE=4 SV=1	VMC_22370	128;242
D0WYI8	K	Transcriptional regulator OS=Vibrio alginolyticus 40B OX=674977 GN=VMC_22380 PE=4 SV=1	VMC_22380	5;53;121;175;182;208
D0WYI9	K	EAL domain-containing protein OS=Vibrio alginolyticus 40B OX=674977 GN=VMC_22390 PE=4 SV=1	VMC_22390	346;413
D0WYJ0	K	ATP-binding component of molybdate transport system OS=Vibrio alginolyticus 40B OX=674977 GN=VMC_22400 PE=4 SV=1	VMC_22400	83;227;268;279;393
D0WYJ1	K	Putative methyl-accepting chemotaxis protein OS=Vibrio alginolyticus 40B OX=674977 GN=VMC_22410 PE=4 SV=1	VMC_22410	110
D0WYJ3	K	Phosphate-binding protein OS=Vibrio alginolyticus 40B OX=674977 GN=VMC_22430 PE=3 SV=1	VMC_22430	263
D0WYJ4	K	Putative AraC-type regulatory protein OS=Vibrio alginolyticus 40B OX=674977 GN=VMC_22440 PE=4 SV=1	VMC_22440	123
D0WYJ5	K	Exoribonuclease 2 OS=Vibrio alginolyticus 40B OX=674977 GN=VMC_22450 PE=3 SV=1	VMC_22450	93;232;286;299;381;392;398;403;441;442
D0WYJ6	K	Exoribonuclease 2 OS=Vibrio alginolyticus 40B OX=674977 GN=VMC_22460 PE=4 SV=1	VMC_22460	21;31;52;96;107
D0WYJ7	K	ATP-dependent RNA helicase DeaD OS=Vibrio alginolyticus 40B OX=674977 GN=deaD PE=3 SV=1	deaD	74;213;219;228;232;271;344;365;398;402;510;531
D0WYJ8	K	Uncharacterized protein OS=Vibrio alginolyticus 40B OX=674977 GN=VMC_22480 PE=4 SV=1	VMC_22480	117
D0WYJ9	K	Acetate kinase OS=Vibrio alginolyticus 40B OX=674977 GN=ackA PE=3 SV=1	ackA	52;83;99;103;124;268;269;346;355
D0WYK1	K	Hydrolase_4 domain-containing protein OS=Vibrio alginolyticus 40B OX=674977 GN=VMC_22510 PE=4 SV=1	VMC_22510	50
D0WYK2	K	Peptidase_S15 domain-containing protein OS=Vibrio alginolyticus 40B OX=674977 GN=VMC_22520 PE=4 SV=1	VMC_22520	5;134
D0WYL1	K	Uncharacterized protein OS=Vibrio alginolyticus 40B OX=674977 GN=VMC_22610 PE=4 SV=1	VMC_22610	76;84;259
D0WYL7	K	Purine nucleoside phosphorylase OS=Vibrio alginolyticus 40B OX=674977 GN=VMC_22670 PE=3 SV=1	VMC_22670	17;102;163;256
D0WYL9	K	Glutathione-disulfide reductase OS=Vibrio alginolyticus 40B OX=674977 GN=VMC_22690 PE=3 SV=1	VMC_22690	50;83;112;116;232;282;286;330;366;385
D0WYM0	K	Ribosomal RNA large subunit methyltransferase J OS=Vibrio alginolyticus 40B OX=674977 GN=rlmJ PE=3 SV=1	rlmJ	36;40;63;68
D0WYM1	K	Oligopeptidase A OS=Vibrio alginolyticus 40B OX=674977 GN=prlC PE=3 SV=1	prlC	114;128;157;179;233;264;281;342
D0WYM9	K	Zn-dependent protease with chaperone function OS=Vibrio alginolyticus 40B OX=674977 GN=VMC_22790 PE=3 SV=1	VMC_22790	53;54;60;63;73;246;254;261
D0WYN1	K	Uncharacterized protein OS=Vibrio alginolyticus 40B OX=674977 GN=VMC_22810 PE=4 SV=1	VMC_22810	54
D0WYN2	K	Putative ABC transporter periplasmic solute binding protein OS=Vibrio alginolyticus 40B OX=674977 GN=VMC_22820 PE=4 SV=1	VMC_22820	349;414
D0WYN5	K	DnaJ family protein OS=Vibrio alginolyticus 40B OX=674977 GN=VMC_22850 PE=4 SV=1	VMC_22850	58;103;152
D0WYN6	K	Uncharacterized protein OS=Vibrio alginolyticus 40B OX=674977 GN=VMC_22860 PE=4 SV=1	VMC_22860	156;212
D0WYN7	K	Uncharacterized protein OS=Vibrio alginolyticus 40B OX=674977 GN=VMC_22870 PE=4 SV=1	VMC_22870	13;133
D0WYP0	K	Enoyl-[acyl-carrier-protein] reductase [NADH] OS=Vibrio alginolyticus 40B OX=674977 GN=fabV PE=3 SV=1	fabV	25;246;317;323;369
D0WYP4	K	DAO domain-containing protein OS=Vibrio alginolyticus 40B OX=674977 GN=VMC_22940 PE=4 SV=1	VMC_22940	9;143;270;381;460
D0WYP5	K	Putative carboxylase OS=Vibrio alginolyticus 40B OX=674977 GN=VMC_22950 PE=4 SV=1	VMC_22950	99;103;184
D0WYP7	K	5-oxoprolinase subunit A OS=Vibrio alginolyticus 40B OX=674977 GN=pxpA PE=3 SV=1	pxpA	135
D0WYQ0	K	UDP-glucose 4-epimerase OS=Vibrio alginolyticus 40B OX=674977 GN=galE PE=3 SV=1	galE	46;62;248;281;312
D0WYQ1	K	TonB_dep_Rec domain-containing protein OS=Vibrio alginolyticus 40B OX=674977 GN=VMC_23010 PE=4 SV=1	VMC_23010	223;260
D0WYQ5	K	tRNA-dihydrouridine synthase B OS=Vibrio alginolyticus 40B OX=674977 GN=dusB PE=3 SV=1	dusB	157;196
D0WYQ6	K	Ribosomal protein L11 methyltransferase OS=Vibrio alginolyticus 40B OX=674977 GN=prmA PE=3 SV=1	prmA	94
D0WYQ7	K	Biotin carboxylase OS=Vibrio alginolyticus 40B OX=674977 GN=accC PE=4 SV=1	accC	4;22;27;40;106;116;124;125;144;159;176;190;238;329;353;403
D0WYQ8	K	Biotin carboxyl carrier protein of acetyl-CoA carboxylase OS=Vibrio alginolyticus 40B OX=674977 GN=accB PE=4 SV=1	accB	97
D0WYR0	K	Acetyl-coenzyme A synthetase OS=Vibrio alginolyticus 40B OX=674977 GN=acsA PE=3 SV=1	acsA	10;56;125;200;367
D0WYR1	K	Putative DNA polymerase III, epsilon subunit OS=Vibrio alginolyticus 40B OX=674977 GN=VMC_23110 PE=4 SV=1	VMC_23110	123
D0WYR2	K	Cyclic nucleotide-binding domain-containing protein OS=Vibrio alginolyticus 40B OX=674977 GN=VMC_23120 PE=4 SV=1	VMC_23120	44
D0WYR5	K	Fumarate hydratase class II OS=Vibrio alginolyticus 40B OX=674977 GN=fumC PE=3 SV=1	fumC	174;285;453
D0WYR6	K	Uncharacterized protein OS=Vibrio alginolyticus 40B OX=674977 GN=VMC_23160 PE=4 SV=1	VMC_23160	13;97
D0WYR7	K	Uncharacterized protein OS=Vibrio alginolyticus 40B OX=674977 GN=VMC_23170 PE=4 SV=1	VMC_23170	47;99
D0WYS1	K	K(+)/H(+) antiporter NhaP2 OS=Vibrio alginolyticus 40B OX=674977 GN=nhaP2 PE=3 SV=1	nhaP2	426;451
D0WYS3	K	Thiol:disulfide interchange protein DsbD OS=Vibrio alginolyticus 40B OX=674977 GN=dsbD PE=3 SV=1	dsbD	535
D0WYS4	K	Anaerobic C4-dicarboxylate transporter OS=Vibrio alginolyticus 40B OX=674977 GN=dcuA PE=3 SV=1	dcuA	208;212;226
D0WYS5	K	Aspartate ammonia-lyase OS=Vibrio alginolyticus 40B OX=674977 GN=aspA PE=3 SV=1	aspA	9;66;73;136;187;192;196;300;303;399;446
D0WYS6	K	FxsA protein OS=Vibrio alginolyticus 40B OX=674977 GN=fxsA PE=4 SV=1	fxsA	115
D0WYS7	K	tRNA (cytidine(34)-2'-O)-methyltransferase OS=Vibrio alginolyticus 40B OX=674977 GN=trmL PE=3 SV=1	trmL	61;86
D0WYS8	K	Superoxide dismutase OS=Vibrio alginolyticus 40B OX=674977 GN=sodA PE=3 SV=1	sodA	30;33
D0WYS9	K	Histidine kinase OS=Vibrio alginolyticus 40B OX=674977 GN=cpxA PE=4 SV=1	cpxA	107;212;223
D0WYT0	K	Transcriptional regulatory protein CpxR OS=Vibrio alginolyticus 40B OX=674977 GN=cpxR PE=4 SV=1	cpxR	126;185
D0WYT1	K	Putative periplasmic protein CpxP OS=Vibrio alginolyticus 40B OX=674977 GN=VMC_23310 PE=3 SV=1	VMC_23310	130;144
D0WYT3	K	ATP-dependent 6-phosphofructokinase OS=Vibrio alginolyticus 40B OX=674977 GN=pfkA PE=3 SV=1	pfkA	4;64;78;85;91;92;201;212;305
D0WYT5	K	Co-chaperonin GroES OS=Vibrio alginolyticus 40B OX=674977 GN=groES PE=3 SV=1	groES	20;34;45;74;77
D0WYT6	K	Chaperonin GroEL OS=Vibrio alginolyticus 40B OX=674977 GN=groEL PE=3 SV=1	groEL	4;7;15;28;34;42;51;75;117;122;132;242;272;277;321;362;364;390;393;425;456
D0WYT9	K	EF-P post-translational modification enzyme B OS=Vibrio alginolyticus 40B OX=674977 GN=VMC_23390 PE=3 SV=1	VMC_23390	138;321
D0WYU0	K	Elongation factor P OS=Vibrio alginolyticus 40B OX=674977 GN=efp PE=3 SV=1	efp	10;50;54;152
D0WYU1	K	PHB domain-containing protein OS=Vibrio alginolyticus 40B OX=674977 GN=VMC_23410 PE=4 SV=1	VMC_23410	125;134;182;228;326;353;393;395
D0WYU5	K	Fumarate reductase flavoprotein subunit OS=Vibrio alginolyticus 40B OX=674977 GN=frdA PE=3 SV=1	frdA	290;301;373
D0WYU6	K	Elongation factor P--(R)-beta-lysine ligase OS=Vibrio alginolyticus 40B OX=674977 GN=epmA PE=3 SV=1	epmA	80;95;266
D0WYU8	K	Uncharacterized protein OS=Vibrio alginolyticus 40B OX=674977 GN=VMC_23480 PE=4 SV=1	VMC_23480	34;224
D0WYU9	K	NlpD-related protein OS=Vibrio alginolyticus 40B OX=674977 GN=VMC_23490 PE=4 SV=1	VMC_23490	10;16
D0WYV0	K	NlpD-related protein OS=Vibrio alginolyticus 40B OX=674977 GN=VMC_23500 PE=4 SV=1	VMC_23500	60;87;95;103;132;176
D0WYV1	K	Serine acetyltransferase OS=Vibrio alginolyticus 40B OX=674977 GN=cysE PE=3 SV=1	cysE	6;8;12;122;195;251
D0WYV2	K	Glycerol-3-phosphate dehydrogenase [NAD(P)+] OS=Vibrio alginolyticus 40B OX=674977 GN=gpsA PE=3 SV=1	gpsA	118;183;299
D0WYV3	K	Protein-export protein SecB OS=Vibrio alginolyticus 40B OX=674977 GN=secB PE=3 SV=1	secB	43
D0WYV4	K	Rhodanese domain-containing protein OS=Vibrio alginolyticus 40B OX=674977 GN=VMC_23540 PE=4 SV=1	VMC_23540	38;67;82;93
D0WYV5	K	2,3-bisphosphoglycerate-independent phosphoglycerate mutase OS=Vibrio alginolyticus 40B OX=674977 GN=yibO PE=3 SV=1	yibO	5;144;174;236;386;479
D0WYV8	K	Phosphatidylserine decarboxylase proenzyme OS=Vibrio alginolyticus 40B OX=674977 GN=psd PE=3 SV=1	psd	5;28;52;60;226;235
D0WYV9	K	Small ribosomal subunit biogenesis GTPase RsgA OS=Vibrio alginolyticus 40B OX=674977 GN=rsgA PE=3 SV=1	rsgA	186;299;304
D0WYW0	K	Oligoribonuclease OS=Vibrio alginolyticus 40B OX=674977 GN=orn PE=3 SV=1	orn	176;210
D0WYW2	K	Transcription termination/antitermination protein NusA OS=Vibrio alginolyticus 40B OX=674977 GN=nusA PE=3 SV=1	nusA	3;16;52;111;117;185;201;239;347;447
D0WYW3	K	Translation initiation factor IF-2 OS=Vibrio alginolyticus 40B OX=674977 GN=infB PE=3 SV=1	infB	7;30;31;42;50;56;83;85;108;194;239;240;304;314;341;347;382;417;512;515;818;821;836;862;869;879
D0WYW4	K	Ribosome-binding factor A OS=Vibrio alginolyticus 40B OX=674977 GN=rbfA PE=3 SV=1	rbfA	119
D0WYW5	K	tRNA pseudouridine synthase B OS=Vibrio alginolyticus 40B OX=674977 GN=truB PE=3 SV=1	truB	73;80;133;175;301
D0WYW6	K	30S ribosomal protein S15 OS=Vibrio alginolyticus 40B OX=674977 GN=rpsO PE=3 SV=1	rpsO	65;71;83
D0WYW7	K	Polyribonucleotide nucleotidyltransferase OS=Vibrio alginolyticus 40B OX=674977 GN=pnp PE=3 SV=1	pnp	4;49;73;80;244;264;303;406;532;560;565;572;607;629;658;662;696
D0WYW9	K	Transcriptional regulator, MarR family OS=Vibrio alginolyticus 40B OX=674977 GN=VMC_23690 PE=4 SV=1	VMC_23690	16
D0WYX3	K	PAS domain S-box/GGDEF domain protein OS=Vibrio alginolyticus 40B OX=674977 GN=VMC_23730 PE=4 SV=1	VMC_23730	64;367;500;503
D0WYX5	K	Putative acetyltransferase OS=Vibrio alginolyticus 40B OX=674977 GN=VMC_23750 PE=4 SV=1	VMC_23750	19
D0WYX6	K	DNA polymerase III subunit psi OS=Vibrio alginolyticus 40B OX=674977 GN=VMC_23760 PE=4 SV=1	VMC_23760	104
D0WYX8	K	Peptide chain release factor 3 OS=Vibrio alginolyticus 40B OX=674977 GN=prfC PE=3 SV=1	prfC	12;26;42;56;125;143;180;208;295;310;408;480;481
D0WYY0	K	Nucleoside permease OS=Vibrio alginolyticus 40B OX=674977 GN=VMC_23800 PE=3 SV=1	VMC_23800	130
D0WYY1	K	Deoxyribose-phosphate aldolase OS=Vibrio alginolyticus 40B OX=674977 GN=deoC PE=3 SV=1	deoC	5;28;37;126;144;150;151;170;199
D0WYY2	K	Thymidine phosphorylase OS=Vibrio alginolyticus 40B OX=674977 GN=deoA PE=3 SV=1	deoA	165;299;308;415;422
D0WYY3	K	Phosphopentomutase OS=Vibrio alginolyticus 40B OX=674977 GN=deoB PE=3 SV=1	deoB	220;270;371
D0WYY4	K	Purine nucleoside phosphorylase DeoD-type OS=Vibrio alginolyticus 40B OX=674977 GN=deoD PE=3 SV=1	deoD	54;57;100;115;122;208
D0WYY5	K	Smp protein OS=Vibrio alginolyticus 40B OX=674977 GN=VMC_23850 PE=3 SV=1	VMC_23850	8
D0WYY6	K	O-phosphoserine phosphohydrolase OS=Vibrio alginolyticus 40B OX=674977 GN=serB PE=3 SV=1	serB	5;30;161;212;289;319
D0WYY7	K	Uncharacterized protein OS=Vibrio alginolyticus 40B OX=674977 GN=VMC_23870 PE=4 SV=1	VMC_23870	145;163;479;532;584;613
D0WYY8	K	DNA repair protein RadA OS=Vibrio alginolyticus 40B OX=674977 GN=radA PE=3 SV=1	radA	160;167;208;420
D0WYY9	K	Elongation factor G OS=Vibrio alginolyticus 40B OX=674977 GN=fusA PE=3 SV=1	fusA	6;20;33;36;133;262;315;333;336;347;380;392;414;421;496;497;507;513;524;534;594;630
D0WYZ1	K	Long-chain-fatty-acid--CoA ligase, putative OS=Vibrio alginolyticus 40B OX=674977 GN=VMC_23910 PE=4 SV=1	VMC_23910	310;370;449;458
D0WYZ2	K	HTH araC/xylS-type domain-containing protein OS=Vibrio alginolyticus 40B OX=674977 GN=VMC_23920 PE=4 SV=1	VMC_23920	120
D0WYZ3	K	AAA domain-containing protein OS=Vibrio alginolyticus 40B OX=674977 GN=VMC_23930 PE=4 SV=1	VMC_23930	180;236;354;416
D0WYZ4	K	Putative pilus assembly protein OS=Vibrio alginolyticus 40B OX=674977 GN=VMC_23940 PE=4 SV=1	VMC_23940	166
D0WYZ5	K	Flp pilus assembly protein OS=Vibrio alginolyticus 40B OX=674977 GN=VMC_23950 PE=3 SV=1	VMC_23950	71;105
D0WZ00	K	Putative pilus assembly protein OS=Vibrio alginolyticus 40B OX=674977 GN=VMC_24000 PE=4 SV=1	VMC_24000	141;246;253
D0WZ01	K	Flp pilus assembly protein OS=Vibrio alginolyticus 40B OX=674977 GN=VMC_24010 PE=3 SV=1	VMC_24010	314;479
D0WZ08	K	Putative LysR-like regular protein OS=Vibrio alginolyticus 40B OX=674977 GN=VMC_24080 PE=4 SV=1	VMC_24080	148
D0WZ11	K	GGACT domain-containing protein OS=Vibrio alginolyticus 40B OX=674977 GN=VMC_24110 PE=4 SV=1	VMC_24110	35;171
D0WZ14	K	Glycerol-3-phosphate dehydrogenase OS=Vibrio alginolyticus 40B OX=674977 GN=glpD PE=3 SV=1	glpD	89;125;212;242;380;487
D0WZ15	K	Glycerol-3-phosphate regulon repressor OS=Vibrio alginolyticus 40B OX=674977 GN=glpR PE=4 SV=1	glpR	15;16;71;78;193
D0WZ16	K	Glycerol kinase OS=Vibrio alginolyticus 40B OX=674977 GN=gplK PE=3 SV=1	gplK	96;117;141;143;227;233;479;492
D0WZ19	K	Glycerophosphoryl diester phosphodiesterase OS=Vibrio alginolyticus 40B OX=674977 GN=glpQ PE=4 SV=1	glpQ	121;187;289
D0WZ20	K	2,3,4,5-tetrahydropyridine-2,6-dicarboxylate N-succinyltransferase OS=Vibrio alginolyticus 40B OX=674977 GN=dapD PE=3 SV=1	dapD	168;171;288;330;341
D0WZ23	K	Uncharacterized protein OS=Vibrio alginolyticus 40B OX=674977 GN=VMC_24230 PE=4 SV=1	VMC_24230	6;22;75
D0WZ24	K	Transcriptional regulator, LysR family OS=Vibrio alginolyticus 40B OX=674977 GN=VMC_24240 PE=3 SV=1	VMC_24240	20
D0WZ27	K	Outer membrane protein OS=Vibrio alginolyticus 40B OX=674977 GN=ompU PE=4 SV=1	ompU	45;154;320
D0WZ28	K	D-alanyl-D-alanine carboxypeptidase/D-alanyl-D-alanine-endopeptidase OS=Vibrio alginolyticus 40B OX=674977 GN=VMC_24280 PE=3 SV=1	VMC_24280	114
D0WZ31	K	Tyrosine--tRNA ligase OS=Vibrio alginolyticus 40B OX=674977 GN=tyrS PE=3 SV=1	tyrS	12;37;57;105;110;116;282;288;293;341;357;362;367;386
D0WZ33	K	Multidrug resistance protein, putative OS=Vibrio alginolyticus 40B OX=674977 GN=VMC_24330 PE=4 SV=1	VMC_24330	268;325;477;631
D0WZ35	K	HlyD_D23 domain-containing protein OS=Vibrio alginolyticus 40B OX=674977 GN=VMC_24350 PE=3 SV=1	VMC_24350	121;226
D0WZ36	K	Iron-sulfur cluster insertion protein ErpA OS=Vibrio alginolyticus 40B OX=674977 GN=erpA PE=3 SV=1	erpA	19;31
D0WZ37	K	Glutamate-1-semialdehyde 2,1-aminomutase OS=Vibrio alginolyticus 40B OX=674977 GN=hemL PE=3 SV=1	hemL	151;271;343;350;387
D0WZ38	K	Putative lipoprotein OS=Vibrio alginolyticus 40B OX=674977 GN=VMC_24380 PE=3 SV=1	VMC_24380	6
D0WZ39	K	Ribosomal RNA small subunit methyltransferase C OS=Vibrio alginolyticus 40B OX=674977 GN=rsmC PE=3 SV=1	rsmC	64;123;133;199;329;332;339
D0WZ40	K	Histidine kinase OS=Vibrio alginolyticus 40B OX=674977 GN=VMC_24400 PE=4 SV=1	VMC_24400	852;904;925;930
D0WZ41	K	Peptide ABC transporter, periplasmic peptide-binding protein OS=Vibrio alginolyticus 40B OX=674977 GN=VMC_24410 PE=3 SV=1	VMC_24410	347;358;490
D0WZ48	K	Beta-N-acetylhexosaminidase OS=Vibrio alginolyticus 40B OX=674977 GN=VMC_24480 PE=3 SV=1	VMC_24480	621
D0WZ49	K	Cellobiose/cellodextrin-phosphorylase, putative OS=Vibrio alginolyticus 40B OX=674977 GN=VMC_24490 PE=4 SV=1	VMC_24490	2;110;120;279;524
D0WZ50	K	Putative phosphomannomutase OS=Vibrio alginolyticus 40B OX=674977 GN=VMC_24500 PE=3 SV=1	VMC_24500	328;336
D0WZ53	K	Iron-utilization periplasmic protein OS=Vibrio alginolyticus 40B OX=674977 GN=fbpA PE=4 SV=1	fbpA	50;54;90;95;99;135;147;160;188;194;204;207;228;265;270;310;313
D0WZ57	K	Aconitate hydratase B OS=Vibrio alginolyticus 40B OX=674977 GN=acnB PE=3 SV=1	acnB	73;77;227;229;371;380;387;391;537;570;722;726;742;823;848;854;855
D0WZ59	K	Penicillin-binding protein 1B OS=Vibrio alginolyticus 40B OX=674977 GN=mrcB PE=4 SV=1	mrcB	91;102
D0WZ62	K	ATP-dependent helicase HrpB OS=Vibrio alginolyticus 40B OX=674977 GN=VMC_24620 PE=4 SV=1	VMC_24620	37;420;480;610
D0WZ63	K	Sugar fermentation stimulation protein homolog OS=Vibrio alginolyticus 40B OX=674977 GN=sfsA PE=3 SV=1	sfsA	14
D0WZ64	K	RNA polymerase-binding transcription factor DksA OS=Vibrio alginolyticus 40B OX=674977 GN=dksA PE=3 SV=1	dksA	98;136;142
D0WZ66	K	Poly(A) polymerase I OS=Vibrio alginolyticus 40B OX=674977 GN=pcnB PE=3 SV=1	pcnB	34;42;69;71;387;408;411;437
D0WZ68	K	3-methyl-2-oxobutanoate hydroxymethyltransferase OS=Vibrio alginolyticus 40B OX=674977 GN=panB PE=3 SV=1	panB	3;231
D0WZ72	K	ABC transporter, ATP-binding protein OS=Vibrio alginolyticus 40B OX=674977 GN=VMC_24720 PE=4 SV=1	VMC_24720	122
D0WZ74	K	Carbonic anhydrase OS=Vibrio alginolyticus 40B OX=674977 GN=VMC_24740 PE=3 SV=1	VMC_24740	5;13;19;34;91;129;198;218
D0WZ75	K	Hypoxanthine phosphoribosyltransferase OS=Vibrio alginolyticus 40B OX=674977 GN=VMC_24750 PE=3 SV=1	VMC_24750	16;76;83;113;123;164
D0WZ77	K	Dihydrolipoyl dehydrogenase OS=Vibrio alginolyticus 40B OX=674977 GN=lpdA PE=3 SV=1	lpdA	54;61;67;85;92;106;151;172;220;231;237;244;255;278;284;299;338;339;362;368;398;403
D0WZ78	K	Acetyltransferase component of pyruvate dehydrogenase complex OS=Vibrio alginolyticus 40B OX=674977 GN=aceF PE=3 SV=1	aceF	55;58;160;256;259;318;343;363;380;393;398;412;452;458;467;519;533;583;589
D0WZ79	K	Pyruvate dehydrogenase E1 component OS=Vibrio alginolyticus 40B OX=674977 GN=VMC_24790 PE=4 SV=1	VMC_24790	42;130;171;208;216;327;367;373;379;388;391;402;409;410;441;447;457;508;514;716;724;726;865;873;874;881
D0WZ80	K	Transcriptional regulator of pyruvate dehydrogenase complex OS=Vibrio alginolyticus 40B OX=674977 GN=pdhR PE=4 SV=1	pdhR	197;216
D0WZ81	K	AmpD protein OS=Vibrio alginolyticus 40B OX=674977 GN=ampD PE=4 SV=1	ampD	165;176
D0WZ82	K	Quinolinate phosphoribosyltransferase [decarboxylating] OS=Vibrio alginolyticus 40B OX=674977 GN=nadC PE=3 SV=1	nadC	2;15;83;91;152;162;200;202;286
D0WZ89	K	Uncharacterized protein OS=Vibrio alginolyticus 40B OX=674977 GN=VMC_24890 PE=4 SV=1	VMC_24890	42
D0WZ90	K	Shikimate dehydrogenase (NADP(+)) OS=Vibrio alginolyticus 40B OX=674977 GN=aroE PE=3 SV=1	aroE	60
D0WZ91	K	Oxygen-dependent coproporphyrinogen-III oxidase OS=Vibrio alginolyticus 40B OX=674977 GN=hemF PE=3 SV=1	hemF	6;74;104;175
D0WZ92	K	Threonylcarbamoyl-AMP synthase OS=Vibrio alginolyticus 40B OX=674977 GN=tsaC PE=3 SV=1	tsaC	44;120
D0WZ93	K	N5-carboxyaminoimidazole ribonucleotide mutase OS=Vibrio alginolyticus 40B OX=674977 GN=purE PE=3 SV=1	purE	2;10;33;52;92
D0WZ94	K	N5-carboxyaminoimidazole ribonucleotide synthase OS=Vibrio alginolyticus 40B OX=674977 GN=purK PE=3 SV=1	purK	97;106;115;127;151;160;313;353
D0WZ95	K	DNA topoisomerase I-related protein OS=Vibrio alginolyticus 40B OX=674977 GN=VMC_24950 PE=4 SV=1	VMC_24950	133;143;145;154;175
D0WZ99	K	Peptide deformylase OS=Vibrio alginolyticus 40B OX=674977 GN=def PE=3 SV=1	def	50;112;141;182
D0WZA0	K	Methionyl-tRNA formyltransferase OS=Vibrio alginolyticus 40B OX=674977 GN=fmt PE=3 SV=1	fmt	196;206;260;293
D0WZA1	K	16S rRNA m5C967 methyltransferase OS=Vibrio alginolyticus 40B OX=674977 GN=VMC_25010 PE=3 SV=1	VMC_25010	64;103;216;288;295;335
D0WZA2	K	Trk system potassium uptake protein TrkA OS=Vibrio alginolyticus 40B OX=674977 GN=trkA PE=4 SV=1	trkA	108;325
D0WZA5	K	Hemolysin, putative OS=Vibrio alginolyticus 40B OX=674977 GN=VMC_25050 PE=3 SV=1	VMC_25050	6
D0WZA6	K	SpoOM-related protein OS=Vibrio alginolyticus 40B OX=674977 GN=VMC_25060 PE=4 SV=1	VMC_25060	11
D0WZA7	K	Uncharacterized protein OS=Vibrio alginolyticus 40B OX=674977 GN=VMC_25070 PE=4 SV=1	VMC_25070	38;65;73;81
D0WZB0	K	Heat shock protein HslJ OS=Vibrio alginolyticus 40B OX=674977 GN=hslJ PE=4 SV=1	hslJ	32;41;77
D0WZB1	K	ABC transporter, periplasmic substrate-binding protein, putative OS=Vibrio alginolyticus 40B OX=674977 GN=VMC_25110 PE=4 SV=1	VMC_25110	75;90;363
D0WZB3	K	ABC transporter, ATP-binding protein, putative OS=Vibrio alginolyticus 40B OX=674977 GN=VMC_25130 PE=4 SV=1	VMC_25130	142
D0WZB5	K	Putative outer membrane lipoprotein Pcp OS=Vibrio alginolyticus 40B OX=674977 GN=VMC_25150 PE=4 SV=1	VMC_25150	39
D0WZC2	K	Cardiolipin synthase A OS=Vibrio alginolyticus 40B OX=674977 GN=clsA PE=3 SV=1	clsA	72;465
D0WZC3	K	Cystathionine beta-lyase OS=Vibrio alginolyticus 40B OX=674977 GN=metC PE=3 SV=1	metC	34;67;77;148;295;344
D0WZC6	K	HTH-type transcriptional regulator MetR OS=Vibrio alginolyticus 40B OX=674977 GN=metR PE=3 SV=1	metR	294
D0WZC7	K	5-methyltetrahydropteroyltriglutamate--homocysteine methyltransferase OS=Vibrio alginolyticus 40B OX=674977 GN=metE PE=3 SV=1	metE	734
D0WZC8	K	Uncharacterized protein OS=Vibrio alginolyticus 40B OX=674977 GN=VMC_25280 PE=4 SV=1	VMC_25280	96
D0WZC9	K	YCII domain-containing protein OS=Vibrio alginolyticus 40B OX=674977 GN=VMC_25290 PE=3 SV=1	VMC_25290	30
D0WZD0	K	Putative acyl-CoA thioester hydrolase yciA OS=Vibrio alginolyticus 40B OX=674977 GN=yciA PE=3 SV=1	yciA	9;66
D0WZD3	K	Histidine kinase OS=Vibrio alginolyticus 40B OX=674977 GN=VMC_25330 PE=4 SV=1	VMC_25330	417
D0WZD5	K	Proton/glutamate symporter OS=Vibrio alginolyticus 40B OX=674977 GN=gltP PE=4 SV=1	gltP	269;276
D0WZD6	K	Putative long-chain-fatty-acid-CoA ligase OS=Vibrio alginolyticus 40B OX=674977 GN=VMC_25360 PE=4 SV=1	VMC_25360	117
D0WZD8	K	Tryptophan synthase alpha chain OS=Vibrio alginolyticus 40B OX=674977 GN=trpA PE=3 SV=1	trpA	6;87
D0WZD9	K	Tryptophan synthase beta chain OS=Vibrio alginolyticus 40B OX=674977 GN=trpB PE=3 SV=1	trpB	86;98;136;149;166;212;259;271;274;367
D0WZE1	K	Indole-3-glycerol phosphate synthase OS=Vibrio alginolyticus 40B OX=674977 GN=trpC PE=3 SV=1	trpC	18;34;77;83;130;276;283
D0WZE4	K	Anthranilate synthase component 1 OS=Vibrio alginolyticus 40B OX=674977 GN=trpE PE=3 SV=1	trpE	71;278;302;409
D0WZE6	K	YrdC-like domain-containing protein OS=Vibrio alginolyticus 40B OX=674977 GN=VMC_25460 PE=4 SV=1	VMC_25460	47;62;90;102;105
D0WZE8	K	Pseudouridine synthase OS=Vibrio alginolyticus 40B OX=674977 GN=VMC_25480 PE=3 SV=1	VMC_25480	25;37;59;73;151;157;221;249;257
D0WZE9	K	UPF0263 protein VMC_25490 OS=Vibrio alginolyticus 40B OX=674977 GN=VMC_25490 PE=3 SV=1	VMC_25490	97;104
D0WZF0	K	Elongation factor P-like protein OS=Vibrio alginolyticus 40B OX=674977 GN=VMC_25500 PE=3 SV=1	VMC_25500	23;57;69
D0WZF1	K	Uncharacterized protein OS=Vibrio alginolyticus 40B OX=674977 GN=VMC_25510 PE=4 SV=1	VMC_25510	78;162;211
D0WZF4	K	Transcriptional regulator, LuxR family OS=Vibrio alginolyticus 40B OX=674977 GN=VMC_25540 PE=4 SV=1	VMC_25540	165
D0WZF5	K	UvrABC system protein C OS=Vibrio alginolyticus 40B OX=674977 GN=uvrC PE=4 SV=1	uvrC	111
D0WZF6	K	Excinuclease ABC subunit C OS=Vibrio alginolyticus 40B OX=674977 GN=VMC_25560 PE=4 SV=1	VMC_25560	129;145
D0WZF8	K	Aminotransferasee, class III/decarboxylase, group II OS=Vibrio alginolyticus 40B OX=674977 GN=VMC_25580 PE=4 SV=1	VMC_25580	218;327;432;613;654;678;806;828;904
D0WZF9	K	Uncharacterized protein OS=Vibrio alginolyticus 40B OX=674977 GN=VMC_25590 PE=4 SV=1	VMC_25590	41;48;185;233;252
D0WZG0	K	Carboxynorspermidine/carboxyspermidine decarboxylase OS=Vibrio alginolyticus 40B OX=674977 GN=nspC PE=3 SV=1	nspC	29;118;260;368
D0WZG1	K	Glycine cleavage system transcriptional repressor OS=Vibrio alginolyticus 40B OX=674977 GN=VMC_25610 PE=4 SV=1	VMC_25610	31
D0WZG3	K	CinA-like protein OS=Vibrio alginolyticus 40B OX=674977 GN=VMC_25630 PE=3 SV=1	VMC_25630	84;229;384;395;397
D0WZG5	K	Ribonucleoside-diphosphate reductase OS=Vibrio alginolyticus 40B OX=674977 GN=nrdB PE=3 SV=1	nrdB	9;33;39;65;71;152;184;191;233;278
D0WZG6	K	Ribonucleoside-diphosphate reductase OS=Vibrio alginolyticus 40B OX=674977 GN=nrdA PE=3 SV=1	nrdA	9;14;21;92;114;138;149;154;290;381;389;560;564;584;604;645;648;653;708;713;723;727;759
D0WZG7	K	Ubiquinone biosynthesis O-methyltransferase OS=Vibrio alginolyticus 40B OX=674977 GN=ubiG PE=3 SV=1	ubiG	36;37;69;197;211
D0WZG8	K	DNA topoisomerase (ATP-hydrolyzing) OS=Vibrio alginolyticus 40B OX=674977 GN=gyrA PE=3 SV=1	gyrA	6;42;76;227;245;255;269;275;281;284;297;307;351;406;464;472;570;572;602;616;655;656
D0WZG9	K	DNA gyrase, subunit A OS=Vibrio alginolyticus 40B OX=674977 GN=VMC_25690 PE=4 SV=1	VMC_25690	32;87
D0WZH8	K	GTP cyclohydrolase-2 OS=Vibrio alginolyticus 40B OX=674977 GN=ribA PE=3 SV=1	ribA	52;56;70;73;144;196
D0WZI0	K	Cytochrome c domain-containing protein OS=Vibrio alginolyticus 40B OX=674977 GN=VMC_25800 PE=4 SV=1	VMC_25800	119
D0WZI1	K	Peptidase_M75 domain-containing protein OS=Vibrio alginolyticus 40B OX=674977 GN=VMC_25810 PE=4 SV=1	VMC_25810	71;120;305;317
D0WZI6	K	Uncharacterized protein OS=Vibrio alginolyticus 40B OX=674977 GN=VMC_25860 PE=4 SV=1	VMC_25860	115
D0WZJ3	K	Transcriptional regulator, MarR family OS=Vibrio alginolyticus 40B OX=674977 GN=VMC_25930 PE=4 SV=1	VMC_25930	30;99;105
D0WZJ5	K	Methyl-accepting chemotaxis protein OS=Vibrio alginolyticus 40B OX=674977 GN=VMC_25950 PE=4 SV=1	VMC_25950	124;209;238;242;333
D0WZJ7	K	DNA-directed DNA polymerase OS=Vibrio alginolyticus 40B OX=674977 GN=VMC_25970 PE=4 SV=1	VMC_25970	8
D0WZJ8	K	Uncharacterized protein OS=Vibrio alginolyticus 40B OX=674977 GN=VMC_25980 PE=4 SV=1	VMC_25980	68;153;499;505;516;556
D0WZK0	K	Aminotransferase OS=Vibrio alginolyticus 40B OX=674977 GN=aspC PE=3 SV=1	aspC	24;31;53;54;64;96;99;118;208;236;239;358;385;393
D0WZM0	K	Putative transcriptional regulator OS=Vibrio alginolyticus 40B OX=674977 GN=VMC_26200 PE=4 SV=1	VMC_26200	136;180;181;188
D0WZM7	K	Uncharacterized protein OS=Vibrio alginolyticus 40B OX=674977 GN=VMC_26270 PE=4 SV=1	VMC_26270	234
D0WZM8	K	Uncharacterized protein OS=Vibrio alginolyticus 40B OX=674977 GN=VMC_26280 PE=4 SV=1	VMC_26280	48
D0WZN2	K	N-acetyltransferase domain-containing protein OS=Vibrio alginolyticus 40B OX=674977 GN=VMC_26320 PE=4 SV=1	VMC_26320	73
D0WZP2	K	UPF0319 protein VMC_26420 OS=Vibrio alginolyticus 40B OX=674977 GN=VMC_26420 PE=3 SV=1	VMC_26420	200
D0WZP4	K	Ferredoxin--NADP reductase OS=Vibrio alginolyticus 40B OX=674977 GN=VMC_26440 PE=3 SV=1	VMC_26440	5;35;50;89;174;187
D0WZQ1	K	N-acetyltransferase domain-containing protein OS=Vibrio alginolyticus 40B OX=674977 GN=VMC_26510 PE=4 SV=1	VMC_26510	48
D0WZR0	K	PfkB domain-containing protein OS=Vibrio alginolyticus 40B OX=674977 GN=VMC_26600 PE=3 SV=1	VMC_26600	73
D0WZR2	K	HTH lacI-type domain-containing protein OS=Vibrio alginolyticus 40B OX=674977 GN=VMC_26620 PE=4 SV=1	VMC_26620	15;29;58;114
D0WZR6	K	Putative 3-oxoacyl-(Acyl carrier protein) reductase OS=Vibrio alginolyticus 40B OX=674977 GN=VMC_26660 PE=4 SV=1	VMC_26660	161;199
D0WZS1	K	Uncharacterized protein OS=Vibrio alginolyticus 40B OX=674977 GN=VMC_26710 PE=4 SV=1	VMC_26710	62;69
D0WZS2	K	DUF4382 domain-containing protein OS=Vibrio alginolyticus 40B OX=674977 GN=VMC_26720 PE=4 SV=1	VMC_26720	198
D0WZS3	K	HTH lysR-type domain-containing protein OS=Vibrio alginolyticus 40B OX=674977 GN=VMC_26730 PE=3 SV=1	VMC_26730	277
D0WZS5	K	Putative aminotransferasee OS=Vibrio alginolyticus 40B OX=674977 GN=VMC_26750 PE=4 SV=1	VMC_26750	11;226;240;249
D0WZS8	K	BPL/LPL catalytic domain-containing protein OS=Vibrio alginolyticus 40B OX=674977 GN=VMC_26780 PE=4 SV=1	VMC_26780	54
D0WZS9	K	ATP-dependent RNA helicase RhlE OS=Vibrio alginolyticus 40B OX=674977 GN=rhlE PE=3 SV=1	rhlE	170;177;236;261
D0WZU0	K	Uncharacterized protein OS=Vibrio alginolyticus 40B OX=674977 GN=VMC_26900 PE=4 SV=1	VMC_26900	243;274
D0WZU2	K	HTH asnC-type domain-containing protein OS=Vibrio alginolyticus 40B OX=674977 GN=VMC_26920 PE=4 SV=1	VMC_26920	63
D0WZU4	K	Uncharacterized protein OS=Vibrio alginolyticus 40B OX=674977 GN=VMC_26940 PE=3 SV=1	VMC_26940	4;181;281;392;447;454
D0WZU5	K	Putative nucleoprotein/polynucleotide-associated enzyme OS=Vibrio alginolyticus 40B OX=674977 GN=VMC_26950 PE=4 SV=1	VMC_26950	12;39;54;85;90;136
D0WZU9	K	Adenylosuccinate synthetase OS=Vibrio alginolyticus 40B OX=674977 GN=purA PE=3 SV=1	purA	16;122;142;150;209;216;380;390;404
D0WZV0	K	Periplasmic L-asparaginase II OS=Vibrio alginolyticus 40B OX=674977 GN=VMC_27000 PE=3 SV=1	VMC_27000	135;224;290
D0WZV1	K	Putative phosphoenolpyruvate synthase regulatory protein OS=Vibrio alginolyticus 40B OX=674977 GN=VMC_27010 PE=3 SV=1	VMC_27010	55;121;203
D0WZV2	K	Phosphoenolpyruvate synthase OS=Vibrio alginolyticus 40B OX=674977 GN=ppsA PE=3 SV=1	ppsA	264;267;301;324;330;358;410;528;552;586
D0WZV3	K	Uncharacterized protein OS=Vibrio alginolyticus 40B OX=674977 GN=VMC_27030 PE=4 SV=1	VMC_27030	142
D0WZV4	K	Transcriptional regulator, LuxR family OS=Vibrio alginolyticus 40B OX=674977 GN=VMC_27040 PE=4 SV=1	VMC_27040	261
D0WZV5	K	Tyrosine--tRNA ligase OS=Vibrio alginolyticus 40B OX=674977 GN=tyrS PE=3 SV=1	tyrS	141;416
D0WZV6	K	Putrescine-binding periplasmic protein OS=Vibrio alginolyticus 40B OX=674977 GN=VMC_27060 PE=3 SV=1	VMC_27060	305
D0WZW8	K	Transcriptional regulator, TetR family OS=Vibrio alginolyticus 40B OX=674977 GN=VMC_27180 PE=4 SV=1	VMC_27180	155
D0WZX6	K	Uncharacterized protein OS=Vibrio alginolyticus 40B OX=674977 GN=VMC_27260 PE=4 SV=1	VMC_27260	371
D0WZX7	K	ASCH domain-containing protein OS=Vibrio alginolyticus 40B OX=674977 GN=VMC_27270 PE=4 SV=1	VMC_27270	147
D0WZX8	K	Uncharacterized protein OS=Vibrio alginolyticus 40B OX=674977 GN=VMC_27280 PE=4 SV=1	VMC_27280	138;146;166;293
D0WZY7	K	HTH araC/xylS-type domain-containing protein OS=Vibrio alginolyticus 40B OX=674977 GN=VMC_27370 PE=4 SV=1	VMC_27370	188;204
D0X005	K	Uncharacterized protein OS=Vibrio alginolyticus 40B OX=674977 GN=VMC_27550 PE=4 SV=1	VMC_27550	84;210
D0X009	K	Aldehyde dehydrogenase OS=Vibrio alginolyticus 40B OX=674977 GN=aldA PE=3 SV=1	aldA	74;316
D0X011	K	6-phosphogluconate dehydrogenase, decarboxylating OS=Vibrio alginolyticus 40B OX=674977 GN=VMC_27610 PE=3 SV=1	VMC_27610	37;69;118;162;252;260;293;305;314
D0X012	K	6-phosphogluconolactonase OS=Vibrio alginolyticus 40B OX=674977 GN=pgl PE=3 SV=1	pgl	42;109;185;217
D0X013	K	Glucose-6-phosphate 1-dehydrogenase OS=Vibrio alginolyticus 40B OX=674977 GN=zwf PE=3 SV=1	zwf	23;62;153;167;187;272;278;359;374;401;491
D0X014	K	HTH araC/xylS-type domain-containing protein OS=Vibrio alginolyticus 40B OX=674977 GN=VMC_27640 PE=4 SV=1	VMC_27640	105;112
D0X016	K	TonB_dep_Rec domain-containing protein OS=Vibrio alginolyticus 40B OX=674977 GN=VMC_27660 PE=3 SV=1	VMC_27660	145;147;221;342
D0X021	K	Biotin_lipoyl_2 domain-containing protein OS=Vibrio alginolyticus 40B OX=674977 GN=VMC_27710 PE=4 SV=1	VMC_27710	182;258
D0X024	K	Putative transcriptional regulator, LysR family OS=Vibrio alginolyticus 40B OX=674977 GN=VMC_27740 PE=3 SV=1	VMC_27740	195;288
D0X042	K	Putative transcription regulator protein OS=Vibrio alginolyticus 40B OX=674977 GN=VMC_27920 PE=3 SV=1	VMC_27920	62;169
D0X043	K	Uncharacterized protein OS=Vibrio alginolyticus 40B OX=674977 GN=VMC_27930 PE=4 SV=1	VMC_27930	124
D0X045	K	Elongation factor G OS=Vibrio alginolyticus 40B OX=674977 GN=VMC_27950 PE=3 SV=1	VMC_27950	19;277;301;328;477;502;549;565
D0X051	K	Outer membrane protein OmpV OS=Vibrio alginolyticus 40B OX=674977 GN=ompV PE=3 SV=1	ompV	159
D0X058	K	Putative galactosyltransferase OS=Vibrio alginolyticus 40B OX=674977 GN=VMC_28080 PE=4 SV=1	VMC_28080	149
D0X059	K	Putative hexosyltransferase OS=Vibrio alginolyticus 40B OX=674977 GN=VMC_28090 PE=4 SV=1	VMC_28090	45;183
D0X062	K	GST C-terminal domain-containing protein OS=Vibrio alginolyticus 40B OX=674977 GN=VMC_28120 PE=4 SV=1	VMC_28120	35;112;127;128;281
D0X064	K	Phosphate acetyltransferase OS=Vibrio alginolyticus 40B OX=674977 GN=VMC_28140 PE=4 SV=1	VMC_28140	33;39;45;120
D0X065	K	Phosphate acetyltransferase OS=Vibrio alginolyticus 40B OX=674977 GN=VMC_28150 PE=4 SV=1	VMC_28150	153;213
D0X066	K	Phosphate acetyltransferase OS=Vibrio alginolyticus 40B OX=674977 GN=VMC_28160 PE=4 SV=1	VMC_28160	38;162;164;173;199
D0X067	K	Acetate kinase OS=Vibrio alginolyticus 40B OX=674977 GN=ackA PE=3 SV=1	ackA	3;80;133;134;292;308
D0X069	K	Uncharacterized protein OS=Vibrio alginolyticus 40B OX=674977 GN=VMC_28190 PE=4 SV=1	VMC_28190	241;305;309
D0X071	K	ABC transporter, ATP-binding protein OS=Vibrio alginolyticus 40B OX=674977 GN=VMC_28210 PE=4 SV=1	VMC_28210	122
D0X072	K	Putative maltodextrin glucosidase OS=Vibrio alginolyticus 40B OX=674977 GN=VMC_28220 PE=4 SV=1	VMC_28220	84;136;458
D0X075	K	Preprotein translocase SecA subunit-related protein OS=Vibrio alginolyticus 40B OX=674977 GN=VMC_28250 PE=4 SV=1	VMC_28250	61;180;194;197
D0X077	K	Na(+)/H(+) antiporter NhaB OS=Vibrio alginolyticus 40B OX=674977 GN=nhaB PE=3 SV=1	nhaB	125;132
D0X078	K	Fatty acid metabolism regulator protein OS=Vibrio alginolyticus 40B OX=674977 GN=fadR PE=3 SV=1	fadR	6;67;118;162;231;267
D0X080	K	Methionine--tRNA ligase OS=Vibrio alginolyticus 40B OX=674977 GN=metG PE=3 SV=1	metG	6;120;148;252;276;287;288;347;367;407;455;463;533;542;562;609;632;636;652
D0X081	K	Iron-sulfur cluster carrier protein OS=Vibrio alginolyticus 40B OX=674977 GN=VMC_28310 PE=3 SV=1	VMC_28310	68;81;92;247;331
D0X082	K	Uridine kinase OS=Vibrio alginolyticus 40B OX=674977 GN=udk PE=3 SV=1	udk	34;62;82;111;165
D0X083	K	AsmA protein OS=Vibrio alginolyticus 40B OX=674977 GN=VMC_28330 PE=4 SV=1	VMC_28330	214;218;224;227;293;297;302;306;363;424;431;436;478;520;556;565;576;579;649;664;672;676
D0X084	K	Corrinoid adenosyltransferase OS=Vibrio alginolyticus 40B OX=674977 GN=cobA PE=3 SV=1	cobA	7;25;46;118;157;183;186
D0X085	K	Protein-tyrosine-phosphatase OS=Vibrio alginolyticus 40B OX=674977 GN=VMC_28350 PE=3 SV=1	VMC_28350	81
D0X087	K	Ribonuclease E OS=Vibrio alginolyticus 40B OX=674977 GN=rne PE=3 SV=1	rne	11;37;71;241;521;523;531;685;703;737;745;756;956;965;1003
D0X088	K	Pseudouridine synthase OS=Vibrio alginolyticus 40B OX=674977 GN=VMC_28380 PE=3 SV=1	VMC_28380	61;139;210;244;252;360
D0X089	K	7-methyl-GTP pyrophosphatase OS=Vibrio alginolyticus 40B OX=674977 GN=VMC_28390 PE=3 SV=1	VMC_28390	2;54
D0X090	K	23S rRNA accumulation protein YceD OS=Vibrio alginolyticus 40B OX=674977 GN=VMC_28400 PE=3 SV=1	VMC_28400	14;42
D0X091	K	Phosphate acyltransferase OS=Vibrio alginolyticus 40B OX=674977 GN=plsX PE=3 SV=1	plsX	79;86;132;152;202;208;263
D0X092	K	3-oxoacyl-[acyl-carrier-protein] synthase 3 OS=Vibrio alginolyticus 40B OX=674977 GN=fabH PE=3 SV=1	fabH	4;202;224;234;255
D0X093	K	Malonyl CoA-acyl carrier protein transacylase OS=Vibrio alginolyticus 40B OX=674977 GN=fabD PE=3 SV=1	fabD	112;184;206;286
D0X094	K	3-oxoacyl-[acyl-carrier-protein] reductase OS=Vibrio alginolyticus 40B OX=674977 GN=VMC_28440 PE=3 SV=1	VMC_28440	7;120
D0X095	K	Acyl carrier protein OS=Vibrio alginolyticus 40B OX=674977 GN=acpP PE=3 SV=1	acpP	10
D0X096	K	3-oxoacyl-[acyl-carrier-protein] synthase 2 OS=Vibrio alginolyticus 40B OX=674977 GN=fabF PE=3 SV=1	fabF	55;65;207;218;225;329
D0X097	K	4-amino-4-deoxychorismate lyase OS=Vibrio alginolyticus 40B OX=674977 GN=VMC_28470 PE=3 SV=1	VMC_28470	54
D0X098	K	Endolytic murein transglycosylase OS=Vibrio alginolyticus 40B OX=674977 GN=mltG PE=3 SV=1	mltG	135;318
D0X099	K	Thymidylate kinase OS=Vibrio alginolyticus 40B OX=674977 GN=tmk PE=3 SV=1	tmk	17;22
D0X0A1	K	Uncharacterized protein OS=Vibrio alginolyticus 40B OX=674977 GN=VMC_28510 PE=3 SV=1	VMC_28510	101;244
D0X0A2	K	EIICB-Glc OS=Vibrio alginolyticus 40B OX=674977 GN=VMC_28520 PE=4 SV=1	VMC_28520	3;11;141;271;380;437;465
D0X0A4	K	Glutamate synthase [NADPH] large chain OS=Vibrio alginolyticus 40B OX=674977 GN=VMC_28540 PE=3 SV=1	VMC_28540	112;348;381;499
D0X0A5	K	Glutamate synthase, small subunit OS=Vibrio alginolyticus 40B OX=674977 GN=VMC_28550 PE=4 SV=1	VMC_28550	286;287;364
D0X0A6	K	Uncharacterized protein OS=Vibrio alginolyticus 40B OX=674977 GN=VMC_28560 PE=4 SV=1	VMC_28560	35;79;91;139
D0X0A7	K	5'-methylthioadenosine/S-adenosylhomocysteine nucleosidase OS=Vibrio alginolyticus 40B OX=674977 GN=mtnN PE=3 SV=1	mtnN	24;124;131
D0X0A8	K	Adenosylcobinamide-phosphate synthase OS=Vibrio alginolyticus 40B OX=674977 GN=VMC_28580 PE=3 SV=1	VMC_28580	41;121
D0X0A9	K	Vitamin B12-binding protein OS=Vibrio alginolyticus 40B OX=674977 GN=btuF PE=3 SV=1	btuF	148;268
D0X0B1	K	HTH lysR-type domain-containing protein OS=Vibrio alginolyticus 40B OX=674977 GN=VMC_28610 PE=3 SV=1	VMC_28610	267
D0X0B4	K	Carbamoyl-phosphate synthase large chain OS=Vibrio alginolyticus 40B OX=674977 GN=carB PE=3 SV=1	carB	137;150;313;321;366;379;397;429;477;486;495;504;527;560;635;648;705;854;862;962;992;1005;1026;1070
D0X0B5	K	Carbamoyl-phosphate synthase small chain OS=Vibrio alginolyticus 40B OX=674977 GN=carA PE=3 SV=1	carA	157;178;186;192;197;203;234;319;330
D0X0B6	K	4-hydroxy-tetrahydrodipicolinate reductase OS=Vibrio alginolyticus 40B OX=674977 GN=dapB PE=3 SV=1	dapB	19;93;141;159;199;232
D0X0B7	K	Mutator MutT protein OS=Vibrio alginolyticus 40B OX=674977 GN=mutT PE=3 SV=1	mutT	23;30;82
D0X0B8	K	Protein translocase subunit SecA OS=Vibrio alginolyticus 40B OX=674977 GN=secA PE=3 SV=1	secA	4;8;56;62;137;248;268;361;435;444;449;483;543;643;657;711;729;750;899;907
D0X0B9	K	Uncharacterized protein OS=Vibrio alginolyticus 40B OX=674977 GN=VMC_28690 PE=4 SV=1	VMC_28690	69
D0X0C0	K	UDP-3-O-acyl-N-acetylglucosamine deacetylase OS=Vibrio alginolyticus 40B OX=674977 GN=envA PE=3 SV=1	envA	12;23;262
D0X0C1	K	Cell division protein FtsZ OS=Vibrio alginolyticus 40B OX=674977 GN=ftsZ PE=3 SV=1	ftsZ	52;141;168;171;321;331;333
D0X0C2	K	Cell division protein FtsA OS=Vibrio alginolyticus 40B OX=674977 GN=ftsA PE=3 SV=1	ftsA	48;59;86;120;173;260;360;401;411
D0X0C3	K	Cell division protein FtsQ OS=Vibrio alginolyticus 40B OX=674977 GN=ftsQ PE=3 SV=1	ftsQ	57;209
D0X0C4	K	UDP-N-acetylmuramate--L-alanine ligase OS=Vibrio alginolyticus 40B OX=674977 GN=murC PE=3 SV=1	murC	274;471
D0X0C5	K	UDP-N-acetylglucosamine--N-acetylmuramyl-(pentapeptide) pyrophosphoryl-undecaprenol N-acetylglucosamine transferase OS=Vibrio alginolyticus 40B OX=674977 GN=murG PE=3 SV=1	murG	330
D0X0C7	K	UDP-N-acetylmuramoylalanine--D-glutamate ligase OS=Vibrio alginolyticus 40B OX=674977 GN=murD PE=3 SV=1	murD	36;314
D0X0C8	K	Phospho-N-acetylmuramoyl-pentapeptide-transferase OS=Vibrio alginolyticus 40B OX=674977 GN=mraY PE=3 SV=1	mraY	68
D0X0C9	K	UDP-N-acetylmuramoyl-tripeptide--D-alanyl-D-alanine ligase OS=Vibrio alginolyticus 40B OX=674977 GN=murF PE=3 SV=1	murF	69;111;115;125;234;328;330;386
D0X0D0	K	UDP-N-acetylmuramoyl-L-alanyl-D-glutamate--2,6-diaminopimelate ligase OS=Vibrio alginolyticus 40B OX=674977 GN=murE PE=3 SV=1	murE	291;324;351;432
D0X0D1	K	Peptidoglycan D,D-transpeptidase FtsI OS=Vibrio alginolyticus 40B OX=674977 GN=ftsI PE=3 SV=1	ftsI	179;273;375
D0X0D3	K	Ribosomal RNA small subunit methyltransferase H OS=Vibrio alginolyticus 40B OX=674977 GN=rsmH PE=3 SV=1	rsmH	66;159;290
D0X0D4	K	Ribosomal RNA small subunit methyltransferase I OS=Vibrio alginolyticus 40B OX=674977 GN=rsmI PE=3 SV=1	rsmI	51;61;148;155;256
D0X0D5	K	Penicillin-binding protein activator LpoA OS=Vibrio alginolyticus 40B OX=674977 GN=lpoA PE=3 SV=1	lpoA	85;135;222;408;417;426;431;443;456;552
D0X0D7	K	Phosphoheptose isomerase OS=Vibrio alginolyticus 40B OX=674977 GN=gmhA PE=3 SV=1	gmhA	127
D0X0D8	K	Lipoprotein, putative OS=Vibrio alginolyticus 40B OX=674977 GN=VMC_28880 PE=4 SV=1	VMC_28880	127;177
D0X0D9	K	Stringent starvation protein B OS=Vibrio alginolyticus 40B OX=674977 GN=sspB PE=4 SV=1	sspB	5
D0X0E0	K	Stringent starvation protein A OS=Vibrio alginolyticus 40B OX=674977 GN=sspA PE=4 SV=1	sspA	61;64
D0X0E1	K	Stringent starvation protein A OS=Vibrio alginolyticus 40B OX=674977 GN=VMC_28910 PE=4 SV=1	VMC_28910	116
D0X0E3	K	Cytochrome b OS=Vibrio alginolyticus 40B OX=674977 GN=petB PE=3 SV=1	petB	243;244
D0X0E4	K	Ubiquinol-cytochrome c reductase iron-sulfur subunit OS=Vibrio alginolyticus 40B OX=674977 GN=petA PE=3 SV=1	petA	70;86
D0X0E5	K	30S ribosomal protein S9 OS=Vibrio alginolyticus 40B OX=674977 GN=rpsI PE=3 SV=1	rpsI	22;32;129
D0X0E6	K	50S ribosomal protein L13 OS=Vibrio alginolyticus 40B OX=674977 GN=rplM PE=3 SV=1	rplM	2;7;23;41;68;85;91;96;123
D0X0E7	K	Cell division protein ZapE OS=Vibrio alginolyticus 40B OX=674977 GN=zapE PE=3 SV=1	zapE	121
D0X0E8	K	Uncharacterized protein OS=Vibrio alginolyticus 40B OX=674977 GN=VMC_28980 PE=4 SV=1	VMC_28980	129;133
D0X0E9	K	Periplasmic serine endoprotease DegP-like OS=Vibrio alginolyticus 40B OX=674977 GN=htrA PE=3 SV=1	htrA	59;100;101;112;149;155;161;265;305;331;339;352;365;367;376;436
D0X0F0	K	Protease DegS OS=Vibrio alginolyticus 40B OX=674977 GN=degS PE=3 SV=1	degS	84;142
D0X0F1	K	DNA topoisomerase 4 subunit A OS=Vibrio alginolyticus 40B OX=674977 GN=parC PE=4 SV=1	parC	8;35;47;59;135;140;180;192;200
D0X0F2	K	DNA topoisomerase (ATP-hydrolyzing) OS=Vibrio alginolyticus 40B OX=674977 GN=VMC_29020 PE=4 SV=1	VMC_29020	44;252;373;447;451
D0X0F3	K	DNA topoisomerase 4 subunit B OS=Vibrio alginolyticus 40B OX=674977 GN=parE PE=3 SV=1	parE	93;99;191;306;334;390;400;427;533;557;564
D0X0F6	K	Uncharacterized protein OS=Vibrio alginolyticus 40B OX=674977 GN=VMC_29060 PE=4 SV=1	VMC_29060	106
D0X0F7	K	ADP-ribose diphosphatase OS=Vibrio alginolyticus 40B OX=674977 GN=nudF PE=3 SV=1	nudF	6
D0X0F8	K	Outer membrane protein TolC OS=Vibrio alginolyticus 40B OX=674977 GN=tolC PE=3 SV=1	tolC	159;220;249;344;403
D0X0F9	K	Bifunctional protein HldE OS=Vibrio alginolyticus 40B OX=674977 GN=hldE PE=3 SV=1	hldE	154;166;205;341;384;436;444
D0X0G0	K	Uncharacterized protein OS=Vibrio alginolyticus 40B OX=674977 GN=VMC_29100 PE=4 SV=1	VMC_29100	111;166;303
D0X0G1	K	Uncharacterized protein OS=Vibrio alginolyticus 40B OX=674977 GN=VMC_29110 PE=4 SV=1	VMC_29110	219
D0X0G4	K	Uncharacterized protein OS=Vibrio alginolyticus 40B OX=674977 GN=VMC_29140 PE=4 SV=1	VMC_29140	15;34;162;341
D0X0G5	K	Uncharacterized protein OS=Vibrio alginolyticus 40B OX=674977 GN=VMC_29150 PE=3 SV=1	VMC_29150	18;43;48;61;67;102;153
D0X0G7	K	SH3b domain-containing protein OS=Vibrio alginolyticus 40B OX=674977 GN=VMC_29170 PE=4 SV=1	VMC_29170	90;141;155;201
D0X0H0	K	Putative general secretion pathway protein A OS=Vibrio alginolyticus 40B OX=674977 GN=VMC_29200 PE=4 SV=1	VMC_29200	225
D0X0H1	K	Multifunctional CCA protein OS=Vibrio alginolyticus 40B OX=674977 GN=cca PE=3 SV=1	cca	259;271;279;315;321;325
D0X0H3	K	2-amino-4-hydroxy-6-hydroxymethyldihydropteridine pyrophosphokinase OS=Vibrio alginolyticus 40B OX=674977 GN=VMC_29230 PE=3 SV=1	VMC_29230	85
D0X0H5	K	Glycerol-3-phosphate acyltransferase OS=Vibrio alginolyticus 40B OX=674977 GN=plsY PE=3 SV=1	plsY	29
D0X0H7	K	N(6)-L-threonylcarbamoyladenine synthase OS=Vibrio alginolyticus 40B OX=674977 GN=VMC_29270 PE=4 SV=1	VMC_29270	95;98;116;188
D0X0I5	K	Ribosome biogenesis GTPase A OS=Vibrio alginolyticus 40B OX=674977 GN=VMC_29350 PE=3 SV=1	VMC_29350	58;116
D0X0I7	K	Putative succinate dehydrogenase subunit Sdh OS=Vibrio alginolyticus 40B OX=674977 GN=VMC_29370 PE=4 SV=1	VMC_29370	241
D0X0I8	K	Outer membrane lipoprotein Blc OS=Vibrio alginolyticus 40B OX=674977 GN=VMC_29380 PE=3 SV=1	VMC_29380	61;138
D0X0J0	K	Putative nuclease sbcCD subunit C OS=Vibrio alginolyticus 40B OX=674977 GN=sbcD PE=4 SV=1	sbcD	130;373;537
D0X0J1	K	Putative nuclease sbcCD subunit C OS=Vibrio alginolyticus 40B OX=674977 GN=VMC_29410 PE=4 SV=1	VMC_29410	202;327;348;404;414
D0X0J7	K	Putative ClpA/B-type chaperone OS=Vibrio alginolyticus 40B OX=674977 GN=VMC_29470 PE=4 SV=1	VMC_29470	432
D0X0K0	K	Uncharacterized protein OS=Vibrio alginolyticus 40B OX=674977 GN=VMC_29500 PE=4 SV=1	VMC_29500	101
D0X0K2	K	Uncharacterized protein OS=Vibrio alginolyticus 40B OX=674977 GN=VMC_29520 PE=4 SV=1	VMC_29520	123;127;138;239;297;348;406
D0X0K3	K	Uncharacterized protein OS=Vibrio alginolyticus 40B OX=674977 GN=VMC_29530 PE=4 SV=1	VMC_29530	7;30
D0X0K6	K	Uncharacterized protein OS=Vibrio alginolyticus 40B OX=674977 GN=VMC_29560 PE=4 SV=1	VMC_29560	190
D0X0L0	K	Uncharacterized protein OS=Vibrio alginolyticus 40B OX=674977 GN=VMC_29600 PE=4 SV=1	VMC_29600	276;334;364
D0X0L4	K	Putative glutathione S-transferase OS=Vibrio alginolyticus 40B OX=674977 GN=VMC_29640 PE=4 SV=1	VMC_29640	13;20;135;147
D0X0L5	K	Putative TetR-family OS=Vibrio alginolyticus 40B OX=674977 GN=VMC_29650 PE=4 SV=1	VMC_29650	4;64;65
D0X0M1	K	Putative nitrate transporter OS=Vibrio alginolyticus 40B OX=674977 GN=VMC_29710 PE=3 SV=1	VMC_29710	87
D0X0M4	K	Protein usf OS=Vibrio alginolyticus 40B OX=674977 GN=VMC_29740 PE=4 SV=1	VMC_29740	341
D0X0M5	K	Uncharacterized protein OS=Vibrio alginolyticus 40B OX=674977 GN=VMC_29750 PE=4 SV=1	VMC_29750	19;86
D0X0N1	K	Putative virulence-mediating protein VirC OS=Vibrio alginolyticus 40B OX=674977 GN=VMC_29810 PE=4 SV=1	VMC_29810	567
D0X0N5	K	AraC_E_bind domain-containing protein OS=Vibrio alginolyticus 40B OX=674977 GN=VMC_29850 PE=4 SV=1	VMC_29850	14
D0X0N8	K	Methylmalonate-semialdehyde dehydrogenase OS=Vibrio alginolyticus 40B OX=674977 GN=VMC_29880 PE=4 SV=1	VMC_29880	79;101;198;208;253;466;476
D0X0N9	K	Putative acyl-CoA thiolase OS=Vibrio alginolyticus 40B OX=674977 GN=VMC_29890 PE=3 SV=1	VMC_29890	95;105;341
D0X0P1	K	Putative acyl-CoA dehydrogenase OS=Vibrio alginolyticus 40B OX=674977 GN=VMC_29910 PE=3 SV=1	VMC_29910	280;364
D0X0P5	K	BfdA OS=Vibrio alginolyticus 40B OX=674977 GN=VMC_29950 PE=4 SV=1	VMC_29950	66;100
D0X0Q1	K	Putative periplasmic linker protein OS=Vibrio alginolyticus 40B OX=674977 GN=VMC_30010 PE=3 SV=1	VMC_30010	121;126;214
D0X0Q2	K	Putative multidrug resistance protein OS=Vibrio alginolyticus 40B OX=674977 GN=VMC_30020 PE=3 SV=1	VMC_30020	122
D0X0Q3	K	Phage shock protein C OS=Vibrio alginolyticus 40B OX=674977 GN=pspC PE=4 SV=1	pspC	96
D0X0Q4	K	Phage shock protein A OS=Vibrio alginolyticus 40B OX=674977 GN=pspA PE=3 SV=1	pspA	27;49;60;94;102;124;128;154;167
D0X0Q5	K	Psp operon transcriptional activator OS=Vibrio alginolyticus 40B OX=674977 GN=pspF PE=4 SV=1	pspF	49;161;315
D0X0Q6	K	Peptide ABC transporter, periplasmic peptide-binding protein OS=Vibrio alginolyticus 40B OX=674977 GN=sapA PE=4 SV=1	sapA	31;237;241;259;517;523
D0X0Q9	K	Peptide ABC transporter, ATP-binding protein OS=Vibrio alginolyticus 40B OX=674977 GN=sapD PE=4 SV=1	sapD	46;51;124;134;142;251;274;303;318;329
D0X0R0	K	ABC-type antimicrobial peptide transport system, ATPase component OS=Vibrio alginolyticus 40B OX=674977 GN=sapF PE=4 SV=1	sapF	115
D0X0R1	K	Uncharacterized protein OS=Vibrio alginolyticus 40B OX=674977 GN=VMC_30110 PE=4 SV=1	VMC_30110	27
D0X0R2	K	Pyrophosphate phospho-hydrolase OS=Vibrio alginolyticus 40B OX=674977 GN=VMC_30120 PE=4 SV=1	VMC_30120	202;264;289
D0X0R3	K	Uncharacterized protein OS=Vibrio alginolyticus 40B OX=674977 GN=VMC_30130 PE=4 SV=1	VMC_30130	274
D0X0R5	K	Trimethylamine-N-oxide reductase OS=Vibrio alginolyticus 40B OX=674977 GN=torA PE=3 SV=1	torA	248;260;337;422;613;722
D0X0R7	K	Uncharacterized protein OS=Vibrio alginolyticus 40B OX=674977 GN=VMC_30170 PE=3 SV=1	VMC_30170	267
D0X0R9	K	Uncharacterized protein OS=Vibrio alginolyticus 40B OX=674977 GN=VMC_30190 PE=4 SV=1	VMC_30190	46
D0X0S0	K	Transcriptional regulator, SorC family OS=Vibrio alginolyticus 40B OX=674977 GN=VMC_30200 PE=3 SV=1	VMC_30200	142
D0X0S1	K	Putative thiosulfate sulfurtransferase SseA OS=Vibrio alginolyticus 40B OX=674977 GN=VMC_30210 PE=4 SV=1	VMC_30210	40
D0X0S4	K	Molybdopterin biosynthesis MoeB protein OS=Vibrio alginolyticus 40B OX=674977 GN=moeB PE=4 SV=1	moeB	146;220
D0X0S5	K	Molybdopterin molybdenumtransferase OS=Vibrio alginolyticus 40B OX=674977 GN=VMC_30250 PE=3 SV=1	VMC_30250	329;339
D0X0S6	K	GTP cyclohydrolase 1 OS=Vibrio alginolyticus 40B OX=674977 GN=folE PE=3 SV=1	folE	135
D0X0S8	K	H(+)/Cl(-) exchange transporter ClcA OS=Vibrio alginolyticus 40B OX=674977 GN=clcA PE=3 SV=1	clcA	17
D0X0T0	K	HTH cro/C1-type domain-containing protein OS=Vibrio alginolyticus 40B OX=674977 GN=VMC_30300 PE=4 SV=1	VMC_30300	99
D0X0T1	K	Aldo_ket_red domain-containing protein OS=Vibrio alginolyticus 40B OX=674977 GN=VMC_30310 PE=4 SV=1	VMC_30310	4;92;155;269
D0X0T3	K	PAS domain-containing protein OS=Vibrio alginolyticus 40B OX=674977 GN=VMC_30330 PE=4 SV=1	VMC_30330	72
D0X0T4	K	Bifunctional NAD(P)H-hydrate repair enzyme OS=Vibrio alginolyticus 40B OX=674977 GN=nnrD PE=3 SV=1	nnrD	53
D0X0T5	K	GMP reductase OS=Vibrio alginolyticus 40B OX=674977 GN=guaC PE=3 SV=1	guaC	38;42;68;107;119;292;295;302;307;321;376
D0X0U5	K	Uncharacterized protein OS=Vibrio alginolyticus 40B OX=674977 GN=VMC_30450 PE=4 SV=1	VMC_30450	33;150;193;199;220
D0X0U9	K	Uncharacterized protein OS=Vibrio alginolyticus 40B OX=674977 GN=VMC_30490 PE=3 SV=1	VMC_30490	15;19;35;58
D0X0V0	K	Succinyl-diaminopimelate desuccinylase OS=Vibrio alginolyticus 40B OX=674977 GN=dapE PE=3 SV=1	dapE	11;103;357;373
D0X0V1	K	D,D-carboxypeptidase-related protein OS=Vibrio alginolyticus 40B OX=674977 GN=VMC_30510 PE=4 SV=1	VMC_30510	84
D0X0V2	K	Outer membrane protein assembly factor BamC OS=Vibrio alginolyticus 40B OX=674977 GN=nlpB PE=3 SV=1	nlpB	182;221;256;260;338
D0X0V3	K	4-hydroxy-tetrahydrodipicolinate synthase OS=Vibrio alginolyticus 40B OX=674977 GN=dapA PE=3 SV=1	dapA	62;153;161;241;253;258
D0X0V5	K	Thioredoxin peroxidase OS=Vibrio alginolyticus 40B OX=674977 GN=VMC_30550 PE=4 SV=1	VMC_30550	32;51;80;114;142
D0X0V8	K	Glutamate dehydrogenase OS=Vibrio alginolyticus 40B OX=674977 GN=VMC_30580 PE=4 SV=1	VMC_30580	113;114;131;142;159;256;359;398;407;470;480;588;595;690;716;763;875;919;950;1051;1099;1132
D0X0V9	K	Putative NAD-glutamate dehydrogenase OS=Vibrio alginolyticus 40B OX=674977 GN=VMC_30590 PE=4 SV=1	VMC_30590	27;75;167;174;192;245;259;268;288;315
D0X0W0	K	Aminopeptidase N OS=Vibrio alginolyticus 40B OX=674977 GN=pepN PE=3 SV=1	pepN	9;48;176;179;267;287;348;451;510;512;549;572;604;622;624;631
D0X0W1	K	Aminopeptidase N OS=Vibrio alginolyticus 40B OX=674977 GN=VMC_30610 PE=4 SV=1	VMC_30610	141;145;201
D0X0W3	K	Tail-specific protease OS=Vibrio alginolyticus 40B OX=674977 GN=VMC_30630 PE=3 SV=1	VMC_30630	44;48;54;66;138;140;174;180;249;293;343;432;461;471;479
D0X0W4	K	Tail-specific protease OS=Vibrio alginolyticus 40B OX=674977 GN=VMC_30640 PE=4 SV=1	VMC_30640	29;46;58;68
D0X0W5	K	RNA chaperone ProQ OS=Vibrio alginolyticus 40B OX=674977 GN=proQ PE=3 SV=1	proQ	54;73;76;97;122;168;174;210;226
D0X0W7	K	ABC transporter, ATP-binding protein OS=Vibrio alginolyticus 40B OX=674977 GN=VMC_30670 PE=4 SV=1	VMC_30670	210;353;388
D0X0W8	K	Uncharacterized protein OS=Vibrio alginolyticus 40B OX=674977 GN=VMC_30680 PE=3 SV=1	VMC_30680	33
D0X0X0	K	Uncharacterized protein OS=Vibrio alginolyticus 40B OX=674977 GN=VMC_30700 PE=4 SV=1	VMC_30700	13;214;464;561
D0X0X3	K	5-methyltetrahydrofolate--homocysteine methyltransferase OS=Vibrio alginolyticus 40B OX=674977 GN=metH PE=3 SV=1	metH	122;447;452;466;498;646;721;727;756
D0X0X4	K	Methionine synthase OS=Vibrio alginolyticus 40B OX=674977 GN=VMC_30740 PE=4 SV=1	VMC_30740	32;38;212;242;317
D0X0X5	K	Lysine-sensitive aspartokinase 3 OS=Vibrio alginolyticus 40B OX=674977 GN=lysC PE=4 SV=1	lysC	101
D0X0X6	K	Aspartokinase OS=Vibrio alginolyticus 40B OX=674977 GN=VMC_30760 PE=3 SV=1	VMC_30760	281;285
D0X0X7	K	Aminotransferasee, class V OS=Vibrio alginolyticus 40B OX=674977 GN=VMC_30770 PE=3 SV=1	VMC_30770	106
D0X0X9	K	UvrABC system protein A OS=Vibrio alginolyticus 40B OX=674977 GN=uvrA PE=3 SV=1	uvrA	3;15;156;196;197;208;348;403;460;601;683
D0X0Y0	K	UTP--glucose-1-phosphate uridylyltransferase OS=Vibrio alginolyticus 40B OX=674977 GN=VMC_30800 PE=3 SV=1	VMC_30800	4;68;106;178;190;193;235;238;277;283
D0X0Y2	K	Single-stranded DNA-binding protein OS=Vibrio alginolyticus 40B OX=674977 GN=VMC_30820 PE=3 SV=1	VMC_30820	8;52;74;88
D0X0Y3	K	MSHA biogenesis protein MshH OS=Vibrio alginolyticus 40B OX=674977 GN=VMC_30830 PE=4 SV=1	VMC_30830	232;431;543;568
D0X0Y4	K	MSHA biogenesis protein MshI OS=Vibrio alginolyticus 40B OX=674977 GN=VMC_30840 PE=4 SV=1	VMC_30840	300;390;429;460
D0X0Y5	K	Uncharacterized protein OS=Vibrio alginolyticus 40B OX=674977 GN=VMC_30850 PE=4 SV=1	VMC_30850	88;166;167;201;209;282;308;322;378
D0X0Y6	K	Methyl-accepting chemotaxis protein OS=Vibrio alginolyticus 40B OX=674977 GN=VMC_30860 PE=4 SV=1	VMC_30860	412
D0X0Y7	K	Diadenosine tetraphosphate (Ap4A) hydrolase and other HIT family hydrolase OS=Vibrio alginolyticus 40B OX=674977 GN=VMC_30870 PE=4 SV=1	VMC_30870	9;74
D0X0Y8	K	Uncharacterized protein OS=Vibrio alginolyticus 40B OX=674977 GN=VMC_30880 PE=4 SV=1	VMC_30880	270
D0X0Z0	K	Uncharacterized protein OS=Vibrio alginolyticus 40B OX=674977 GN=VMC_30900 PE=4 SV=1	VMC_30900	30;47;53;111
D0X0Z3	K	UPF0227 protein, putative OS=Vibrio alginolyticus 40B OX=674977 GN=VMC_30930 PE=4 SV=1	VMC_30930	40;48
D0X0Z4	K	NADH dehydrogenase, FAD-containing subunit OS=Vibrio alginolyticus 40B OX=674977 GN=VMC_30940 PE=3 SV=1	VMC_30940	38;69;88;96;156;233;246;249;255;278;294;355
D0X0Z6	K	Uncharacterized protein OS=Vibrio alginolyticus 40B OX=674977 GN=VMC_30960 PE=4 SV=1	VMC_30960	66;92;106
D0X0Z7	K	Transcription-repair-coupling factor OS=Vibrio alginolyticus 40B OX=674977 GN=mfd PE=3 SV=1	mfd	3;325;466;481;547;581;637;696;722;790;796;1123
D0X0Z8	K	Uncharacterized protein OS=Vibrio alginolyticus 40B OX=674977 GN=VMC_30980 PE=4 SV=1	VMC_30980	66
D0X100	K	Lipoprotein-releasing system ATP-binding protein LolD OS=Vibrio alginolyticus 40B OX=674977 GN=lolD PE=3 SV=1	lolD	3;126;192;205;210
D0X105	K	Transport ATP-binding protein MsbA OS=Vibrio alginolyticus 40B OX=674977 GN=msbA PE=4 SV=1	msbA	215;232;370;528;530;567;568
D0X106	K	Tetraacyldisaccharide 4'-kinase OS=Vibrio alginolyticus 40B OX=674977 GN=lpxK PE=3 SV=1	lpxK	93;108;115
D0X107	K	3-deoxy-manno-octulosonate cytidylyltransferase OS=Vibrio alginolyticus 40B OX=674977 GN=kdsB PE=3 SV=1	kdsB	19;56;64
D0X108	K	Uncharacterized protein OS=Vibrio alginolyticus 40B OX=674977 GN=VMC_31080 PE=4 SV=1	VMC_31080	84;174;199;233;273;429;482;511
D0X109	K	UPF0229 protein VMC_31090 OS=Vibrio alginolyticus 40B OX=674977 GN=VMC_31090 PE=3 SV=1	VMC_31090	76;95;152;197;207;221;230;337;410
D0X110	K	AAA_PrkA domain-containing protein OS=Vibrio alginolyticus 40B OX=674977 GN=VMC_31100 PE=4 SV=1	VMC_31100	100;171;184;221;230;231;250;261;266;296;301;383;408;442;452;462;467;469;494;540;607;610;618;632;680;691;696
D0X111	K	Uncharacterized protein OS=Vibrio alginolyticus 40B OX=674977 GN=VMC_31110 PE=4 SV=1	VMC_31110	11;32;76;121
D0X113	K	Pyruvate formate-lyase-activating enzyme OS=Vibrio alginolyticus 40B OX=674977 GN=pflA PE=3 SV=1	pflA	135;204
D0X115	K	Formate acetyltransferase OS=Vibrio alginolyticus 40B OX=674977 GN=pflB PE=3 SV=1	pflB	55;105;122;133;160;193;195;233;238;452;454;641;719;723
D0X116	K	Uncharacterized protein OS=Vibrio alginolyticus 40B OX=674977 GN=VMC_31160 PE=4 SV=1	VMC_31160	7;17
D0X117	K	Uncharacterized protein OS=Vibrio alginolyticus 40B OX=674977 GN=VMC_31170 PE=4 SV=1	VMC_31170	62;141;147;163
D0X118	K	Uncharacterized protein OS=Vibrio alginolyticus 40B OX=674977 GN=VMC_31180 PE=4 SV=1	VMC_31180	82
D0X119	K	Amino acid ABC transporter, ATP-binding protein OS=Vibrio alginolyticus 40B OX=674977 GN=VMC_31190 PE=3 SV=1	VMC_31190	14;23;146
D0X120	K	Amino acid ABC transporter, periplasmic amino acid-binding protein OS=Vibrio alginolyticus 40B OX=674977 GN=VMC_31200 PE=3 SV=1	VMC_31200	109;131;134;145;229
D0X124	K	Exodeoxyribonuclease III OS=Vibrio alginolyticus 40B OX=674977 GN=VMC_31240 PE=3 SV=1	VMC_31240	24;60;70;78;89;177;256
D0X125	K	Primosomal replication protein N OS=Vibrio alginolyticus 40B OX=674977 GN=VMC_31250 PE=4 SV=1	VMC_31250	52
D0X126	K	Probable membrane transporter protein OS=Vibrio alginolyticus 40B OX=674977 GN=VMC_31260 PE=3 SV=1	VMC_31260	73;138
D0X127	K	ATP-dependent DNA helicase DinG OS=Vibrio alginolyticus 40B OX=674977 GN=dinG PE=3 SV=1	dinG	217
D0X128	K	Porin_4 domain-containing protein OS=Vibrio alginolyticus 40B OX=674977 GN=VMC_31280 PE=4 SV=1	VMC_31280	29;200
D0X129	K	UPF0319 protein VMC_31290 OS=Vibrio alginolyticus 40B OX=674977 GN=VMC_31290 PE=3 SV=1	VMC_31290	96;112
D0X130	K	Pseudouridine synthase OS=Vibrio alginolyticus 40B OX=674977 GN=VMC_31300 PE=3 SV=1	VMC_31300	78
D0X131	K	Isocitrate dehydrogenase [NADP] OS=Vibrio alginolyticus 40B OX=674977 GN=VMC_31310 PE=3 SV=1	VMC_31310	59;96;100;125;132;154;159;210;213;221;230;232;240;246;262;274;278;283;371;376;427;464;473;502;503;528;535;597;647;652
D0X132	K	Cold shock-like protein CspD OS=Vibrio alginolyticus 40B OX=674977 GN=cspD PE=4 SV=1	cspD	7;43;54;57
D0X134	K	ATP-dependent Clp protease, ATP-binding subunit ClpA OS=Vibrio alginolyticus 40B OX=674977 GN=clpA PE=3 SV=1	clpA	4;48;209;274;317;345;366;389;399;421;434;441;452;617;635;636;695;699;715;716
D0X135	K	Translation initiation factor IF-1 OS=Vibrio alginolyticus 40B OX=674977 GN=infA PE=3 SV=1	infA	39;64
D0X137	K	Leucyl/phenylalanyl-tRNA--protein transferase OS=Vibrio alginolyticus 40B OX=674977 GN=aat PE=3 SV=1	aat	74
D0X138	K	Putative outer membrane protein OS=Vibrio alginolyticus 40B OX=674977 GN=VMC_31380 PE=4 SV=1	VMC_31380	33;42;121
D0X139	K	3-phosphoshikimate 1-carboxyvinyltransferase OS=Vibrio alginolyticus 40B OX=674977 GN=aroA PE=3 SV=1	aroA	22;122;262;355;376;412;420
D0X140	K	Uncharacterized protein OS=Vibrio alginolyticus 40B OX=674977 GN=VMC_31400 PE=4 SV=1	VMC_31400	38;76
D0X141	K	DNA topoisomerase 1 OS=Vibrio alginolyticus 40B OX=674977 GN=topA PE=3 SV=1	topA	3;19;23;47;48;55;96;108;209;242;248;277;353;365;383;437;450;478;490;517;527;555;707;732;742;817;870
D0X142	K	Glucose-1-phosphate adenylyltransferase OS=Vibrio alginolyticus 40B OX=674977 GN=glgC PE=3 SV=1	glgC	26;60;69;70;132;142;155;177;229;245;250;327;366;384;385;399
D0X143	K	Glycogen synthase OS=Vibrio alginolyticus 40B OX=674977 GN=VMC_31430 PE=4 SV=1	VMC_31430	164;208
D0X144	K	Glycogen synthase OS=Vibrio alginolyticus 40B OX=674977 GN=glgA PE=4 SV=1	glgA	12
D0X148	K	Transcriptional regulator, LacI family OS=Vibrio alginolyticus 40B OX=674977 GN=VMC_31480 PE=4 SV=1	VMC_31480	19;153;262
D0X149	K	Chaperone protein TorD OS=Vibrio alginolyticus 40B OX=674977 GN=torD PE=3 SV=1	torD	5;29;157;187
D0X150	K	DNA-binding response regulator TorR OS=Vibrio alginolyticus 40B OX=674977 GN=torR PE=4 SV=1	torR	114;129;212
D0X152	K	tRNA 5-carboxymethoxyuridine methyltransferase OS=Vibrio alginolyticus 40B OX=674977 GN=smtA PE=3 SV=1	smtA	31
D0X153	K	Chromosome partition protein MukF OS=Vibrio alginolyticus 40B OX=674977 GN=mukF PE=3 SV=1	mukF	150;159;375
D0X154	K	Chromosome partition protein MukE OS=Vibrio alginolyticus 40B OX=674977 GN=mukE PE=3 SV=1	mukE	67
D0X155	K	Chromosome partition protein MukB OS=Vibrio alginolyticus 40B OX=674977 GN=mukB PE=3 SV=1	mukB	82;232;252;466;501;803;813;861;873;912;958;993;995;1034;1093;1155;1248;1274;1398;1457;1475
D0X156	K	ATP-grasp domain-containing protein OS=Vibrio alginolyticus 40B OX=674977 GN=VMC_31560 PE=4 SV=1	VMC_31560	10;14;42;70;74;93;108;205;224;291;304;319
D0X157	K	Membrane protein, putative OS=Vibrio alginolyticus 40B OX=674977 GN=VMC_31570 PE=4 SV=1	VMC_31570	176
D0X158	K	Zn_protease domain-containing protein OS=Vibrio alginolyticus 40B OX=674977 GN=VMC_31580 PE=4 SV=1	VMC_31580	120;161;166;206;247
D0X159	K	tRNA U34 carboxymethyltransferase OS=Vibrio alginolyticus 40B OX=674977 GN=cmoB PE=3 SV=1	cmoB	122;166;256
D0X160	K	Carboxy-S-adenosyl-L-methionine synthase OS=Vibrio alginolyticus 40B OX=674977 GN=cmoA PE=3 SV=1	cmoA	96;228
D0X162	K	Aspartate--tRNA ligase OS=Vibrio alginolyticus 40B OX=674977 GN=aspS PE=3 SV=1	aspS	70;85;143;184;214;250;283;305;315;332;353
D0X164	K	Crossover junction endodeoxyribonuclease RuvC OS=Vibrio alginolyticus 40B OX=674977 GN=ruvC PE=3 SV=1	ruvC	39
D0X165	K	Holliday junction ATP-dependent DNA helicase RuvA OS=Vibrio alginolyticus 40B OX=674977 GN=ruvA PE=3 SV=1	ruvA	98;217
D0X166	K	Holliday junction ATP-dependent DNA helicase RuvB OS=Vibrio alginolyticus 40B OX=674977 GN=ruvB PE=3 SV=1	ruvB	56;214;216;296
D0X167	K	Cytochrome d ubiquinol oxidase, subunit I OS=Vibrio alginolyticus 40B OX=674977 GN=VMC_31670 PE=3 SV=1	VMC_31670	336;358;419;505;521
D0X168	K	Cytochrome d ubiquinol oxidase, subunit II OS=Vibrio alginolyticus 40B OX=674977 GN=cydB PE=3 SV=1	cydB	114;374
D0X169	K	Tol-Pal system protein TolQ OS=Vibrio alginolyticus 40B OX=674977 GN=tolQ PE=3 SV=1	tolQ	41;48;96
D0X171	K	TolA protein OS=Vibrio alginolyticus 40B OX=674977 GN=tolA PE=4 SV=1	tolA	62;172;274;290;324;337;344
D0X172	K	Tol-Pal system protein TolB OS=Vibrio alginolyticus 40B OX=674977 GN=tolB PE=3 SV=1	tolB	68;133;145;152;195;219;277;299;331;418
D0X173	K	Peptidoglycan-associated protein OS=Vibrio alginolyticus 40B OX=674977 GN=pal PE=3 SV=1	pal	166
D0X174	K	Cell division coordinator CpoB OS=Vibrio alginolyticus 40B OX=674977 GN=cpoB PE=3 SV=1	cpoB	111;119;212;228;244
D0X175	K	Quinolinate synthase A OS=Vibrio alginolyticus 40B OX=674977 GN=nadA PE=3 SV=1	nadA	96;102;264;277;330
D0X176	K	Putative eukaryotic-type potassium channel OS=Vibrio alginolyticus 40B OX=674977 GN=VMC_31760 PE=4 SV=1	VMC_31760	236;341
D0X178	K	HTH-type transcriptional repressor NsrR OS=Vibrio alginolyticus 40B OX=674977 GN=nsrR PE=3 SV=1	nsrR	44;69;107
D0X181	K	Adenylosuccinate synthetase OS=Vibrio alginolyticus 40B OX=674977 GN=purA PE=3 SV=1	purA	17;19;29;85;125;141;268;295;432
D0X182	K	Protein HflC OS=Vibrio alginolyticus 40B OX=674977 GN=hflC PE=3 SV=1	hflC	39;55;63;84;122;137;190;203;272;296;301;321
D0X183	K	Protein HflK OS=Vibrio alginolyticus 40B OX=674977 GN=hflK PE=3 SV=1	hflK	50;166;359;367
D0X184	K	GTPase HflX OS=Vibrio alginolyticus 40B OX=674977 GN=hflX PE=3 SV=1	hflX	55;121;147;326
D0X185	K	RNA-binding protein Hfq OS=Vibrio alginolyticus 40B OX=674977 GN=hfq PE=3 SV=1	hfq	3
D0X186	K	tRNA Delta(2)-isopentenylpyrophosphate transferase OS=Vibrio alginolyticus 40B OX=674977 GN=miaA PE=4 SV=1	miaA	17
D0X187	K	tRNA dimethylallyltransferase OS=Vibrio alginolyticus 40B OX=674977 GN=VMC_31870 PE=3 SV=1	VMC_31870	56
D0X188	K	DNA mismatch repair protein MutL OS=Vibrio alginolyticus 40B OX=674977 GN=mutL PE=3 SV=1	mutL	4;65;176;203;210;265
D0X189	K	N-acetylmuramoyl-L-alanine amidase OS=Vibrio alginolyticus 40B OX=674977 GN=amiB PE=4 SV=1	amiB	109;110;118;154;199;211;336;377;412;438;447;461;490;501;510;535;539
D0X190	K	t(6)A37 threonylcarbamoyladenosine biosynthesis protein TsaE OS=Vibrio alginolyticus 40B OX=674977 GN=VMC_31900 PE=3 SV=1	VMC_31900	4
D0X197	K	NYN domain-containing protein OS=Vibrio alginolyticus 40B OX=674977 GN=VMC_31970 PE=4 SV=1	VMC_31970	59;131
D0X198	K	Anaerobic C4-dicarboxylate transporter OS=Vibrio alginolyticus 40B OX=674977 GN=dcuB PE=3 SV=1	dcuB	194
D0X199	K	FhuF_C domain-containing protein OS=Vibrio alginolyticus 40B OX=674977 GN=VMC_31990 PE=4 SV=1	VMC_31990	208;212;219;224
D0X1A0	K	Ferric aerobactin receptor OS=Vibrio alginolyticus 40B OX=674977 GN=VMC_32000 PE=3 SV=1	VMC_32000	347
D0X1A1	K	Putative acetyltransferase OS=Vibrio alginolyticus 40B OX=674977 GN=VMC_32010 PE=4 SV=1	VMC_32010	38;71;84;143;144
D0X1A2	K	Uncharacterized protein OS=Vibrio alginolyticus 40B OX=674977 GN=VMC_32020 PE=4 SV=1	VMC_32020	31;58
D0X1A4	K	Thioredoxin OS=Vibrio alginolyticus 40B OX=674977 GN=trxC PE=3 SV=1	trxC	30
D0X1A5	K	3-oxoacyl-[acyl-carrier-protein] synthase 3 OS=Vibrio alginolyticus 40B OX=674977 GN=fabH PE=3 SV=1	fabH	61;172;186;195;225;232;354
D0X1A6	K	Uncharacterized protein OS=Vibrio alginolyticus 40B OX=674977 GN=VMC_32060 PE=4 SV=1	VMC_32060	288
D0X1B4	K	Formate dehydrogenase oxidoreductase protein OS=Vibrio alginolyticus 40B OX=674977 GN=VMC_32140 PE=4 SV=1	VMC_32140	265
D0X1B5	K	Transcriptional regulator, LysR family OS=Vibrio alginolyticus 40B OX=674977 GN=VMC_32150 PE=3 SV=1	VMC_32150	7;69;273
D0X1B6	K	Molybdopterin oxidoreductase, alpha subunit OS=Vibrio alginolyticus 40B OX=674977 GN=VMC_32160 PE=3 SV=1	VMC_32160	8;21;35;249;382;421;451;504;623;754;759
D0X1B7	K	DM13 domain-containing protein OS=Vibrio alginolyticus 40B OX=674977 GN=VMC_32170 PE=4 SV=1	VMC_32170	32;78
D0X1B9	K	Uncharacterized protein OS=Vibrio alginolyticus 40B OX=674977 GN=VMC_32190 PE=3 SV=1	VMC_32190	27;163;171
D0X1C0	K	Coenzyme A disulfide reductase OS=Vibrio alginolyticus 40B OX=674977 GN=VMC_32200 PE=4 SV=1	VMC_32200	3;58;144;205;363;377;407;416;524
D0X1C1	K	HTH arsR-type domain-containing protein OS=Vibrio alginolyticus 40B OX=674977 GN=VMC_32210 PE=4 SV=1	VMC_32210	30;69
D0X1C4	K	Endo/exonuclease/phosphatase domain-containing protein OS=Vibrio alginolyticus 40B OX=674977 GN=VMC_32240 PE=4 SV=1	VMC_32240	48;170;178;238
D0X1C5	K	Anaerobic ribonucleoside-triphosphate reductase OS=Vibrio alginolyticus 40B OX=674977 GN=nrdD PE=4 SV=1	nrdD	142;329;470;559
D0X1C6	K	Anaerobic ribonucleoside-triphosphate reductase-activating protein OS=Vibrio alginolyticus 40B OX=674977 GN=nrdG PE=3 SV=1	nrdG	87;136
D0X1C9	K	Aspartate aminotransferasee OS=Vibrio alginolyticus 40B OX=674977 GN=VMC_32290 PE=3 SV=1	VMC_32290	87;89;99;105;207;216;218;337
D0X1D0	K	Zn_protease domain-containing protein OS=Vibrio alginolyticus 40B OX=674977 GN=VMC_32300 PE=4 SV=1	VMC_32300	135;141;147;157
D0X1D3	K	Cobyric acid synthase OS=Vibrio alginolyticus 40B OX=674977 GN=cobQ PE=3 SV=1	cobQ	113;114;196;293;393
D0X1D4	K	Molybdenum ABC transporter, periplasmic molybdenum-binding protein OS=Vibrio alginolyticus 40B OX=674977 GN=VMC_32340 PE=3 SV=1	VMC_32340	129;161;171;192;200
D0X1D6	K	Molybdenum ABC transporter, ATP-binding protein OS=Vibrio alginolyticus 40B OX=674977 GN=VMC_32360 PE=4 SV=1	VMC_32360	290;354
D0X1D7	K	Uncharacterized protein OS=Vibrio alginolyticus 40B OX=674977 GN=VMC_32370 PE=4 SV=1	VMC_32370	11;120;124
D0X1D8	K	Putative regulatory component of sensory transduction system OS=Vibrio alginolyticus 40B OX=674977 GN=VMC_32380 PE=4 SV=1	VMC_32380	113;123;172
D0X1E0	K	Uncharacterized protein OS=Vibrio alginolyticus 40B OX=674977 GN=VMC_32400 PE=4 SV=1	VMC_32400	58
D0X1E1	K	Uncharacterized protein OS=Vibrio alginolyticus 40B OX=674977 GN=VMC_32410 PE=4 SV=1	VMC_32410	23;88
D0X1E2	K	NAD(P) transhydrogenase subunit alpha OS=Vibrio alginolyticus 40B OX=674977 GN=pntA PE=3 SV=1	pntA	7;21;168;243;271;394;398;407
D0X1E3	K	NAD(P) transhydrogenase subunit beta OS=Vibrio alginolyticus 40B OX=674977 GN=pntB PE=3 SV=1	pntB	160;300;456
D0X1E4	K	Sensor histidine kinase OS=Vibrio alginolyticus 40B OX=674977 GN=VMC_32440 PE=4 SV=1	VMC_32440	99;152;439
D0X1E5	K	Transcriptional regulator OS=Vibrio alginolyticus 40B OX=674977 GN=VMC_32450 PE=4 SV=1	VMC_32450	2;43;44;67;86;128;132;146;202;217
D0X1F0	K	DNA-binding protein OS=Vibrio alginolyticus 40B OX=674977 GN=vicH PE=3 SV=1	vicH	6;57;99;108
D0X1F1	K	Inosine-guanosine kinase OS=Vibrio alginolyticus 40B OX=674977 GN=VMC_32510 PE=4 SV=1	VMC_32510	10;29;57;218;327;375
D0X1F3	K	tRNA-specific 2-thiouridylase MnmA OS=Vibrio alginolyticus 40B OX=674977 GN=trmU PE=3 SV=1	trmU	161;164;234;250;252;264;303;311;325;344
D0X1F4	K	High frequency lysogenization protein HflD homolog OS=Vibrio alginolyticus 40B OX=674977 GN=hflD PE=3 SV=1	hflD	162;193
D0X1F5	K	Adenylosuccinate lyase OS=Vibrio alginolyticus 40B OX=674977 GN=purB PE=3 SV=1	purB	41;116;123;204;310;423;427;456
D0X1F8	K	Cyclopropane-fatty-acyl-phospholipid synthase OS=Vibrio alginolyticus 40B OX=674977 GN=VMC_32580 PE=3 SV=1	VMC_32580	118;252;257
D0X1F9	K	Uncharacterized protein OS=Vibrio alginolyticus 40B OX=674977 GN=VMC_32590 PE=4 SV=1	VMC_32590	187
D0X1G0	K	Amino_oxidase domain-containing protein OS=Vibrio alginolyticus 40B OX=674977 GN=VMC_32600 PE=4 SV=1	VMC_32600	225;239;245
D0X1G1	K	Short chain dehydrogenase OS=Vibrio alginolyticus 40B OX=674977 GN=VMC_32610 PE=4 SV=1	VMC_32610	208
D0X1G3	K	Protease HtpX OS=Vibrio alginolyticus 40B OX=674977 GN=htpX PE=3 SV=1	htpX	236
D0X1G4	K	ATP-dependent dethiobiotin synthetase BioD OS=Vibrio alginolyticus 40B OX=674977 GN=bioD PE=3 SV=1	bioD	46;102;107;200;211
D0X1G5	K	Malonyl-[acyl-carrier protein] O-methyltransferase OS=Vibrio alginolyticus 40B OX=674977 GN=bioC PE=3 SV=1	bioC	37
D0X1G6	K	8-amino-7-oxononanoate synthase OS=Vibrio alginolyticus 40B OX=674977 GN=VMC_32660 PE=3 SV=1	VMC_32660	15;154
D0X1G8	K	Biotin synthase OS=Vibrio alginolyticus 40B OX=674977 GN=bioB PE=4 SV=1	bioB	21;36
D0X1G9	K	Biotin synthase OS=Vibrio alginolyticus 40B OX=674977 GN=VMC_32690 PE=4 SV=1	VMC_32690	58;72
D0X1H0	K	Adenosylmethionine-8-amino-7-oxononanoate aminotransferase OS=Vibrio alginolyticus 40B OX=674977 GN=bioA PE=3 SV=1	bioA	127;133;226;253
D0X1H2	K	Serine--tRNA ligase OS=Vibrio alginolyticus 40B OX=674977 GN=serS PE=3 SV=1	serS	5;17;24;38;56;61;67;74;132;168;217;228;236;264;330;386
D0X1H3	K	Replication-associated recombination protein A OS=Vibrio alginolyticus 40B OX=674977 GN=VMC_32730 PE=3 SV=1	VMC_32730	445
D0X1H4	K	Outer-membrane lipoprotein carrier protein OS=Vibrio alginolyticus 40B OX=674977 GN=lolA PE=3 SV=1	lolA	164;199
D0X1H5	K	DNA translocase FtsK OS=Vibrio alginolyticus 40B OX=674977 GN=ftsK PE=4 SV=1	ftsK	20;88
D0X1I0	K	Predicted inner membrane protein OS=Vibrio alginolyticus 40B OX=674977 GN=VMC_32800 PE=4 SV=1	VMC_32800	204;653;728
D0X1I1	K	Helicase IV OS=Vibrio alginolyticus 40B OX=674977 GN=helD PE=4 SV=1	helD	84
D0X1I2	K	DNA helicase OS=Vibrio alginolyticus 40B OX=674977 GN=VMC_32820 PE=3 SV=1	VMC_32820	70;83;132;161;183;318;321
D0X1I3	K	Methylglyoxal synthase OS=Vibrio alginolyticus 40B OX=674977 GN=mgsA PE=3 SV=1	mgsA	12;23;36
D0X1I4	K	Periplasmic protein TorT OS=Vibrio alginolyticus 40B OX=674977 GN=VMC_32840 PE=4 SV=1	VMC_32840	161
D0X1I5	K	Histidine kinase OS=Vibrio alginolyticus 40B OX=674977 GN=VMC_32850 PE=4 SV=1	VMC_32850	713;784
D0X1I7	K	Fatty acid cis/trans isomerase OS=Vibrio alginolyticus 40B OX=674977 GN=VMC_32870 PE=4 SV=1	VMC_32870	285;753
D0X1I8	K	Arylsulfatase OS=Vibrio alginolyticus 40B OX=674977 GN=VMC_32880 PE=4 SV=1	VMC_32880	100;193;228;252;274;275;312;418;444;489;496
D0X1I9	K	Putative transcriptional regulator, LysR family OS=Vibrio alginolyticus 40B OX=674977 GN=VMC_32890 PE=3 SV=1	VMC_32890	41;49;169;276
D0X1K6	K	Uncharacterized protein OS=Vibrio alginolyticus 40B OX=674977 GN=VMC_33060 PE=4 SV=1	VMC_33060	549
D0X1K7	K	Low calcium response locus protein H OS=Vibrio alginolyticus 40B OX=674977 GN=VMC_33070 PE=3 SV=1	VMC_33070	139
D0X1K9	K	Putative translocator protein PopD OS=Vibrio alginolyticus 40B OX=674977 GN=VMC_33090 PE=4 SV=1	VMC_33090	39
D0X1L0	K	Immunogenic protein OS=Vibrio alginolyticus 40B OX=674977 GN=VMC_33100 PE=4 SV=1	VMC_33100	109;183;189
D0X1L7	K	2-methylisocitrate lyase OS=Vibrio alginolyticus 40B OX=674977 GN=prpB PE=3 SV=1	prpB	8;119;249
D0X1L8	K	Citrate synthase OS=Vibrio alginolyticus 40B OX=674977 GN=prpC PE=3 SV=1	prpC	172;307
D0X1M4	K	MutT/nudix family protein OS=Vibrio alginolyticus 40B OX=674977 GN=VMC_33240 PE=4 SV=1	VMC_33240	468
D0X1M5	K	Uncharacterized protein OS=Vibrio alginolyticus 40B OX=674977 GN=VMC_33250 PE=4 SV=1	VMC_33250	26;53;91;261
D0X1M9	K	HTH lysR-type domain-containing protein OS=Vibrio alginolyticus 40B OX=674977 GN=VMC_33290 PE=3 SV=1	VMC_33290	54;111
D0X1N7	K	Aminotran_1_2 domain-containing protein OS=Vibrio alginolyticus 40B OX=674977 GN=VMC_33370 PE=4 SV=1	VMC_33370	8;33;39;309
D0X1N8	K	Histidine kinase OS=Vibrio alginolyticus 40B OX=674977 GN=VMC_33380 PE=4 SV=1	VMC_33380	177
D0X1N9	K	HAD superfamily hydrolase OS=Vibrio alginolyticus 40B OX=674977 GN=VMC_33390 PE=4 SV=1	VMC_33390	54
D0X1P0	K	Putative acetyltransferase OS=Vibrio alginolyticus 40B OX=674977 GN=VMC_33400 PE=4 SV=1	VMC_33400	9;23;37;156;161
D0X1P4	K	Fanconi-associated nuclease OS=Vibrio alginolyticus 40B OX=674977 GN=VMC_33440 PE=3 SV=1	VMC_33440	334
D0X1P7	K	Probable lipid kinase YegS-like OS=Vibrio alginolyticus 40B OX=674977 GN=VMC_33470 PE=3 SV=1	VMC_33470	29;49;244;285
D0X1P8	K	Putative LysR-type regulator OS=Vibrio alginolyticus 40B OX=674977 GN=VMC_33480 PE=4 SV=1	VMC_33480	47;60
D0X1P9	K	Glyoxalase OS=Vibrio alginolyticus 40B OX=674977 GN=elbB PE=3 SV=1	elbB	189
D0X1Q0	K	Alcohol dehydrogenase OS=Vibrio alginolyticus 40B OX=674977 GN=VMC_33500 PE=4 SV=1	VMC_33500	32;159;367
D0X1Q1	K	Putative glucose dehydrogenase-B OS=Vibrio alginolyticus 40B OX=674977 GN=VMC_33510 PE=4 SV=1	VMC_33510	236;250
D0X1Q2	K	Uncharacterized protein OS=Vibrio alginolyticus 40B OX=674977 GN=VMC_33520 PE=4 SV=1	VMC_33520	109
D0X1R3	K	Uncharacterized protein OS=Vibrio alginolyticus 40B OX=674977 GN=VMC_33630 PE=4 SV=1	VMC_33630	129
D0X1R4	K	Predicted hydrolase OS=Vibrio alginolyticus 40B OX=674977 GN=VMC_33640 PE=4 SV=1	VMC_33640	190
D0X1R6	K	Transcriptional regulatory protein TyrR OS=Vibrio alginolyticus 40B OX=674977 GN=tyrR PE=4 SV=1	tyrR	65;69;244;505
D0X1R7	K	UPF0283 membrane protein VMC_33670 OS=Vibrio alginolyticus 40B OX=674977 GN=VMC_33670 PE=3 SV=1	VMC_33670	149;236;327
D0X1R8	K	Uncharacterized protein OS=Vibrio alginolyticus 40B OX=674977 GN=VMC_33680 PE=4 SV=1	VMC_33680	169;243;267;441;447;456
D0X1S0	K	Aminodeoxychorismate synthase OS=Vibrio alginolyticus 40B OX=674977 GN=pabB PE=4 SV=1	pabB	254
D0X1S2	K	Putative guanylate cyclase-related protein OS=Vibrio alginolyticus 40B OX=674977 GN=VMC_33720 PE=4 SV=1	VMC_33720	108;161
D0X1S4	K	Serine transporter OS=Vibrio alginolyticus 40B OX=674977 GN=VMC_33740 PE=4 SV=1	VMC_33740	238
D0X1S6	K	KtrA OS=Vibrio alginolyticus 40B OX=674977 GN=VMC_33760 PE=4 SV=1	VMC_33760	6;42;97;102;164;183
D0X1S7	K	ATP-dependent RNA helicase RhlE OS=Vibrio alginolyticus 40B OX=674977 GN=VMC_33770 PE=3 SV=1	VMC_33770	219;288;349;390
D0X1S9	K	Putative oxidoreductase protein OS=Vibrio alginolyticus 40B OX=674977 GN=VMC_33790 PE=4 SV=1	VMC_33790	148
D0X1T0	K	Putative O-methyltransferase OS=Vibrio alginolyticus 40B OX=674977 GN=VMC_33800 PE=3 SV=1	VMC_33800	181
D0X1T1	K	Hypothetical lipoprotein OS=Vibrio alginolyticus 40B OX=674977 GN=VMC_33810 PE=4 SV=1	VMC_33810	18;54
D0X1T3	K	Putative phospholipid biosynthesis acyltransferase OS=Vibrio alginolyticus 40B OX=674977 GN=VMC_33830 PE=4 SV=1	VMC_33830	200
D0X1T4	K	Putative acyl carrier protein OS=Vibrio alginolyticus 40B OX=674977 GN=VMC_33840 PE=4 SV=1	VMC_33840	53
D0X1T5	K	Acyl carrier protein OS=Vibrio alginolyticus 40B OX=674977 GN=acpP PE=3 SV=1	acpP	6
D0X1T8	K	D-alanine--poly(Phosphoribitol) ligase subunit 1 OS=Vibrio alginolyticus 40B OX=674977 GN=dltA PE=4 SV=1	dltA	68
D0X1T9	K	Putative (3R)-hydroxymyristoyl-(Acyl carrier protein) dehydratase OS=Vibrio alginolyticus 40B OX=674977 GN=VMC_33890 PE=4 SV=1	VMC_33890	102
D0X1U1	K	Putative histidine ammonia-lyase protein OS=Vibrio alginolyticus 40B OX=674977 GN=VMC_33910 PE=4 SV=1	VMC_33910	383;424
D0X1U2	K	Uncharacterized protein OS=Vibrio alginolyticus 40B OX=674977 GN=VMC_33920 PE=4 SV=1	VMC_33920	111
D0X1U5	K	Hypothetical lipoprotein OS=Vibrio alginolyticus 40B OX=674977 GN=VMC_33950 PE=4 SV=1	VMC_33950	181
D0X1U8	K	3-ketoacyl-(Acyl-carrier-protein) reductase OS=Vibrio alginolyticus 40B OX=674977 GN=VMC_33980 PE=4 SV=1	VMC_33980	16;157;173
D0X1U9	K	3-oxoacyl-(Acyl carrier protein) synthase OS=Vibrio alginolyticus 40B OX=674977 GN=VMC_33990 PE=3 SV=1	VMC_33990	61
D0X1V1	K	Bifunctional protein FolD OS=Vibrio alginolyticus 40B OX=674977 GN=folD PE=3 SV=1	folD	54;118;144;160;194;222;239
D0X1V3	K	Transcriptional regulator, LysR family OS=Vibrio alginolyticus 40B OX=674977 GN=VMC_34030 PE=3 SV=1	VMC_34030	284;295
D0X1V4	K	Membrane-bound lytic murein transglycosylase B OS=Vibrio alginolyticus 40B OX=674977 GN=mltB PE=4 SV=1	mltB	84;93;100;200;226;237;252;272
D0X1V5	K	Probable septum site-determining protein MinC OS=Vibrio alginolyticus 40B OX=674977 GN=minC PE=3 SV=1	minC	64;81;101;109
D0X1V6	K	Cell division inhibitor MinD OS=Vibrio alginolyticus 40B OX=674977 GN=minD PE=3 SV=1	minD	16;99;163;175;260
D0X1V7	K	Cell division topological specificity factor OS=Vibrio alginolyticus 40B OX=674977 GN=minE PE=3 SV=1	minE	11;19;49
D0X1V8	K	Ribonuclease D OS=Vibrio alginolyticus 40B OX=674977 GN=rnd PE=3 SV=1	rnd	26;272;296;309;320;331;336;347;382
D0X1V9	K	Long-chain-fatty-acid--CoA ligase OS=Vibrio alginolyticus 40B OX=674977 GN=fadD PE=4 SV=1	fadD	70;145;160;511;526;529;539;544
D0X1W1	K	Putative outer membrane lipoprotein Slp OS=Vibrio alginolyticus 40B OX=674977 GN=VMC_34110 PE=4 SV=1	VMC_34110	75;132;152
D0X1W3	K	t(6)A37 threonylcarbamoyladenosine biosynthesis protein TsaB OS=Vibrio alginolyticus 40B OX=674977 GN=VMC_34130 PE=3 SV=1	VMC_34130	39;227
D0X1W5	K	Formyltetrahydrofolate deformylase OS=Vibrio alginolyticus 40B OX=674977 GN=purU PE=3 SV=1	purU	4;19;26;177;181;252;257;261
D0X1W8	K	Uncharacterized protein OS=Vibrio alginolyticus 40B OX=674977 GN=VMC_34180 PE=4 SV=1	VMC_34180	56
D0X1W9	K	Arginine--tRNA ligase OS=Vibrio alginolyticus 40B OX=674977 GN=argS PE=3 SV=1	argS	49;50;152;230;231;296;307;323;355;409;418;431;437;492;553;560;563
D0X1X0	K	Histidine triad family protein OS=Vibrio alginolyticus 40B OX=674977 GN=VMC_34200 PE=4 SV=1	VMC_34200	40
D0X1X2	K	Ferrous iron transport protein B OS=Vibrio alginolyticus 40B OX=674977 GN=feoB PE=3 SV=1	feoB	39;159;164;211;255;379;383
D0X1X5	K	High-affinity zinc uptake system protein ZnuA OS=Vibrio alginolyticus 40B OX=674977 GN=VMC_34250 PE=3 SV=1	VMC_34250	162;175;258
D0X1X6	K	Zinc ABC transporter, ATP-binding protein OS=Vibrio alginolyticus 40B OX=674977 GN=znuC PE=4 SV=1	znuC	31;53;71;74
D0X1X8	K	Succinate--CoA ligase [ADP-forming] subunit alpha OS=Vibrio alginolyticus 40B OX=674977 GN=sucD PE=3 SV=1	sucD	7;111;134;144;147;228;256;262;275
D0X1X9	K	Succinate--CoA ligase [ADP-forming] subunit beta OS=Vibrio alginolyticus 40B OX=674977 GN=sucC PE=3 SV=1	sucC	46;56;66;70;75;79;146;166;295
D0X1Y0	K	Dihydrolipoyllysine-residue succinyltransferase component of 2-oxoglutarate dehydrogenase complex OS=Vibrio alginolyticus 40B OX=674977 GN=sucB PE=3 SV=1	sucB	75;77;89;99;102;132;153;157;218;244;282;286;297;302
D0X1Y1	K	Oxoglutarate dehydrogenase (succinyl-transferring) OS=Vibrio alginolyticus 40B OX=674977 GN=VMC_34310 PE=4 SV=1	VMC_34310	64;185;205;208
D0X1Y5	K	Histidine kinase OS=Vibrio alginolyticus 40B OX=674977 GN=VMC_34350 PE=4 SV=1	VMC_34350	451;597
D0X206	K	Putative transmembrane protein affecting septum formation and cell membrane permeability OS=Vibrio alginolyticus 40B OX=674977 GN=VMC_34560 PE=3 SV=1	VMC_34560	63;126;135;167;176;336;356
D0X207	K	Efflux pump membrane transporter OS=Vibrio alginolyticus 40B OX=674977 GN=VMC_34570 PE=3 SV=1	VMC_34570	263;428;517;601;781
D0X210	K	1-acyl-sn-glycerol-3-phosphate acyltransferase OS=Vibrio alginolyticus 40B OX=674977 GN=plsC PE=3 SV=1	plsC	33;125;227;236
D0X211	K	UDP-N-acetylglucosamine 1-carboxyvinyltransferase OS=Vibrio alginolyticus 40B OX=674977 GN=murA PE=3 SV=1	murA	11;59;226;406
D0X212	K	Uncharacterized protein OS=Vibrio alginolyticus 40B OX=674977 GN=yrbA PE=3 SV=1	yrbA	45;68
D0X213	K	STAS domain-containing protein OS=Vibrio alginolyticus 40B OX=674977 GN=VMC_34630 PE=4 SV=1	VMC_34630	70
D0X214	K	Uncharacterized protein OS=Vibrio alginolyticus 40B OX=674977 GN=VMC_34640 PE=4 SV=1	VMC_34640	11;55;62;108;174;178
D0X215	K	MlaD domain-containing protein OS=Vibrio alginolyticus 40B OX=674977 GN=VMC_34650 PE=4 SV=1	VMC_34650	54;60
D0X217	K	ABC transporter domain-containing protein OS=Vibrio alginolyticus 40B OX=674977 GN=yrbF PE=4 SV=1	yrbF	45
D0X221	K	Lipopolysaccharide export system protein LptA OS=Vibrio alginolyticus 40B OX=674977 GN=lptA PE=3 SV=1	lptA	130;149
D0X222	K	Lipopolysaccharide export system ATP-binding protein LptB OS=Vibrio alginolyticus 40B OX=674977 GN=VMC_34720 PE=3 SV=1	VMC_34720	178
D0X223	K	RNA polymerase sigma-54 factor OS=Vibrio alginolyticus 40B OX=674977 GN=rpoN PE=3 SV=1	rpoN	2;265;298;310;312;339;343;354;400;438;447
D0X224	K	Sigma-54 modulation protein OS=Vibrio alginolyticus 40B OX=674977 GN=yhbH PE=4 SV=1	yhbH	42
D0X225	K	Nitrogen regulatory protein OS=Vibrio alginolyticus 40B OX=674977 GN=ptsN PE=4 SV=1	ptsN	13;114;126;130
D0X226	K	Nucleotide-binding protein VMC_34760 OS=Vibrio alginolyticus 40B OX=674977 GN=VMC_34760 PE=3 SV=1	VMC_34760	14;270
D0X228	K	Magnesium transporter MgtE OS=Vibrio alginolyticus 40B OX=674977 GN=mgtE PE=3 SV=1	mgtE	355
D0X229	K	Protein pmbA OS=Vibrio alginolyticus 40B OX=674977 GN=pmbA PE=3 SV=1	pmbA	28;269
D0X230	K	UPF0307 protein VMC_34800 OS=Vibrio alginolyticus 40B OX=674977 GN=VMC_34800 PE=3 SV=1	VMC_34800	99;109
D0X231	K	Uncharacterized protein OS=Vibrio alginolyticus 40B OX=674977 GN=VMC_34810 PE=3 SV=1	VMC_34810	67;181;198
D0X232	K	Ribosomal large subunit pseudouridine synthase A OS=Vibrio alginolyticus 40B OX=674977 GN=VMC_34820 PE=4 SV=1	VMC_34820	51;94;126;133;245
D0X234	K	RNA polymerase-associated protein RapA OS=Vibrio alginolyticus 40B OX=674977 GN=rapA PE=3 SV=1	rapA	110;114;141;398;499;507;839;876;883
D0X235	K	PINc domain-containing protein OS=Vibrio alginolyticus 40B OX=674977 GN=VMC_34850 PE=3 SV=1	VMC_34850	108;244;300;351;356;362
D0X236	K	PmbA_TldD_C domain-containing protein OS=Vibrio alginolyticus 40B OX=674977 GN=VMC_34860 PE=4 SV=1	VMC_34860	57
D0X238	K	Putative carbon-nitrogen hydrolase OS=Vibrio alginolyticus 40B OX=674977 GN=VMC_34880 PE=3 SV=1	VMC_34880	74;163;217
D0X240	K	Cytoplasmic axial filament protein OS=Vibrio alginolyticus 40B OX=674977 GN=cafA PE=4 SV=1	cafA	85;109;156
D0X241	K	dTTP/UTP pyrophosphatase OS=Vibrio alginolyticus 40B OX=674977 GN=VMC_34910 PE=3 SV=1	VMC_34910	87;93
D0X243	K	Cell shape-determining protein MreC OS=Vibrio alginolyticus 40B OX=674977 GN=mreC PE=3 SV=1	mreC	88;98;106;139
D0X244	K	Cell shape-determining protein MreB OS=Vibrio alginolyticus 40B OX=674977 GN=mreB PE=3 SV=1	mreB	50;60;96;105;217;219
D0X245	K	Uncharacterized protein OS=Vibrio alginolyticus 40B OX=674977 GN=VMC_34950 PE=4 SV=1	VMC_34950	1476
D0X252	K	MSHA biogenesis protein MshG OS=Vibrio alginolyticus 40B OX=674977 GN=VMC_35020 PE=3 SV=1	VMC_35020	80;99
D0X253	K	MSHA biogenesis protein MshE OS=Vibrio alginolyticus 40B OX=674977 GN=mshE PE=3 SV=1	mshE	148;248;344;345;459
D0X254	K	MSHA biogenesis protein MshN OS=Vibrio alginolyticus 40B OX=674977 GN=VMC_35040 PE=4 SV=1	VMC_35040	227;256
D0X255	K	MSHA biogenesis protein MshM OS=Vibrio alginolyticus 40B OX=674977 GN=VMC_35050 PE=4 SV=1	VMC_35050	237
D0X257	K	MSHA biogenesis protein MshK OS=Vibrio alginolyticus 40B OX=674977 GN=VMC_35070 PE=4 SV=1	VMC_35070	62;67
D0X259	K	Putative two-component response regulator OS=Vibrio alginolyticus 40B OX=674977 GN=VMC_35090 PE=4 SV=1	VMC_35090	65;88;157;160
D0X261	K	Uncharacterized protein OS=Vibrio alginolyticus 40B OX=674977 GN=VMC_35110 PE=4 SV=1	VMC_35110	39
D0X265	K	Uncharacterized protein OS=Vibrio alginolyticus 40B OX=674977 GN=VMC_35150 PE=4 SV=1	VMC_35150	91;134;147
D0X268	K	Uncharacterized protein OS=Vibrio alginolyticus 40B OX=674977 GN=VMC_35180 PE=3 SV=1	VMC_35180	252
D0X272	K	Alginate_lyase domain-containing protein OS=Vibrio alginolyticus 40B OX=674977 GN=VMC_35220 PE=4 SV=1	VMC_35220	464;686
D0X273	K	Alginate_lyase domain-containing protein OS=Vibrio alginolyticus 40B OX=674977 GN=VMC_35230 PE=4 SV=1	VMC_35230	68;88;436;446;450;476;480;484;698
D0X281	K	HTH gntR-type domain-containing protein OS=Vibrio alginolyticus 40B OX=674977 GN=VMC_35310 PE=4 SV=1	VMC_35310	12;60;65;125;153;232
D0X282	K	CBS domain-containing protein OS=Vibrio alginolyticus 40B OX=674977 GN=VMC_35320 PE=4 SV=1	VMC_35320	51;118;546
D0X286	K	Putative DOPA-dioxygenase-related protein OS=Vibrio alginolyticus 40B OX=674977 GN=VMC_35360 PE=4 SV=1	VMC_35360	15
D0X292	K	HTH lysR-type domain-containing protein OS=Vibrio alginolyticus 40B OX=674977 GN=VMC_35420 PE=3 SV=1	VMC_35420	157;185
D0X294	K	Putative glutathione S-transferase OS=Vibrio alginolyticus 40B OX=674977 GN=VMC_35440 PE=4 SV=1	VMC_35440	34
D0X299	K	Arginine ABC transporter, periplasmic arginine-binding protein OS=Vibrio alginolyticus 40B OX=674977 GN=artI PE=3 SV=1	artI	65
D0X2A8	K	Aldedh domain-containing protein OS=Vibrio alginolyticus 40B OX=674977 GN=VMC_35580 PE=4 SV=1	VMC_35580	488
D0X2B0	K	HTH lysR-type domain-containing protein OS=Vibrio alginolyticus 40B OX=674977 GN=VMC_35600 PE=3 SV=1	VMC_35600	57
D0X2B4	K	Cytochrome bo(3) ubiquinol oxidase subunit 1 OS=Vibrio alginolyticus 40B OX=674977 GN=VMC_35640 PE=3 SV=1	VMC_35640	577
D0X2B5	K	Ubiquinol oxidase subunit 2 OS=Vibrio alginolyticus 40B OX=674977 GN=VMC_35650 PE=3 SV=1	VMC_35650	237
D0X2B6	K	3-ketoacyl-(Acyl-carrier-protein) reductase OS=Vibrio alginolyticus 40B OX=674977 GN=VMC_35660 PE=4 SV=1	VMC_35660	194
D0X2B7	K	3-hydroxyisobutyrate dehydrogenase OS=Vibrio alginolyticus 40B OX=674977 GN=VMC_35670 PE=3 SV=1	VMC_35670	118;162;169
D0X2B8	K	Putative enoyl-CoA hydratase/isomerase OS=Vibrio alginolyticus 40B OX=674977 GN=VMC_35680 PE=3 SV=1	VMC_35680	153;330;542;570
D0X2B9	K	Uncharacterized protein OS=Vibrio alginolyticus 40B OX=674977 GN=VMC_35690 PE=4 SV=1	VMC_35690	293
D0X2C0	K	Uncharacterized protein OS=Vibrio alginolyticus 40B OX=674977 GN=VMC_35700 PE=4 SV=1	VMC_35700	141;213;318;367
D0X2C1	K	Uncharacterized protein OS=Vibrio alginolyticus 40B OX=674977 GN=VMC_35710 PE=4 SV=1	VMC_35710	201
D0X2C3	K	Cyclic di-GMP-binding protein OS=Vibrio alginolyticus 40B OX=674977 GN=VMC_35730 PE=3 SV=1	VMC_35730	453
D0X2C6	K	Thioredoxin domain-containing protein OS=Vibrio alginolyticus 40B OX=674977 GN=VMC_35760 PE=4 SV=1	VMC_35760	151;245;255
D0X2C8	K	Uncharacterized protein OS=Vibrio alginolyticus 40B OX=674977 GN=VMC_35780 PE=3 SV=1	VMC_35780	83;152;243;279;297
D0X2D1	K	HDOD domain-containing protein OS=Vibrio alginolyticus 40B OX=674977 GN=VMC_35810 PE=4 SV=1	VMC_35810	128
D0X2D3	K	Uncharacterized protein OS=Vibrio alginolyticus 40B OX=674977 GN=VMC_35830 PE=4 SV=1	VMC_35830	105;119;132;163
D0X2D4	K	Glutamate decarboxylase, putative OS=Vibrio alginolyticus 40B OX=674977 GN=VMC_35840 PE=3 SV=1	VMC_35840	228;229;373;482
D0X2D5	K	Uncharacterized protein OS=Vibrio alginolyticus 40B OX=674977 GN=VMC_35850 PE=4 SV=1	VMC_35850	6;9;16;20;61;129;149;189
D0X2D7	K	Glutaredoxin OS=Vibrio alginolyticus 40B OX=674977 GN=grxA PE=4 SV=1	grxA	25;45;50
D0X2D8	K	Putative transport protein VMC_35880 OS=Vibrio alginolyticus 40B OX=674977 GN=VMC_35880 PE=3 SV=1	VMC_35880	189;212;234;313;320
D0X2D9	K	Enoyl-[acyl-carrier-protein] reductase [NADH] OS=Vibrio alginolyticus 40B OX=674977 GN=fabV PE=3 SV=1	fabV	25;38;81;82;96;118;145;244;252;257;294;318
D0X2E0	K	Acyl-coenzyme A dehydrogenase OS=Vibrio alginolyticus 40B OX=674977 GN=VMC_35900 PE=4 SV=1	VMC_35900	90;123
D0X2E1	K	Acyl-coenzyme A dehydrogenase OS=Vibrio alginolyticus 40B OX=674977 GN=VMC_35910 PE=3 SV=1	VMC_35910	7;246;342
D0X2E7	K	ABC transporter, ATP-binding protein OS=Vibrio alginolyticus 40B OX=674977 GN=VMC_35970 PE=4 SV=1	VMC_35970	3;111
D0X2E9	K	NAD(P)-bd_dom domain-containing protein OS=Vibrio alginolyticus 40B OX=674977 GN=VMC_35990 PE=4 SV=1	VMC_35990	339;360
D0X2F2	K	Pseudouridine synthase OS=Vibrio alginolyticus 40B OX=674977 GN=VMC_36020 PE=3 SV=1	VMC_36020	5;23;197
D0X2F3	K	Helicase-related protein OS=Vibrio alginolyticus 40B OX=674977 GN=VMC_36030 PE=4 SV=1	VMC_36030	432
D0X2F5	K	DNA-binding response regulator OS=Vibrio alginolyticus 40B OX=674977 GN=VMC_36050 PE=4 SV=1	VMC_36050	64;180
D0X2F7	K	50S ribosomal protein L25 OS=Vibrio alginolyticus 40B OX=674977 GN=rplY PE=3 SV=1	rplY	2;13;69;71;83
D0X2F8	K	Putative transcriptional regulator OS=Vibrio alginolyticus 40B OX=674977 GN=VMC_36080 PE=4 SV=1	VMC_36080	92
D0X2F9	K	Pantothenate kinase OS=Vibrio alginolyticus 40B OX=674977 GN=coaA PE=3 SV=1	coaA	112;125;294;302
D0X2G0	K	Bifunctional ligase/repressor BirA OS=Vibrio alginolyticus 40B OX=674977 GN=birA PE=3 SV=1	birA	8;42;172;278
D0X2G1	K	UDP-N-acetylenolpyruvoylglucosamine reductase OS=Vibrio alginolyticus 40B OX=674977 GN=murB PE=3 SV=1	murB	97;103;156;165;207
D0X2G2	K	Phosphatidylserine synthase OS=Vibrio alginolyticus 40B OX=674977 GN=pssA PE=3 SV=1	pssA	40;109;202;242;354;414;418
D0X2G7	K	RCK N-terminal domain-containing protein OS=Vibrio alginolyticus 40B OX=674977 GN=VMC_36170 PE=4 SV=1	VMC_36170	569
D0X2G9	K	Uncharacterized protein OS=Vibrio alginolyticus 40B OX=674977 GN=VMC_36190 PE=4 SV=1	VMC_36190	35;66
D0X2H0	K	CENP-V/GFA domain-containing protein OS=Vibrio alginolyticus 40B OX=674977 GN=VMC_36200 PE=3 SV=1	VMC_36200	12;14;34;57;84
D0X2H2	K	Co-chaperonin GroES OS=Vibrio alginolyticus 40B OX=674977 GN=groES PE=3 SV=1	groES	2;9;33;39;47;74
D0X2H3	K	Chaperonin GroEL OS=Vibrio alginolyticus 40B OX=674977 GN=groEL PE=3 SV=1	groEL	4;18;28;42;51;58;63;65;75;117;122;130;136;141;168;242;277;321;327;351;362;364;371;380;390;393;421;424;430
D0X2I6	K	Putative transcriptional regulator OS=Vibrio alginolyticus 40B OX=674977 GN=VMC_36360 PE=3 SV=1	VMC_36360	77;90;106;128;216;292
D0X2J0	K	4HBT domain-containing protein OS=Vibrio alginolyticus 40B OX=674977 GN=VMC_36400 PE=4 SV=1	VMC_36400	111
D0X2J1	K	MazG-related protein OS=Vibrio alginolyticus 40B OX=674977 GN=VMC_36410 PE=4 SV=1	VMC_36410	3;81
D0X2K4	K	Uncharacterized protein OS=Vibrio alginolyticus 40B OX=674977 GN=VMC_36540 PE=4 SV=1	VMC_36540	34
D0X2K6	K	Uncharacterized protein OS=Vibrio alginolyticus 40B OX=674977 GN=VMC_36560 PE=4 SV=1	VMC_36560	12
D0X2N2	K	FAD-binding PCMH-type domain-containing protein OS=Vibrio alginolyticus 40B OX=674977 GN=VMC_36820 PE=4 SV=1	VMC_36820	278;286;680;902;916
D0X2N3	K	Uncharacterized protein OS=Vibrio alginolyticus 40B OX=674977 GN=VMC_36830 PE=4 SV=1	VMC_36830	5;121
D0X2N4	K	DUF2786 domain-containing protein OS=Vibrio alginolyticus 40B OX=674977 GN=VMC_36840 PE=4 SV=1	VMC_36840	176
D0X2N7	K	Phosphoribosylaminoimidazole-succinocarboxamide synthase OS=Vibrio alginolyticus 40B OX=674977 GN=purC PE=3 SV=1	purC	26;45;96;126;133;161;163;175;179;274;286;343;352
D0X2N9	K	Uncharacterized protein OS=Vibrio alginolyticus 40B OX=674977 GN=VMC_36890 PE=4 SV=1	VMC_36890	68;82
D0X2P1	K	NAD-dependent malic enzyme OS=Vibrio alginolyticus 40B OX=674977 GN=sfcA PE=3 SV=1	sfcA	73;81;303;414;417;528;529;536
D0X2P2	K	SanA protein OS=Vibrio alginolyticus 40B OX=674977 GN=VMC_36920 PE=4 SV=1	VMC_36920	73;96
D0X2P9	K	Thioredoxin reductase OS=Vibrio alginolyticus 40B OX=674977 GN=trxB PE=4 SV=1	trxB	5;129;185
D0X2Q1	K	Transport ATP-binding protein CydD OS=Vibrio alginolyticus 40B OX=674977 GN=cydD PE=4 SV=1	cydD	105;229
D0X2Q2	K	Transport ATP-binding protein CydC OS=Vibrio alginolyticus 40B OX=674977 GN=cydC PE=4 SV=1	cydC	91;103;331
D0X2Q3	K	D-lactate dehydrogenase OS=Vibrio alginolyticus 40B OX=674977 GN=ldhA PE=3 SV=1	ldhA	19;41;71;123;155;225;249;252
D0X2Q4	K	Uncharacterized protein OS=Vibrio alginolyticus 40B OX=674977 GN=VMC_37040 PE=4 SV=1	VMC_37040	4;45;53
D0X2R3	K	Aldo_ket_red domain-containing protein OS=Vibrio alginolyticus 40B OX=674977 GN=VMC_37130 PE=4 SV=1	VMC_37130	2;19
D0X2R5	K	Bac_luciferase domain-containing protein OS=Vibrio alginolyticus 40B OX=674977 GN=VMC_37150 PE=4 SV=1	VMC_37150	3;113
D0X2R6	K	HTH lysR-type domain-containing protein OS=Vibrio alginolyticus 40B OX=674977 GN=VMC_37160 PE=3 SV=1	VMC_37160	257;272
D0X2S1	K	HTH araC/xylS-type domain-containing protein OS=Vibrio alginolyticus 40B OX=674977 GN=VMC_37210 PE=4 SV=1	VMC_37210	173;219;238
D0X2S3	K	Uncharacterized protein OS=Vibrio alginolyticus 40B OX=674977 GN=VMC_37230 PE=3 SV=1	VMC_37230	97
D0X2S5	K	PKS_ER domain-containing protein OS=Vibrio alginolyticus 40B OX=674977 GN=VMC_37250 PE=4 SV=1	VMC_37250	137
D0X2S6	K	Hcy-binding domain-containing protein OS=Vibrio alginolyticus 40B OX=674977 GN=VMC_37260 PE=4 SV=1	VMC_37260	288
D0X2S9	K	Uncharacterized protein OS=Vibrio alginolyticus 40B OX=674977 GN=VMC_37290 PE=4 SV=1	VMC_37290	130;157;239;250
D0X2T2	K	Putative UvrABC system protein B OS=Vibrio alginolyticus 40B OX=674977 GN=uvrB PE=3 SV=1	uvrB	17
D0X2T3	K	Phosphorelay protein LuxU OS=Vibrio alginolyticus 40B OX=674977 GN=luxO PE=4 SV=1	luxO	4;9;77;111;181;193;270;293;522;529;549
D0X2T4	K	Putative gluconeogenesis factor OS=Vibrio alginolyticus 40B OX=674977 GN=VMC_37340 PE=3 SV=1	VMC_37340	7;155;236
D0X2T5	K	GTP 3',8-cyclase OS=Vibrio alginolyticus 40B OX=674977 GN=moaA PE=3 SV=1	moaA	53;57;66
D0X2T6	K	Molybdenum cofactor biosynthesis protein B OS=Vibrio alginolyticus 40B OX=674977 GN=moaB PE=3 SV=1	moaB	7;56;92;149;152
D0X2T7	K	Cyclic pyranopterin monophosphate synthase OS=Vibrio alginolyticus 40B OX=674977 GN=moaC PE=3 SV=1	moaC	67;104;135
D0X2T8	K	Molybdopterin synthase sulfur carrier subunit OS=Vibrio alginolyticus 40B OX=674977 GN=moaD PE=3 SV=1	moaD	41
D0X2T9	K	MPT synthase subunit 2 OS=Vibrio alginolyticus 40B OX=674977 GN=moaE PE=3 SV=1	moaE	125
D0X2U0	K	Oligopeptide ABC transporter, periplasmic oligopeptide-binding protein OS=Vibrio alginolyticus 40B OX=674977 GN=oppA PE=3 SV=1	oppA	3;9;51;143;152;274;301;302;393;403;404;424;495;507;514;526;530
D0X2U1	K	Oligopeptide permease ABC transporter membrane component OS=Vibrio alginolyticus 40B OX=674977 GN=oppB PE=3 SV=1	oppB	212
D0X2U3	K	Zn-finger domain associated with topoisomerase type I OS=Vibrio alginolyticus 40B OX=674977 GN=VMC_37430 PE=4 SV=1	VMC_37430	18;41;64
D0X2U6	K	Uncharacterized protein OS=Vibrio alginolyticus 40B OX=674977 GN=VMC_37460 PE=4 SV=1	VMC_37460	20
D0X2U8	K	Hemolysin vllY OS=Vibrio alginolyticus 40B OX=674977 GN=vllY PE=3 SV=1	vllY	47;214
D0X2V5	K	Putative cell division protein FtsK OS=Vibrio alginolyticus 40B OX=674977 GN=VMC_37550 PE=3 SV=1	VMC_37550	560;584
D0X2V6	K	Leucine-responsive regulatory protein OS=Vibrio alginolyticus 40B OX=674977 GN=VMC_37560 PE=4 SV=1	VMC_37560	10;25;36;162
D0X2V7	K	Alanine dehydrogenase OS=Vibrio alginolyticus 40B OX=674977 GN=VMC_37570 PE=3 SV=1	VMC_37570	7;75;111;151;206;216;252;327;349
D0X2V8	K	Methyltranfer_dom domain-containing protein OS=Vibrio alginolyticus 40B OX=674977 GN=VMC_37580 PE=4 SV=1	VMC_37580	25;182;188;384
D0X2V9	K	Transcriptional regulator for cysteine regulon OS=Vibrio alginolyticus 40B OX=674977 GN=cysB PE=3 SV=1	cysB	2;54;81;174
D0X2W0	K	Uncharacterized protein OS=Vibrio alginolyticus 40B OX=674977 GN=VMC_37600 PE=4 SV=1	VMC_37600	87;122;173;193;201;210;212;251
D0X2W6	K	Tryptophanyl-tRNA synthetase OS=Vibrio alginolyticus 40B OX=674977 GN=VMC_37660 PE=3 SV=1	VMC_37660	106
D0X2W7	K	Tryptophan--tRNA ligase OS=Vibrio alginolyticus 40B OX=674977 GN=VMC_37670 PE=3 SV=1	VMC_37670	119
D0X2W8	K	Transcription elongation factor GreA OS=Vibrio alginolyticus 40B OX=674977 GN=greA PE=3 SV=1	greA	3;23;42;78;115;132
D0X2W9	K	CRM domain-containing protein OS=Vibrio alginolyticus 40B OX=674977 GN=VMC_37690 PE=4 SV=1	VMC_37690	51;57
D0X2X0	K	Ribosomal RNA large subunit methyltransferase E OS=Vibrio alginolyticus 40B OX=674977 GN=rlmE PE=3 SV=1	rlmE	15;21;38;45;176
D0X2X1	K	ATP-dependent zinc metalloprotease FtsH OS=Vibrio alginolyticus 40B OX=674977 GN=ftsH PE=3 SV=1	ftsH	87;158;170;183;187;201;205;220;225;263;264;354;359;411;413;430;455;506;524;557;565;584;602;648
D0X2X3	K	Phosphoglucosamine mutase OS=Vibrio alginolyticus 40B OX=674977 GN=mrsA PE=3 SV=1	mrsA	16;40;50;148;319;412;437;443
D0X2X5	K	Agglutination protein OS=Vibrio alginolyticus 40B OX=674977 GN=VMC_37750 PE=3 SV=1	VMC_37750	156;160;257
D0X2X6	K	Outer membrane protein, putative OS=Vibrio alginolyticus 40B OX=674977 GN=VMC_37760 PE=4 SV=1	VMC_37760	122;127
D0X2Y0	K	Uncharacterized protein OS=Vibrio alginolyticus 40B OX=674977 GN=VMC_37800 PE=4 SV=1	VMC_37800	36;141;168;188
D0X2Y1	K	Cold shock DNA-binding domain protein OS=Vibrio alginolyticus 40B OX=674977 GN=VMC_37810 PE=4 SV=1	VMC_37810	10;49;59;67
D0X2Y3	K	RNA polymerase sigma factor OS=Vibrio alginolyticus 40B OX=674977 GN=VMC_37830 PE=3 SV=1	VMC_37830	52;147;155
D0X2Y5	K	Uncharacterized protein OS=Vibrio alginolyticus 40B OX=674977 GN=VMC_37850 PE=4 SV=1	VMC_37850	357;514;706
D0X2Y6	K	ABC transmembrane type-1 domain-containing protein OS=Vibrio alginolyticus 40B OX=674977 GN=VMC_37860 PE=4 SV=1	VMC_37860	299;355
D0X2Y8	K	Response regulatory domain-containing protein OS=Vibrio alginolyticus 40B OX=674977 GN=VMC_37880 PE=4 SV=1	VMC_37880	633;731
D0X2Y9	K	Membrane fusion protein (MFP) family protein OS=Vibrio alginolyticus 40B OX=674977 GN=VMC_37890 PE=3 SV=1	VMC_37890	296;347
D0X2Z2	K	Transketolase 1 OS=Vibrio alginolyticus 40B OX=674977 GN=VMC_37920 PE=4 SV=1	VMC_37920	9
D0X2Z5	K	Phospho-2-dehydro-3-deoxyheptonate aldolase OS=Vibrio alginolyticus 40B OX=674977 GN=VMC_37950 PE=3 SV=1	VMC_37950	13;49;73;193;249;260;272;345
D0X2Z6	K	Outer membrane protein OmpA OS=Vibrio alginolyticus 40B OX=674977 GN=VMC_37960 PE=4 SV=1	VMC_37960	218
D0X2Z7	K	Haloacid dehalogenase/epoxide hydrolase family protein OS=Vibrio alginolyticus 40B OX=674977 GN=VMC_37970 PE=4 SV=1	VMC_37970	73;108
D0X2Z8	K	RF_PROK_I domain-containing protein OS=Vibrio alginolyticus 40B OX=674977 GN=VMC_37980 PE=3 SV=1	VMC_37980	66;84
D0X302	K	Deoxycytidylate deaminase, putative OS=Vibrio alginolyticus 40B OX=674977 GN=VMC_38020 PE=3 SV=1	VMC_38020	35;66;79
D0X307	K	Sensor protein OS=Vibrio alginolyticus 40B OX=674977 GN=narQ PE=4 SV=1	narQ	413;417;581;588
D0X309	K	Periplasmic nitrate reductase OS=Vibrio alginolyticus 40B OX=674977 GN=napA PE=3 SV=1	napA	45
D0X311	K	DnaK-related protein OS=Vibrio alginolyticus 40B OX=674977 GN=VMC_38110 PE=4 SV=1	VMC_38110	49;57;88;231;247;252;259;375;384;388;393;456;659
D0X312	K	Uncharacterized protein OS=Vibrio alginolyticus 40B OX=674977 GN=VMC_38120 PE=4 SV=1	VMC_38120	45;147;210;216;220
D0X313	K	GFO_IDH_MocA domain-containing protein OS=Vibrio alginolyticus 40B OX=674977 GN=VMC_38130 PE=4 SV=1	VMC_38130	93
D0X318	K	ATP-binding component of a transport system OS=Vibrio alginolyticus 40B OX=674977 GN=VMC_38180 PE=4 SV=1	VMC_38180	447
D0X319	K	Putative ATP-binding component of a transport system OS=Vibrio alginolyticus 40B OX=674977 GN=VMC_38190 PE=4 SV=1	VMC_38190	224;238
D0X320	K	Uncharacterized protein OS=Vibrio alginolyticus 40B OX=674977 GN=VMC_38200 PE=4 SV=1	VMC_38200	5;47;48;110;130;154;169;172
D0X321	K	TonB_dep_Rec domain-containing protein OS=Vibrio alginolyticus 40B OX=674977 GN=VMC_38210 PE=3 SV=1	VMC_38210	66
D0X322	K	Uncharacterized protein OS=Vibrio alginolyticus 40B OX=674977 GN=VMC_38220 PE=3 SV=1	VMC_38220	156
D0X323	K	Uncharacterized protein OS=Vibrio alginolyticus 40B OX=674977 GN=VMC_38230 PE=3 SV=1	VMC_38230	327
D0X325	K	ABC transporter domain-containing protein OS=Vibrio alginolyticus 40B OX=674977 GN=VMC_38250 PE=4 SV=1	VMC_38250	5;72;113
D0X329	K	Putative alcohol dehydrogenase OS=Vibrio alginolyticus 40B OX=674977 GN=VMC_38290 PE=4 SV=1	VMC_38290	141;241
D0X331	K	SM-20-related protein OS=Vibrio alginolyticus 40B OX=674977 GN=VMC_38310 PE=4 SV=1	VMC_38310	37;109;115
D0X333	K	Transcriptional regulator, LysR family OS=Vibrio alginolyticus 40B OX=674977 GN=VMC_38330 PE=3 SV=1	VMC_38330	45;173;177
D0X337	K	Putative HD-GYP domain containing protein OS=Vibrio alginolyticus 40B OX=674977 GN=VMC_38370 PE=4 SV=1	VMC_38370	34;115;143;226
D0X338	K	Putative HD-GYP domain containing protein OS=Vibrio alginolyticus 40B OX=674977 GN=VMC_38380 PE=4 SV=1	VMC_38380	46;47
D0X339	K	Uncharacterized protein OS=Vibrio alginolyticus 40B OX=674977 GN=VMC_38390 PE=4 SV=1	VMC_38390	18;298;345
D0X340	K	Chemotaxis protein CheY, putative regulator CheY OS=Vibrio alginolyticus 40B OX=674977 GN=VMC_38400 PE=4 SV=1	VMC_38400	3
D0X347	K	Uncharacterized protein OS=Vibrio alginolyticus 40B OX=674977 GN=VMC_38470 PE=4 SV=1	VMC_38470	108;154;259;262;273;304
D0X363	K	Histidine kinase OS=Vibrio alginolyticus 40B OX=674977 GN=VMC_38630 PE=4 SV=1	VMC_38630	313
D0X364	K	Uncharacterized protein OS=Vibrio alginolyticus 40B OX=674977 GN=VMC_38640 PE=4 SV=1	VMC_38640	267;317
D0X367	K	Cbb3-type cytochrome c oxidase subunit OS=Vibrio alginolyticus 40B OX=674977 GN=ccoP PE=3 SV=1	ccoP	31;102;112
D0X368	K	Uncharacterized protein OS=Vibrio alginolyticus 40B OX=674977 GN=VMC_38680 PE=4 SV=1	VMC_38680	32;60
D0X369	K	Cation transport ATPase, E1-E2 family OS=Vibrio alginolyticus 40B OX=674977 GN=VMC_38690 PE=3 SV=1	VMC_38690	136;504;510;519;527
D0X370	K	DsbD_2 domain-containing protein OS=Vibrio alginolyticus 40B OX=674977 GN=VMC_38700 PE=4 SV=1	VMC_38700	124
D0X371	K	Fumarate and nitrate reduction regulatory protein OS=Vibrio alginolyticus 40B OX=674977 GN=VMC_38710 PE=4 SV=1	VMC_38710	5;54;60;66;220;227
D0X372	K	Universal stress protein UspA OS=Vibrio alginolyticus 40B OX=674977 GN=VMC_38720 PE=4 SV=1	VMC_38720	30;139;301
D0X373	K	tRNA-cytidine(32) 2-sulfurtransferase OS=Vibrio alginolyticus 40B OX=674977 GN=ttcA PE=3 SV=1	ttcA	85;164
D0X374	K	Uncharacterized protein OS=Vibrio alginolyticus 40B OX=674977 GN=VMC_38740 PE=4 SV=1	VMC_38740	38;58;60;67;96;108
D0X376	K	Uncharacterized protein OS=Vibrio alginolyticus 40B OX=674977 GN=VMC_38760 PE=4 SV=1	VMC_38760	243;245
D0X377	K	Spermidine/putrescine import ATP-binding protein PotA OS=Vibrio alginolyticus 40B OX=674977 GN=potA PE=3 SV=1	potA	15;25;139;144;191;240;310
D0X380	K	Putrescine-binding periplasmic protein OS=Vibrio alginolyticus 40B OX=674977 GN=VMC_38800 PE=3 SV=1	VMC_38800	94;112;121;128;202;210;213;289;326;328;362
D0X381	K	Putrescine-binding periplasmic protein OS=Vibrio alginolyticus 40B OX=674977 GN=VMC_38810 PE=3 SV=1	VMC_38810	89;98;100;147;176;190;197;295
D0X396	K	Putative enoyl-CoA hydratase/isomerase OS=Vibrio alginolyticus 40B OX=674977 GN=VMC_38960 PE=3 SV=1	VMC_38960	37;225
D0X397	K	Putative propionyl-CoA carboxylase (Beta subunit) protein OS=Vibrio alginolyticus 40B OX=674977 GN=VMC_38970 PE=4 SV=1	VMC_38970	69
D0X3A1	K	6-carboxy-5,6,7,8-tetrahydropterin synthase OS=Vibrio alginolyticus 40B OX=674977 GN=VMC_39010 PE=3 SV=1	VMC_39010	108
D0X3A3	K	Asparagine--tRNA ligase OS=Vibrio alginolyticus 40B OX=674977 GN=asnS PE=3 SV=1	asnS	85;119;200;277;281;300;363;370;431
D0X3A4	K	Transcriptional regulator, GntR family OS=Vibrio alginolyticus 40B OX=674977 GN=VMC_39040 PE=3 SV=1	VMC_39040	310
D0X3A6	K	Succinate-semialdehyde dehydrogenase OS=Vibrio alginolyticus 40B OX=674977 GN=VMC_39060 PE=3 SV=1	VMC_39060	6;11;61;224;235;298;304;460
D0X3A8	K	Poly(3-hydroxyalkanoate) polymerase OS=Vibrio alginolyticus 40B OX=674977 GN=VMC_39080 PE=4 SV=1	VMC_39080	15;22;25;54;89;95
D0X3A9	K	Acetyl-CoA acetyltransferase OS=Vibrio alginolyticus 40B OX=674977 GN=VMC_39090 PE=3 SV=1	VMC_39090	11
D0X3B1	K	Uncharacterized protein OS=Vibrio alginolyticus 40B OX=674977 GN=VMC_39110 PE=4 SV=1	VMC_39110	213
D0X3B4	K	Protein qmcA OS=Vibrio alginolyticus 40B OX=674977 GN=VMC_39140 PE=3 SV=1	VMC_39140	33;39;44;63
D0X3B7	K	DNA ligase OS=Vibrio alginolyticus 40B OX=674977 GN=ligA PE=3 SV=1	ligA	33;129;215;279;462;468;525;638;647;655;671
D0X3C0	K	Cysteine synthase OS=Vibrio alginolyticus 40B OX=674977 GN=cysK PE=3 SV=1	cysK	31;42;87;118;126
D0X3C1	K	Phosphocarrier protein HPr OS=Vibrio alginolyticus 40B OX=674977 GN=ptsH PE=4 SV=1	ptsH	4;24;40;45;49
D0X3C2	K	Phosphoenolpyruvate-protein phosphotransferase OS=Vibrio alginolyticus 40B OX=674977 GN=ptsI PE=3 SV=1	ptsI	49;58;60;210;213;240;243;255;257;340;404;410;497
D0X3C3	K	Glucose-specific PTS system enzyme IIA component OS=Vibrio alginolyticus 40B OX=674977 GN=VMC_39230 PE=4 SV=1	VMC_39230	6;133;152
D0X3C5	K	Putative_PNPOx domain-containing protein OS=Vibrio alginolyticus 40B OX=674977 GN=VMC_39250 PE=4 SV=1	VMC_39250	11;89;113;133;187
D0X3C6	K	Acetyltransferase OS=Vibrio alginolyticus 40B OX=674977 GN=VMC_39260 PE=3 SV=1	VMC_39260	33;181
D0X3C7	K	N-acetyltransferase domain-containing protein OS=Vibrio alginolyticus 40B OX=674977 GN=VMC_39270 PE=4 SV=1	VMC_39270	176
D0X3C9	K	Uncharacterized protein OS=Vibrio alginolyticus 40B OX=674977 GN=VMC_39290 PE=4 SV=1	VMC_39290	69
D0X3D1	K	Uncharacterized protein OS=Vibrio alginolyticus 40B OX=674977 GN=VMC_39310 PE=3 SV=1	VMC_39310	212
D0X3D2	K	PhnA protein OS=Vibrio alginolyticus 40B OX=674977 GN=phnA PE=3 SV=1	phnA	117;127;128;136;141;148
D0X3D3	K	Lipase, putative OS=Vibrio alginolyticus 40B OX=674977 GN=VMC_39330 PE=4 SV=1	VMC_39330	82
D0X3D6	K	Catalase-peroxidase OS=Vibrio alginolyticus 40B OX=674977 GN=katG PE=3 SV=1	katG	72;81;279;350;435;610
D0X3D7	K	DUF2384 domain-containing protein OS=Vibrio alginolyticus 40B OX=674977 GN=VMC_39370 PE=4 SV=1	VMC_39370	38
D0X3D8	K	RES domain-containing protein OS=Vibrio alginolyticus 40B OX=674977 GN=VMC_39380 PE=3 SV=1	VMC_39380	89
D0X3E7	K	Putative two-component response regulator OS=Vibrio alginolyticus 40B OX=674977 GN=VMC_39470 PE=4 SV=1	VMC_39470	66;128;204;216
D0X3F0	K	Isochorismatase domain-containing protein OS=Vibrio alginolyticus 40B OX=674977 GN=VMC_39500 PE=4 SV=1	VMC_39500	78;141
D0X3F1	K	HTH-type transcriptional regulator ptxR OS=Vibrio alginolyticus 40B OX=674977 GN=ptxR PE=3 SV=1	ptxR	173;275
D0X3F6	K	Transcriptional regulator, LysR family OS=Vibrio alginolyticus 40B OX=674977 GN=VMC_39560 PE=3 SV=1	VMC_39560	37;62;66
D0X3F8	K	Acetoacetyl-coenzyme A synthetase OS=Vibrio alginolyticus 40B OX=674977 GN=VMC_39580 PE=4 SV=1	VMC_39580	612
D0X3G0	K	Putative pterin-4-alpha-carbinolamine dehydratase OS=Vibrio alginolyticus 40B OX=674977 GN=VMC_39600 PE=3 SV=1	VMC_39600	45;53;92;96;104
D0X3G6	K	HTH gntR-type domain-containing protein OS=Vibrio alginolyticus 40B OX=674977 GN=VMC_39660 PE=3 SV=1	VMC_39660	211;227;255
D0X3G7	K	HTH cro/C1-type domain-containing protein OS=Vibrio alginolyticus 40B OX=674977 GN=VMC_39670 PE=4 SV=1	VMC_39670	44;58
D0X3G8	K	B3_4 domain-containing protein OS=Vibrio alginolyticus 40B OX=674977 GN=VMC_39680 PE=4 SV=1	VMC_39680	38
D0X3G9	K	Uncharacterized protein OS=Vibrio alginolyticus 40B OX=674977 GN=VMC_39690 PE=4 SV=1	VMC_39690	229;302;322
D0X3H2	K	Putative ATP-dependent RNA helicase OS=Vibrio alginolyticus 40B OX=674977 GN=VMC_39720 PE=3 SV=1	VMC_39720	190;272
D0X3H4	K	Aspartate-semialdehyde dehydrogenase OS=Vibrio alginolyticus 40B OX=674977 GN=asd PE=3 SV=1	asd	28;45;52;166;187;216;290;319
D0X3H5	K	Erythronate-4-phosphate dehydrogenase OS=Vibrio alginolyticus 40B OX=674977 GN=pdxB PE=3 SV=1	pdxB	48;56;79;81;219;333
D0X3H6	K	3-oxoacyl-[acyl-carrier-protein] synthase 1 OS=Vibrio alginolyticus 40B OX=674977 GN=fabB PE=3 SV=1	fabB	30;40;53;215
D0X3H7	K	Putative glycosyl transferase OS=Vibrio alginolyticus 40B OX=674977 GN=VMC_39770 PE=4 SV=1	VMC_39770	39
D0X3I0	K	Uncharacterized protein OS=Vibrio alginolyticus 40B OX=674977 GN=VMC_39800 PE=4 SV=1	VMC_39800	5;22;95
D0X3I4	K	ATP-dependent helicase HrpA OS=Vibrio alginolyticus 40B OX=674977 GN=hrpA PE=4 SV=1	hrpA	73;171;180;283;298;374;392;538;628;640;699;720;755;769;790;820;825;829;876;880;1150;1152;1196;1262;1294;1303
D0X3I5	K	FMN dependent NADH:quinone oxidoreductase OS=Vibrio alginolyticus 40B OX=674977 GN=acpD PE=3 SV=1	acpD	8;141
D0X3I6	K	Uncharacterized protein OS=Vibrio alginolyticus 40B OX=674977 GN=VMC_39860 PE=4 SV=1	VMC_39860	80
D0X3I9	K	Uncharacterized protein OS=Vibrio alginolyticus 40B OX=674977 GN=VMC_39890 PE=4 SV=1	VMC_39890	218
D0X3J1	K	TerB domain-containing protein OS=Vibrio alginolyticus 40B OX=674977 GN=VMC_39910 PE=4 SV=1	VMC_39910	52
D0X3J2	K	Uncharacterized protein OS=Vibrio alginolyticus 40B OX=674977 GN=VMC_39920 PE=4 SV=1	VMC_39920	16
D0X3J3	K	Exonuclease domain-containing protein OS=Vibrio alginolyticus 40B OX=674977 GN=VMC_39930 PE=4 SV=1	VMC_39930	84
D0X3J5	K	DUF2760 domain-containing protein OS=Vibrio alginolyticus 40B OX=674977 GN=VMC_39950 PE=4 SV=1	VMC_39950	48;58;64;132;185
D0X3J6	K	Chaperone Hsp70 in DNA biosynthesis/cell division OS=Vibrio alginolyticus 40B OX=674977 GN=VMC_39960 PE=3 SV=1	VMC_39960	107;117;286;332;451
D0X3J7	K	30S ribosomal protein S21 OS=Vibrio alginolyticus 40B OX=674977 GN=rpsU PE=3 SV=1	rpsU	25;40
[truncated: 156 more rows]
