# Supplementary material for: First Lysine Lactylation Profiling in Vibrio alginolyticus and Initial Characterization of VaCobQ as a Candidate Delactylase
Source: Microorganisms. 2026 Apr 20;14(4):926. doi: 10.3390/microorganisms14040926 (PMC13118298; doi:10.3390/microorganisms14040926)
Supplement: Supplementary file 1 [file microorganisms-14-00926-s001.zip › Supplemental Table S2. The identified lactylated peptides in V. alginolyticus.xlsx]

## Sheet: Sheet1
Sequence	Length	Modifications	Modified sequence	Protein accession	Protein description	Gene name	MW [kDa]
ENSYFAGSVKSLGFNQK	17	Lac (K)	_ENSYFAGSVK[Lac (K)]SLGFNQK_	D0WTG0	Pyrimidine/purine nucleoside phosphorylase OS=Vibrio alginolyticus 40B OX=674977 GN=ppnP PE=3 SV=1	ppnP	10.498
MNIKENSYFAGSVK	14	Lac (K)	_MNIK[Lac (K)]ENSYFAGSVK_	D0WTG0	Pyrimidine/purine nucleoside phosphorylase OS=Vibrio alginolyticus 40B OX=674977 GN=ppnP PE=3 SV=1	ppnP	10.498
MNIKENSYFAGSVK	14	Oxidation (M),Lac (K)	_M[Oxidation (M)]NIK[Lac (K)]ENSYFAGSVK_	D0WTG0	Pyrimidine/purine nucleoside phosphorylase OS=Vibrio alginolyticus 40B OX=674977 GN=ppnP PE=3 SV=1	ppnP	10.498
SKNILVICGK	10	Lac (K),Carbamidomethyl (C)	_SK[Lac (K)]NILVIC[Carbamidomethyl (C)]GK_	D0X0T4	Bifunctional NAD(P)H-hydrate repair enzyme OS=Vibrio alginolyticus 40B OX=674977 GN=nnrD PE=3 SV=1	nnrD	54.968
NDSHVGNFVEVKNAR	15	Lac (K)	_NDSHVGNFVEVK[Lac (K)]NAR_	D0WUK0	Bifunctional protein GlmU OS=Vibrio alginolyticus 40B OX=674977 GN=glmU PE=3 SV=1	glmU	48.75
NDSHVGNFVEVKNAR	15	Lac (K)	_NDSHVGNFVEVK[Lac (K)]NAR_	D0WUK0	Bifunctional protein GlmU OS=Vibrio alginolyticus 40B OX=674977 GN=glmU PE=3 SV=1	glmU	48.75
EINTGVMVATGGDLKR	16	Lac (K)	_EINTGVMVATGGDLK[Lac (K)]R_	D0WUK0	Bifunctional protein GlmU OS=Vibrio alginolyticus 40B OX=674977 GN=glmU PE=3 SV=1	glmU	48.75
EINTGVMVATGGDLKR	16	Oxidation (M),Lac (K)	_EINTGVM[Oxidation (M)]VATGGDLK[Lac (K)]R_	D0WUK0	Bifunctional protein GlmU OS=Vibrio alginolyticus 40B OX=674977 GN=glmU PE=3 SV=1	glmU	48.75
MKFSAVILAAGK	12	Lac (K)	_MK[Lac (K)]FSAVILAAGK_	D0WUK0	Bifunctional protein GlmU OS=Vibrio alginolyticus 40B OX=674977 GN=glmU PE=3 SV=1	glmU	48.75
MKFSAVILAAGK	12	Acetyl (Protein N-term),Lac (K)	_[Acetyl (Protein N-term)]MK[Lac (K)]FSAVILAAGK_	D0WUK0	Bifunctional protein GlmU OS=Vibrio alginolyticus 40B OX=674977 GN=glmU PE=3 SV=1	glmU	48.75
MKFSAVILAAGK	12	Oxidation (M),Lac (K)	_M[Oxidation (M)]K[Lac (K)]FSAVILAAGK_	D0WUK0	Bifunctional protein GlmU OS=Vibrio alginolyticus 40B OX=674977 GN=glmU PE=3 SV=1	glmU	48.75
DATEEQKQIK	10	Lac (K)	_DATEEQK[Lac (K)]QIK_	D0WUK0	Bifunctional protein GlmU OS=Vibrio alginolyticus 40B OX=674977 GN=glmU PE=3 SV=1	glmU	48.75
VLHTLAGKPMAK	12	Lac (K)	_VLHTLAGK[Lac (K)]PMAK_	D0WUK0	Bifunctional protein GlmU OS=Vibrio alginolyticus 40B OX=674977 GN=glmU PE=3 SV=1	glmU	48.75
VLHTLAGKPMAK	12	Lac (K)	_VLHTLAGK[Lac (K)]PMAK_	D0WUK0	Bifunctional protein GlmU OS=Vibrio alginolyticus 40B OX=674977 GN=glmU PE=3 SV=1	glmU	48.75
KNGPVVAIVEQK	12	Lac (K)	_K[Lac (K)]NGPVVAIVEQK_	D0WUK0	Bifunctional protein GlmU OS=Vibrio alginolyticus 40B OX=674977 GN=glmU PE=3 SV=1	glmU	48.75
NGPVVAIVEQKDATEEQK	18	Lac (K)	_NGPVVAIVEQK[Lac (K)]DATEEQK_	D0WUK0	Bifunctional protein GlmU OS=Vibrio alginolyticus 40B OX=674977 GN=glmU PE=3 SV=1	glmU	48.75
QIKEINTGVMVATGGDLK	18	Lac (K)	_QIK[Lac (K)]EINTGVMVATGGDLK_	D0WUK0	Bifunctional protein GlmU OS=Vibrio alginolyticus 40B OX=674977 GN=glmU PE=3 SV=1	glmU	48.75
FSAVILAAGK	10	Unmodified	_FSAVILAAGK_	D0WUK0	Bifunctional protein GlmU OS=Vibrio alginolyticus 40B OX=674977 GN=glmU PE=3 SV=1	glmU	48.75
IGEGSKANHLTYLGDAEIGQR	21	Lac (K)	_IGEGSK[Lac (K)]ANHLTYLGDAEIGQR_	D0WUK0	Bifunctional protein GlmU OS=Vibrio alginolyticus 40B OX=674977 GN=glmU PE=3 SV=1	glmU	48.75
TNIGAGTITCNYDGANK	17	Carbamidomethyl (C)	_TNIGAGTITC[Carbamidomethyl (C)]NYDGANK_	D0WUK0	Bifunctional protein GlmU OS=Vibrio alginolyticus 40B OX=674977 GN=glmU PE=3 SV=1	glmU	48.75
MQTLAGKK	8	Lac (K)	_MQTLAGK[Lac (K)]K_	D0WW83	Coenzyme A biosynthesis bifunctional protein CoaBC OS=Vibrio alginolyticus 40B OX=674977 GN=coaB PE=3 SV=1	coaB	42.809
KTEDNDEMVINMVK	14	Oxidation (M)	_KTEDNDEM[Oxidation (M)]VINMVK_	D0WW83	Coenzyme A biosynthesis bifunctional protein CoaBC OS=Vibrio alginolyticus 40B OX=674977 GN=coaB PE=3 SV=1	coaB	42.809
KTEDNDEMVINMVK	14	Lac (K)	_K[Lac (K)]TEDNDEMVINMVK_	D0WW83	Coenzyme A biosynthesis bifunctional protein CoaBC OS=Vibrio alginolyticus 40B OX=674977 GN=coaB PE=3 SV=1	coaB	42.809
EALSFKILEK	10	Lac (K)	_EALSFK[Lac (K)]ILEK_	D0WW83	Coenzyme A biosynthesis bifunctional protein CoaBC OS=Vibrio alginolyticus 40B OX=674977 GN=coaB PE=3 SV=1	coaB	42.809
AAKEFITPLTMQAVSGR	17	Lac (K)	_AAK[Lac (K)]EFITPLTMQAVSGR_	D0WW83	Coenzyme A biosynthesis bifunctional protein CoaBC OS=Vibrio alginolyticus 40B OX=674977 GN=coaB PE=3 SV=1	coaB	42.809
AAKEFITPLTMQAVSGR	17	Lac (K)	_AAK[Lac (K)]EFITPLTMQAVSGR_	D0WW83	Coenzyme A biosynthesis bifunctional protein CoaBC OS=Vibrio alginolyticus 40B OX=674977 GN=coaB PE=3 SV=1	coaB	42.809
ILEKMHQLM	9	Lac (K)	_ILEK[Lac (K)]MHQLM_	D0WW83	Coenzyme A biosynthesis bifunctional protein CoaBC OS=Vibrio alginolyticus 40B OX=674977 GN=coaB PE=3 SV=1	coaB	42.809
KILLGISGGIAAYK	14	Lac (K)	_K[Lac (K)]ILLGISGGIAAYK_	D0WW83	Coenzyme A biosynthesis bifunctional protein CoaBC OS=Vibrio alginolyticus 40B OX=674977 GN=coaB PE=3 SV=1	coaB	42.809
FPEFKQVEVR	10	Lac (K)	_FPEFK[Lac (K)]QVEVR_	D0WYT3	ATP-dependent 6-phosphofructokinase OS=Vibrio alginolyticus 40B OX=674977 GN=pfkA PE=3 SV=1	pfkA	34.583
AIENLKK	7	Lac (K)	_AIENLK[Lac (K)]K_	D0WYT3	ATP-dependent 6-phosphofructokinase OS=Vibrio alginolyticus 40B OX=674977 GN=pfkA PE=3 SV=1	pfkA	34.583
AIENLKK	7	Lac (K)	_AIENLK[Lac (K)]K_	D0WYT3	ATP-dependent 6-phosphofructokinase OS=Vibrio alginolyticus 40B OX=674977 GN=pfkA PE=3 SV=1	pfkA	34.583
SSVSDVINKGGTFLGSAR	18	Lac (K)	_SSVSDVINK[Lac (K)]GGTFLGSAR_	D0WYT3	ATP-dependent 6-phosphofructokinase OS=Vibrio alginolyticus 40B OX=674977 GN=pfkA PE=3 SV=1	pfkA	34.583
SSVSDVINKGGTFLGSAR	18	Lac (K)	_SSVSDVINK[Lac (K)]GGTFLGSAR_	D0WYT3	ATP-dependent 6-phosphofructokinase OS=Vibrio alginolyticus 40B OX=674977 GN=pfkA PE=3 SV=1	pfkA	34.583
EKAIENLKK	9	Lac (K)	_EK[Lac (K)]AIENLKK_	D0WYT3	ATP-dependent 6-phosphofructokinase OS=Vibrio alginolyticus 40B OX=674977 GN=pfkA PE=3 SV=1	pfkA	34.583
KIGVLTSGGDAPGMNAAIR	19	Lac (K)	_K[Lac (K)]IGVLTSGGDAPGMNAAIR_	D0WYT3	ATP-dependent 6-phosphofructokinase OS=Vibrio alginolyticus 40B OX=674977 GN=pfkA PE=3 SV=1	pfkA	34.583
EQLVHHDIIDAIENMKR	17	Lac (K)	_EQLVHHDIIDAIENMK[Lac (K)]R_	D0WYT3	ATP-dependent 6-phosphofructokinase OS=Vibrio alginolyticus 40B OX=674977 GN=pfkA PE=3 SV=1	pfkA	34.583
EQLVHHDIIDAIENMKR	17	Oxidation (M),Lac (K)	_EQLVHHDIIDAIENM[Oxidation (M)]K[Lac (K)]R_	D0WYT3	ATP-dependent 6-phosphofructokinase OS=Vibrio alginolyticus 40B OX=674977 GN=pfkA PE=3 SV=1	pfkA	34.583
KHGIDALVVIGGDGSYMGAK	20	Lac (K)	_K[Lac (K)]HGIDALVVIGGDGSYMGAK_	D0WYT3	ATP-dependent 6-phosphofructokinase OS=Vibrio alginolyticus 40B OX=674977 GN=pfkA PE=3 SV=1	pfkA	34.583
EKAIENLK	8	Lac (K)	_EK[Lac (K)]AIENLK_	D0WYT3	ATP-dependent 6-phosphofructokinase OS=Vibrio alginolyticus 40B OX=674977 GN=pfkA PE=3 SV=1	pfkA	34.583
LISNIQDGIAKGK	13	Lac (K)	_LISNIQDGIAK[Lac (K)]GK_	D0WYT3	ATP-dependent 6-phosphofructokinase OS=Vibrio alginolyticus 40B OX=674977 GN=pfkA PE=3 SV=1	pfkA	34.583
DKLISNIQDGIAK	13	Lac (K)	_DK[Lac (K)]LISNIQDGIAK_	D0WYT3	ATP-dependent 6-phosphofructokinase OS=Vibrio alginolyticus 40B OX=674977 GN=pfkA PE=3 SV=1	pfkA	34.583
ISIVEIMGR	9	Unmodified	_ISIVEIMGR_	D0WYT3	ATP-dependent 6-phosphofructokinase OS=Vibrio alginolyticus 40B OX=674977 GN=pfkA PE=3 SV=1	pfkA	34.583
MGNYAVHLLIEGHGGR	16	Unmodified	_MGNYAVHLLIEGHGGR_	D0WYT3	ATP-dependent 6-phosphofructokinase OS=Vibrio alginolyticus 40B OX=674977 GN=pfkA PE=3 SV=1	pfkA	34.583
EKQALLETAGQLQPVLGR	18	Lac (K)	_EK[Lac (K)]QALLETAGQLQPVLGR_	D0X0D0	UDP-N-acetylmuramoyl-L-alanyl-D-glutamate--2,6-diaminopimelate ligase OS=Vibrio alginolyticus 40B OX=674977 GN=murE PE=3 SV=1	murE	53.431
EKQALLETAGQLQPVLGR	18	Lac (K)	_EK[Lac (K)]QALLETAGQLQPVLGR_	D0X0D0	UDP-N-acetylmuramoyl-L-alanyl-D-glutamate--2,6-diaminopimelate ligase OS=Vibrio alginolyticus 40B OX=674977 GN=murE PE=3 SV=1	murE	53.431
FDGKFGSGK	9	Lac (K)	_FDGK[Lac (K)]FGSGK_	D0X0D0	UDP-N-acetylmuramoyl-L-alanyl-D-glutamate--2,6-diaminopimelate ligase OS=Vibrio alginolyticus 40B OX=674977 GN=murE PE=3 SV=1	murE	53.431
DMLAGLSKPAEAIVQHDR	18	Lac (K)	_DMLAGLSK[Lac (K)]PAEAIVQHDR_	D0X0D0	UDP-N-acetylmuramoyl-L-alanyl-D-glutamate--2,6-diaminopimelate ligase OS=Vibrio alginolyticus 40B OX=674977 GN=murE PE=3 SV=1	murE	53.431
DMLAGLSKPAEAIVQHDR	18	Lac (K)	_DMLAGLSK[Lac (K)]PAEAIVQHDR_	D0X0D0	UDP-N-acetylmuramoyl-L-alanyl-D-glutamate--2,6-diaminopimelate ligase OS=Vibrio alginolyticus 40B OX=674977 GN=murE PE=3 SV=1	murE	53.431
AKVVVDYAHTPDALEK	16	Lac (K)	_AK[Lac (K)]VVVDYAHTPDALEK_	D0X0D0	UDP-N-acetylmuramoyl-L-alanyl-D-glutamate--2,6-diaminopimelate ligase OS=Vibrio alginolyticus 40B OX=674977 GN=murE PE=3 SV=1	murE	53.431
HENDPTPIVCHGKWEGR	17	Carbamidomethyl (C),Lac (K)	_HENDPTPIVC[Carbamidomethyl (C)]HGK[Lac (K)]WEGR_	D0WVR7	dITP/XTP pyrophosphatase OS=Vibrio alginolyticus 40B OX=674977 GN=VMC_12670 PE=3 SV=1	VMC_12670	21.833
KIVLATGNQGK	11	Lac (K)	_K[Lac (K)]IVLATGNQGK_	D0WVR7	dITP/XTP pyrophosphatase OS=Vibrio alginolyticus 40B OX=674977 GN=VMC_12670 PE=3 SV=1	VMC_12670	21.833
FTKILECNIR	10	Lac (K),Carbamidomethyl (C)	_FTK[Lac (K)]ILEC[Carbamidomethyl (C)]NIR_	D0WU11	tRNA sulfurtransferase OS=Vibrio alginolyticus 40B OX=674977 GN=thiI PE=3 SV=1	thiI	54.606
GKHDFTSIELER	12	Lac (K)	_GK[Lac (K)]HDFTSIELER_	D0WU11	tRNA sulfurtransferase OS=Vibrio alginolyticus 40B OX=674977 GN=thiI PE=3 SV=1	thiI	54.606
GKHDFTSIELER	12	Lac (K)	_GK[Lac (K)]HDFTSIELER_	D0WU11	tRNA sulfurtransferase OS=Vibrio alginolyticus 40B OX=674977 GN=thiI PE=3 SV=1	thiI	54.606
VDDGQMGVILKR	12	Lac (K)	_VDDGQMGVILK[Lac (K)]R_	D0WU11	tRNA sulfurtransferase OS=Vibrio alginolyticus 40B OX=674977 GN=thiI PE=3 SV=1	thiI	54.606
VEVSNDKLNQVLSR	14	Lac (K)	_VEVSNDK[Lac (K)]LNQVLSR_	D0WU11	tRNA sulfurtransferase OS=Vibrio alginolyticus 40B OX=674977 GN=thiI PE=3 SV=1	thiI	54.606
YVGGGLNQAIESASVKLR	18	Lac (K)	_YVGGGLNQAIESASVK[Lac (K)]LR_	D0WU11	tRNA sulfurtransferase OS=Vibrio alginolyticus 40B OX=674977 GN=thiI PE=3 SV=1	thiI	54.606
YGSSAKVR	8	Lac (K)	_YGSSAK[Lac (K)]VR_	D0WU11	tRNA sulfurtransferase OS=Vibrio alginolyticus 40B OX=674977 GN=thiI PE=3 SV=1	thiI	54.606
TMPEYCGVISKKPTVK	16	Carbamidomethyl (C),Lac (K)	_TMPEYC[Carbamidomethyl (C)]GVISK[Lac (K)]KPTVK_	D0WU11	tRNA sulfurtransferase OS=Vibrio alginolyticus 40B OX=674977 GN=thiI PE=3 SV=1	thiI	54.606
PHPEIFVKSESVR	13	Lac (K)	_PHPEIFVK[Lac (K)]SESVR_	D0WU11	tRNA sulfurtransferase OS=Vibrio alginolyticus 40B OX=674977 GN=thiI PE=3 SV=1	thiI	54.606
AALENKTFVVR	11	Lac (K)	_AALENK[Lac (K)]TFVVR_	D0WU11	tRNA sulfurtransferase OS=Vibrio alginolyticus 40B OX=674977 GN=thiI PE=3 SV=1	thiI	54.606
FIVKPHPEIFVK	12	Lac (K)	_FIVK[Lac (K)]PHPEIFVK_	D0WU11	tRNA sulfurtransferase OS=Vibrio alginolyticus 40B OX=674977 GN=thiI PE=3 SV=1	thiI	54.606
FIVKPHPEIFVK	12	Lac (K)	_FIVK[Lac (K)]PHPEIFVK_	D0WU11	tRNA sulfurtransferase OS=Vibrio alginolyticus 40B OX=674977 GN=thiI PE=3 SV=1	thiI	54.606
FIVKPHPEIFVKSESVR	17	Lac (K)	_FIVKPHPEIFVK[Lac (K)]SESVR_	D0WU11	tRNA sulfurtransferase OS=Vibrio alginolyticus 40B OX=674977 GN=thiI PE=3 SV=1	thiI	54.606
GSKVHYCFFNLGGPAHEIGVK	21	Lac (K),Carbamidomethyl (C)	_GSK[Lac (K)]VHYC[Carbamidomethyl (C)]FFNLGGPAHEIGVK_	D0WU11	tRNA sulfurtransferase OS=Vibrio alginolyticus 40B OX=674977 GN=thiI PE=3 SV=1	thiI	54.606
HIPFYKLGTQFGDLDQSK	18	Lac (K)	_HIPFYK[Lac (K)]LGTQFGDLDQSK_	D0WU11	tRNA sulfurtransferase OS=Vibrio alginolyticus 40B OX=674977 GN=thiI PE=3 SV=1	thiI	54.606
MIAVCAKPSGK	11	Carbamidomethyl (C),Lac (K)	_MIAVC[Carbamidomethyl (C)]AK[Lac (K)]PSGK_	D0WUD5	Xanthine-guanine phosphoribosyltransferase OS=Vibrio alginolyticus 40B OX=674977 GN=gpt PE=3 SV=1	gpt	17.571
ELAEKQMPAEQWK	13	Lac (K)	_ELAEK[Lac (K)]QMPAEQWK_	D0WUD5	Xanthine-guanine phosphoribosyltransferase OS=Vibrio alginolyticus 40B OX=674977 GN=gpt PE=3 SV=1	gpt	17.571
ELAEKQMPAEQWK	13	Lac (K),Oxidation (M)	_ELAEK[Lac (K)]QM[Oxidation (M)]PAEQWK_	D0WUD5	Xanthine-guanine phosphoribosyltransferase OS=Vibrio alginolyticus 40B OX=674977 GN=gpt PE=3 SV=1	gpt	17.571
AKMIAVCAK	9	Lac (K),Carbamidomethyl (C)	_AK[Lac (K)]MIAVC[Carbamidomethyl (C)]AK_	D0WUD5	Xanthine-guanine phosphoribosyltransferase OS=Vibrio alginolyticus 40B OX=674977 GN=gpt PE=3 SV=1	gpt	17.571
AKMIAVCAK	9	Lac (K),Oxidation (M),Carbamidomethyl (C)	_AK[Lac (K)]M[Oxidation (M)]IAVC[Carbamidomethyl (C)]AK_	D0WUD5	Xanthine-guanine phosphoribosyltransferase OS=Vibrio alginolyticus 40B OX=674977 GN=gpt PE=3 SV=1	gpt	17.571
QMPAEQWKGIWAVSR	15	Lac (K)	_QMPAEQWK[Lac (K)]GIWAVSR_	D0WUD5	Xanthine-guanine phosphoribosyltransferase OS=Vibrio alginolyticus 40B OX=674977 GN=gpt PE=3 SV=1	gpt	17.571
QMPAEQWKGIWAVSR	15	Oxidation (M),Lac (K)	_QM[Oxidation (M)]PAEQWK[Lac (K)]GIWAVSR_	D0WUD5	Xanthine-guanine phosphoribosyltransferase OS=Vibrio alginolyticus 40B OX=674977 GN=gpt PE=3 SV=1	gpt	17.571
QMPAEQWKGIWAVSR	15	Lac (K)	_QMPAEQWK[Lac (K)]GIWAVSR_	D0WUD5	Xanthine-guanine phosphoribosyltransferase OS=Vibrio alginolyticus 40B OX=674977 GN=gpt PE=3 SV=1	gpt	17.571
AAEALKER	8	Lac (K)	_AAEALK[Lac (K)]ER_	D0WV08	Ribose-phosphate pyrophosphokinase OS=Vibrio alginolyticus 40B OX=674977 GN=prs PE=3 SV=1	prs	33.574
ALGDIDIAIVDKR	13	Lac (K)	_ALGDIDIAIVDK[Lac (K)]R_	D0WV08	Ribose-phosphate pyrophosphokinase OS=Vibrio alginolyticus 40B OX=674977 GN=prs PE=3 SV=1	prs	33.574
EMAATGKVTTLSLSR	15	Oxidation (M),Lac (K)	_EM[Oxidation (M)]AATGK[Lac (K)]VTTLSLSR_	D0WV08	Ribose-phosphate pyrophosphokinase OS=Vibrio alginolyticus 40B OX=674977 GN=prs PE=3 SV=1	prs	33.574
EMAATGKVTTLSLSR	15	Lac (K)	_EMAATGK[Lac (K)]VTTLSLSR_	D0WV08	Ribose-phosphate pyrophosphokinase OS=Vibrio alginolyticus 40B OX=674977 GN=prs PE=3 SV=1	prs	33.574
ATAKALGDIDIAIVDKR	17	Lac (K)	_ATAK[Lac (K)]ALGDIDIAIVDKR_	D0WV08	Ribose-phosphate pyrophosphokinase OS=Vibrio alginolyticus 40B OX=674977 GN=prs PE=3 SV=1	prs	33.574
GLDNPVVVSPDLGGVVR	17	Unmodified	_GLDNPVVVSPDLGGVVR_	D0WV08	Ribose-phosphate pyrophosphokinase OS=Vibrio alginolyticus 40B OX=674977 GN=prs PE=3 SV=1	prs	33.574
MKLFAGNATPELAQR	15	Lac (K)	_MK[Lac (K)]LFAGNATPELAQR_	D0WV08	Ribose-phosphate pyrophosphokinase OS=Vibrio alginolyticus 40B OX=674977 GN=prs PE=3 SV=1	prs	33.574
ATAKALGDIDIAIVDK	16	Lac (K)	_ATAK[Lac (K)]ALGDIDIAIVDK_	D0WV08	Ribose-phosphate pyrophosphokinase OS=Vibrio alginolyticus 40B OX=674977 GN=prs PE=3 SV=1	prs	33.574
LYISLGDASVSR	12	Unmodified	_LYISLGDASVSR_	D0WV08	Ribose-phosphate pyrophosphokinase OS=Vibrio alginolyticus 40B OX=674977 GN=prs PE=3 SV=1	prs	33.574
KLFAGNATPELAQR	14	Lac (K)	_K[Lac (K)]LFAGNATPELAQR_	D0WV08	Ribose-phosphate pyrophosphokinase OS=Vibrio alginolyticus 40B OX=674977 GN=prs PE=3 SV=1	prs	33.574
LKGPGRPVNPTDR	13	Lac (K)	_LK[Lac (K)]GPGRPVNPTDR_	D0X0F9	Bifunctional protein HldE OS=Vibrio alginolyticus 40B OX=674977 GN=hldE PE=3 SV=1	hldE	50.948
LKGPGRPVNPTDR	13	Lac (K)	_LK[Lac (K)]GPGRPVNPTDR_	D0X0F9	Bifunctional protein HldE OS=Vibrio alginolyticus 40B OX=674977 GN=hldE PE=3 SV=1	hldE	50.948
GSLEHVQAYIQKAR	14	Lac (K)	_GSLEHVQAYIQK[Lac (K)]AR_	D0X0F9	Bifunctional protein HldE OS=Vibrio alginolyticus 40B OX=674977 GN=hldE PE=3 SV=1	hldE	50.948
GSLEHVQAYIQKAR	14	Lac (K)	_GSLEHVQAYIQK[Lac (K)]AR_	D0X0F9	Bifunctional protein HldE OS=Vibrio alginolyticus 40B OX=674977 GN=hldE PE=3 SV=1	hldE	50.948
GGDYKPEEIAGGKEVIAAGGEVR	23	Lac (K)	_GGDYKPEEIAGGK[Lac (K)]EVIAAGGEVR_	D0X0F9	Bifunctional protein HldE OS=Vibrio alginolyticus 40B OX=674977 GN=hldE PE=3 SV=1	hldE	50.948
GGDYKPEEIAGGK	13	Lac (K)	_GGDYK[Lac (K)]PEEIAGGK_	D0X0F9	Bifunctional protein HldE OS=Vibrio alginolyticus 40B OX=674977 GN=hldE PE=3 SV=1	hldE	50.948
EFEDVVGKVK	10	Lac (K)	_EFEDVVGK[Lac (K)]VK_	D0X0F9	Bifunctional protein HldE OS=Vibrio alginolyticus 40B OX=674977 GN=hldE PE=3 SV=1	hldE	50.948
AVIMSDYAKGSLEHVQAYIQK	21	Lac (K)	_AVIMSDYAK[Lac (K)]GSLEHVQAYIQK_	D0X0F9	Bifunctional protein HldE OS=Vibrio alginolyticus 40B OX=674977 GN=hldE PE=3 SV=1	hldE	50.948
GEKVVMTNGCFDILHAGHVSYLNHAAELGDR	31	Lac (K),Carbamidomethyl (C)	_GEK[Lac (K)]VVMTNGC[Carbamidomethyl (C)]FDILHAGHVSYLNHAAELGDR_	D0X0F9	Bifunctional protein HldE OS=Vibrio alginolyticus 40B OX=674977 GN=hldE PE=3 SV=1	hldE	50.948
EEWKAGAEANK	11	Lac (K)	_EEWK[Lac (K)]AGAEANK_	D0WWF3	Aspartate-semialdehyde dehydrogenase OS=Vibrio alginolyticus 40B OX=674977 GN=asd PE=3 SV=1	asd	40.207
KVADTMR	7	Lac (K)	_K[Lac (K)]VADTMR_	D0WWF3	Aspartate-semialdehyde dehydrogenase OS=Vibrio alginolyticus 40B OX=674977 GN=asd PE=3 SV=1	asd	40.207
GYWIDAASTLR	11	Unmodified	_GYWIDAASTLR_	D0WWF3	Aspartate-semialdehyde dehydrogenase OS=Vibrio alginolyticus 40B OX=674977 GN=asd PE=3 SV=1	asd	40.207
CHSQALTIKLK	11	Carbamidomethyl (C),Lac (K)	_C[Carbamidomethyl (C)]HSQALTIK[Lac (K)]LK_	D0WWF3	Aspartate-semialdehyde dehydrogenase OS=Vibrio alginolyticus 40B OX=674977 GN=asd PE=3 SV=1	asd	40.207
CHSQALTIKLK	11	Carbamidomethyl (C),Lac (K)	_C[Carbamidomethyl (C)]HSQALTIK[Lac (K)]LK_	D0WWF3	Aspartate-semialdehyde dehydrogenase OS=Vibrio alginolyticus 40B OX=674977 GN=asd PE=3 SV=1	asd	40.207
AGAEANKILGSQSSPVPIDGTCVR	24	Lac (K),Carbamidomethyl (C)	_AGAEANK[Lac (K)]ILGSQSSPVPIDGTC[Carbamidomethyl (C)]VR_	D0WWF3	Aspartate-semialdehyde dehydrogenase OS=Vibrio alginolyticus 40B OX=674977 GN=asd PE=3 SV=1	asd	40.207
DITAQELTPAKVTGTMSVPVGR	22	Lac (K)	_DITAQELTPAK[Lac (K)]VTGTMSVPVGR_	D0WWF3	Aspartate-semialdehyde dehydrogenase OS=Vibrio alginolyticus 40B OX=674977 GN=asd PE=3 SV=1	asd	40.207
GMVGSVLMQR	10	Unmodified	_GMVGSVLMQR_	D0WWF3	Aspartate-semialdehyde dehydrogenase OS=Vibrio alginolyticus 40B OX=674977 GN=asd PE=3 SV=1	asd	40.207
ILGSQSSPVPIDGTCVR	17	Carbamidomethyl (C)	_ILGSQSSPVPIDGTC[Carbamidomethyl (C)]VR_	D0WWF3	Aspartate-semialdehyde dehydrogenase OS=Vibrio alginolyticus 40B OX=674977 GN=asd PE=3 SV=1	asd	40.207
VTGTMSVPVGR	11	Unmodified	_VTGTMSVPVGR_	D0WWF3	Aspartate-semialdehyde dehydrogenase OS=Vibrio alginolyticus 40B OX=674977 GN=asd PE=3 SV=1	asd	40.207
RDNGQSKEEWK	11	Lac (K)	_RDNGQSK[Lac (K)]EEWK_	D0WWF3	Aspartate-semialdehyde dehydrogenase OS=Vibrio alginolyticus 40B OX=674977 GN=asd PE=3 SV=1	asd	40.207
DAGGKDHVMVGR	12	Lac (K)	_DAGGK[Lac (K)]DHVMVGR_	D0X3H4	Aspartate-semialdehyde dehydrogenase OS=Vibrio alginolyticus 40B OX=674977 GN=asd PE=3 SV=1	asd	37.295
DAGGKDHVMVGR	12	Lac (K)	_DAGGK[Lac (K)]DHVMVGR_	D0X3H4	Aspartate-semialdehyde dehydrogenase OS=Vibrio alginolyticus 40B OX=674977 GN=asd PE=3 SV=1	asd	37.295
SEGKTYR	7	Lac (K)	_SEGK[Lac (K)]TYR_	D0X3H4	Aspartate-semialdehyde dehydrogenase OS=Vibrio alginolyticus 40B OX=674977 GN=asd PE=3 SV=1	asd	37.295
LLNGLPADKK	10	Lac (K)	_LLNGLPADK[Lac (K)]K_	D0X3H4	Aspartate-semialdehyde dehydrogenase OS=Vibrio alginolyticus 40B OX=674977 GN=asd PE=3 SV=1	asd	37.295
INVSTYQSVSGAGKAGIDELAGQTAK	26	Lac (K)	_INVSTYQSVSGAGK[Lac (K)]AGIDELAGQTAK_	D0X3H4	Aspartate-semialdehyde dehydrogenase OS=Vibrio alginolyticus 40B OX=674977 GN=asd PE=3 SV=1	asd	37.295
FNGKTVR	7	Lac (K)	_FNGK[Lac (K)]TVR_	D0X3H4	Aspartate-semialdehyde dehydrogenase OS=Vibrio alginolyticus 40B OX=674977 GN=asd PE=3 SV=1	asd	37.295
EEMKMVWETQK	11	Lac (K)	_EEMK[Lac (K)]MVWETQK_	D0X3H4	Aspartate-semialdehyde dehydrogenase OS=Vibrio alginolyticus 40B OX=674977 GN=asd PE=3 SV=1	asd	37.295
KFPVGEIFLLASER	14	Lac (K)	_K[Lac (K)]FPVGEIFLLASER_	D0X3H4	Aspartate-semialdehyde dehydrogenase OS=Vibrio alginolyticus 40B OX=674977 GN=asd PE=3 SV=1	asd	37.295
KGAATNAVQIAEVLIR	16	Lac (K)	_K[Lac (K)]GAATNAVQIAEVLIR_	D0X3H4	Aspartate-semialdehyde dehydrogenase OS=Vibrio alginolyticus 40B OX=674977 GN=asd PE=3 SV=1	asd	37.295
LDPESKLSDNDIALR	15	Lac (K)	_LDPESK[Lac (K)]LSDNDIALR_	D0WVK6	Fatty acid oxidation complex subunit alpha OS=Vibrio alginolyticus 40B OX=674977 GN=yfcX PE=3 SV=1	yfcX	76.719
LLKLDPESK	9	Lac (K)	_LLK[Lac (K)]LDPESK_	D0WVK6	Fatty acid oxidation complex subunit alpha OS=Vibrio alginolyticus 40B OX=674977 GN=yfcX PE=3 SV=1	yfcX	76.719
KFVFEQAAK	9	Lac (K)	_K[Lac (K)]FVFEQAAK_	D0WVK6	Fatty acid oxidation complex subunit alpha OS=Vibrio alginolyticus 40B OX=674977 GN=yfcX PE=3 SV=1	yfcX	76.719
GQELEAKR	8	Lac (K)	_GQELEAK[Lac (K)]R_	D0WVK6	Fatty acid oxidation complex subunit alpha OS=Vibrio alginolyticus 40B OX=674977 GN=yfcX PE=3 SV=1	yfcX	76.719
QFIDKGK	7	Lac (K)	_QFIDK[Lac (K)]GK_	D0WVK6	Fatty acid oxidation complex subunit alpha OS=Vibrio alginolyticus 40B OX=674977 GN=yfcX PE=3 SV=1	yfcX	76.719
EIFAQLKDSSGIK	13	Lac (K)	_EIFAQLK[Lac (K)]DSSGIK_	D0WVK6	Fatty acid oxidation complex subunit alpha OS=Vibrio alginolyticus 40B OX=674977 GN=yfcX PE=3 SV=1	yfcX	76.719
EKVMSGSGLGR	11	Lac (K)	_EK[Lac (K)]VMSGSGLGR_	D0WVK6	Fatty acid oxidation complex subunit alpha OS=Vibrio alginolyticus 40B OX=674977 GN=yfcX PE=3 SV=1	yfcX	76.719
SGKGFYTYK	9	Lac (K)	_SGK[Lac (K)]GFYTYK_	D0WVK6	Fatty acid oxidation complex subunit alpha OS=Vibrio alginolyticus 40B OX=674977 GN=yfcX PE=3 SV=1	yfcX	76.719
FVFEQAAKK	9	Lac (K)	_FVFEQAAK[Lac (K)]K_	D0WVK6	Fatty acid oxidation complex subunit alpha OS=Vibrio alginolyticus 40B OX=674977 GN=yfcX PE=3 SV=1	yfcX	76.719
FGELVMSSESKALR	14	Lac (K)	_FGELVMSSESK[Lac (K)]ALR_	D0WVK6	Fatty acid oxidation complex subunit alpha OS=Vibrio alginolyticus 40B OX=674977 GN=yfcX PE=3 SV=1	yfcX	76.719
TETIFATNTSSLPIHKIAEK	20	Lac (K)	_TETIFATNTSSLPIHK[Lac (K)]IAEK_	D0WVK6	Fatty acid oxidation complex subunit alpha OS=Vibrio alginolyticus 40B OX=674977 GN=yfcX PE=3 SV=1	yfcX	76.719
MNEFASKYGDR	11	Lac (K)	_MNEFASK[Lac (K)]YGDR_	D0WVK6	Fatty acid oxidation complex subunit alpha OS=Vibrio alginolyticus 40B OX=674977 GN=yfcX PE=3 SV=1	yfcX	76.719
DKAGFYVNR	9	Lac (K)	_DK[Lac (K)]AGFYVNR_	D0WVK6	Fatty acid oxidation complex subunit alpha OS=Vibrio alginolyticus 40B OX=674977 GN=yfcX PE=3 SV=1	yfcX	76.719
TPIVVKDK	8	Lac (K)	_TPIVVK[Lac (K)]DK_	D0WVK6	Fatty acid oxidation complex subunit alpha OS=Vibrio alginolyticus 40B OX=674977 GN=yfcX PE=3 SV=1	yfcX	76.719
ELVEKMNEFASK	12	Lac (K)	_ELVEK[Lac (K)]MNEFASK_	D0WVK6	Fatty acid oxidation complex subunit alpha OS=Vibrio alginolyticus 40B OX=674977 GN=yfcX PE=3 SV=1	yfcX	76.719
KFVFEQAAKK	10	Lac (K)	_KFVFEQAAK[Lac (K)]K_	D0WVK6	Fatty acid oxidation complex subunit alpha OS=Vibrio alginolyticus 40B OX=674977 GN=yfcX PE=3 SV=1	yfcX	76.719
YMDQFGIKELVEK	13	Lac (K)	_YMDQFGIK[Lac (K)]ELVEK_	D0WVK6	Fatty acid oxidation complex subunit alpha OS=Vibrio alginolyticus 40B OX=674977 GN=yfcX PE=3 SV=1	yfcX	76.719
GMIIHSLKPDNFVAGADVR	19	Lac (K)	_GMIIHSLK[Lac (K)]PDNFVAGADVR_	D0WVK6	Fatty acid oxidation complex subunit alpha OS=Vibrio alginolyticus 40B OX=674977 GN=yfcX PE=3 SV=1	yfcX	76.719
KQGKTPIVVK	10	Lac (K)	_KQGK[Lac (K)]TPIVVK_	D0WVK6	Fatty acid oxidation complex subunit alpha OS=Vibrio alginolyticus 40B OX=674977 GN=yfcX PE=3 SV=1	yfcX	76.719
VCTDSDKTR	9	Carbamidomethyl (C),Lac (K)	_VC[Carbamidomethyl (C)]TDSDK[Lac (K)]TR_	D0WVK6	Fatty acid oxidation complex subunit alpha OS=Vibrio alginolyticus 40B OX=674977 GN=yfcX PE=3 SV=1	yfcX	76.719
ILSKADLQAK	10	Lac (K)	_ILSK[Lac (K)]ADLQAK_	D0WVK6	Fatty acid oxidation complex subunit alpha OS=Vibrio alginolyticus 40B OX=674977 GN=yfcX PE=3 SV=1	yfcX	76.719
TTFADVAGCDEAKEDVK	17	Carbamidomethyl (C),Lac (K)	_TTFADVAGC[Carbamidomethyl (C)]DEAK[Lac (K)]EDVK_	D0X2X1	ATP-dependent zinc metalloprotease FtsH OS=Vibrio alginolyticus 40B OX=674977 GN=ftsH PE=3 SV=1	ftsH	74.793
KVPLAGDVEPSLIAR	15	Lac (K)	_K[Lac (K)]VPLAGDVEPSLIAR_	D0X2X1	ATP-dependent zinc metalloprotease FtsH OS=Vibrio alginolyticus 40B OX=674977 GN=ftsH PE=3 SV=1	ftsH	74.793
FQKLGGK	7	Lac (K)	_FQK[Lac (K)]LGGK_	D0X2X1	ATP-dependent zinc metalloprotease FtsH OS=Vibrio alginolyticus 40B OX=674977 GN=ftsH PE=3 SV=1	ftsH	74.793
LVPEHDPVYKVSIIPR	16	Lac (K)	_LVPEHDPVYK[Lac (K)]VSIIPR_	D0X2X1	ATP-dependent zinc metalloprotease FtsH OS=Vibrio alginolyticus 40B OX=674977 GN=ftsH PE=3 SV=1	ftsH	74.793
LVPEHDPVYKVSIIPR	16	Lac (K)	_LVPEHDPVYK[Lac (K)]VSIIPR_	D0X2X1	ATP-dependent zinc metalloprotease FtsH OS=Vibrio alginolyticus 40B OX=674977 GN=ftsH PE=3 SV=1	ftsH	74.793
DMFEQAKK	8	Lac (K)	_DMFEQAK[Lac (K)]K_	D0X2X1	ATP-dependent zinc metalloprotease FtsH OS=Vibrio alginolyticus 40B OX=674977 GN=ftsH PE=3 SV=1	ftsH	74.793
TLLAKAIAGEAK	12	Lac (K)	_TLLAK[Lac (K)]AIAGEAK_	D0X2X1	ATP-dependent zinc metalloprotease FtsH OS=Vibrio alginolyticus 40B OX=674977 GN=ftsH PE=3 SV=1	ftsH	74.793
DKIMMGAER	9	Lac (K)	_DK[Lac (K)]IMMGAER_	D0X2X1	ATP-dependent zinc metalloprotease FtsH OS=Vibrio alginolyticus 40B OX=674977 GN=ftsH PE=3 SV=1	ftsH	74.793
DKIMMGAER	9	Lac (K),Oxidation (M)	_DK[Lac (K)]IM[Oxidation (M)]MGAER_	D0X2X1	ATP-dependent zinc metalloprotease FtsH OS=Vibrio alginolyticus 40B OX=674977 GN=ftsH PE=3 SV=1	ftsH	74.793
LGGKIPTGVLMVGPPGTGK	19	Lac (K)	_LGGK[Lac (K)]IPTGVLMVGPPGTGK_	D0X2X1	ATP-dependent zinc metalloprotease FtsH OS=Vibrio alginolyticus 40B OX=674977 GN=ftsH PE=3 SV=1	ftsH	74.793
LGGKIPTGVLMVGPPGTGK	19	Lac (K),Oxidation (M)	_LGGK[Lac (K)]IPTGVLM[Oxidation (M)]VGPPGTGK_	D0X2X1	ATP-dependent zinc metalloprotease FtsH OS=Vibrio alginolyticus 40B OX=674977 GN=ftsH PE=3 SV=1	ftsH	74.793
KMVTQWGFSEK	11	Lac (K)	_K[Lac (K)]MVTQWGFSEK_	D0X2X1	ATP-dependent zinc metalloprotease FtsH OS=Vibrio alginolyticus 40B OX=674977 GN=ftsH PE=3 SV=1	ftsH	74.793
NVSMVEFELAKDK	13	Lac (K)	_NVSMVEFELAK[Lac (K)]DK_	D0X2X1	ATP-dependent zinc metalloprotease FtsH OS=Vibrio alginolyticus 40B OX=674977 GN=ftsH PE=3 SV=1	ftsH	74.793
DALMKYETIDAR	12	Lac (K)	_DALMK[Lac (K)]YETIDAR_	D0X2X1	ATP-dependent zinc metalloprotease FtsH OS=Vibrio alginolyticus 40B OX=674977 GN=ftsH PE=3 SV=1	ftsH	74.793
QEVKEEATETAK	12	Lac (K)	_QEVK[Lac (K)]EEATETAK_	D0X2X1	ATP-dependent zinc metalloprotease FtsH OS=Vibrio alginolyticus 40B OX=674977 GN=ftsH PE=3 SV=1	ftsH	74.793
SMVMSEEVKESTAYHEAGHAIVGR	24	Lac (K)	_SMVMSEEVK[Lac (K)]ESTAYHEAGHAIVGR_	D0X2X1	ATP-dependent zinc metalloprotease FtsH OS=Vibrio alginolyticus 40B OX=674977 GN=ftsH PE=3 SV=1	ftsH	74.793
EDVKELVDYLR	11	Lac (K)	_EDVK[Lac (K)]ELVDYLR_	D0X2X1	ATP-dependent zinc metalloprotease FtsH OS=Vibrio alginolyticus 40B OX=674977 GN=ftsH PE=3 SV=1	ftsH	74.793
LAEELIYGADKVSTGASNDIER	22	Lac (K)	_LAEELIYGADK[Lac (K)]VSTGASNDIER_	D0X2X1	ATP-dependent zinc metalloprotease FtsH OS=Vibrio alginolyticus 40B OX=674977 GN=ftsH PE=3 SV=1	ftsH	74.793
GGGAKMVTYMPVYDQK	16	Lac (K)	_GGGAK[Lac (K)]MVTYMPVYDQK_	D0X2X1	ATP-dependent zinc metalloprotease FtsH OS=Vibrio alginolyticus 40B OX=674977 GN=ftsH PE=3 SV=1	ftsH	74.793
GAMSFGKSK	9	Lac (K)	_GAMSFGK[Lac (K)]SK_	D0X2X1	ATP-dependent zinc metalloprotease FtsH OS=Vibrio alginolyticus 40B OX=674977 GN=ftsH PE=3 SV=1	ftsH	74.793
IPTGVLMVGPPGTGKTLLAK	20	Oxidation (M),Lac (K)	_IPTGVLM[Oxidation (M)]VGPPGTGK[Lac (K)]TLLAK_	D0X2X1	ATP-dependent zinc metalloprotease FtsH OS=Vibrio alginolyticus 40B OX=674977 GN=ftsH PE=3 SV=1	ftsH	74.793
KAAPCIIFIDEIDAVGR	17	Lac (K),Carbamidomethyl (C)	_K[Lac (K)]AAPC[Carbamidomethyl (C)]IIFIDEIDAVGR_	D0X2X1	ATP-dependent zinc metalloprotease FtsH OS=Vibrio alginolyticus 40B OX=674977 GN=ftsH PE=3 SV=1	ftsH	74.793
GREQILKVHMR	11	Lac (K)	_GREQILK[Lac (K)]VHMR_	D0X2X1	ATP-dependent zinc metalloprotease FtsH OS=Vibrio alginolyticus 40B OX=674977 GN=ftsH PE=3 SV=1	ftsH	74.793
KILQENMDIMHAMK	14	Lac (K)	_K[Lac (K)]ILQENMDIMHAMK_	D0X2X1	ATP-dependent zinc metalloprotease FtsH OS=Vibrio alginolyticus 40B OX=674977 GN=ftsH PE=3 SV=1	ftsH	74.793
HVSDDTAKLIDDEVR	15	Lac (K)	_HVSDDTAK[Lac (K)]LIDDEVR_	D0X2X1	ATP-dependent zinc metalloprotease FtsH OS=Vibrio alginolyticus 40B OX=674977 GN=ftsH PE=3 SV=1	ftsH	74.793
SVTQTKHVSDDTAK	14	Lac (K)	_SVTQTK[Lac (K)]HVSDDTAK_	D0X2X1	ATP-dependent zinc metalloprotease FtsH OS=Vibrio alginolyticus 40B OX=674977 GN=ftsH PE=3 SV=1	ftsH	74.793
MMSEEQIKTTFADVAGCDEAKEDVK	25	Lac (K),Carbamidomethyl (C)	_MMSEEQIK[Lac (K)]TTFADVAGC[Carbamidomethyl (C)]DEAKEDVK_	D0X2X1	ATP-dependent zinc metalloprotease FtsH OS=Vibrio alginolyticus 40B OX=674977 GN=ftsH PE=3 SV=1	ftsH	74.793
RGGGAKMVTYMPVYDQK	17	Lac (K)	_RGGGAK[Lac (K)]MVTYMPVYDQK_	D0X2X1	ATP-dependent zinc metalloprotease FtsH OS=Vibrio alginolyticus 40B OX=674977 GN=ftsH PE=3 SV=1	ftsH	74.793
KVVLCTGDMGFGAR	14	Lac (K),Carbamidomethyl (C)	_K[Lac (K)]VVLC[Carbamidomethyl (C)]TGDMGFGAR_	D0X1H2	Serine--tRNA ligase OS=Vibrio alginolyticus 40B OX=674977 GN=serS PE=3 SV=1	serS	48.885
KVVLCTGDMGFGAR	14	Lac (K),Carbamidomethyl (C),Oxidation (M)	_K[Lac (K)]VVLC[Carbamidomethyl (C)]TGDM[Oxidation (M)]GFGAR_	D0X1H2	Serine--tRNA ligase OS=Vibrio alginolyticus 40B OX=674977 GN=serS PE=3 SV=1	serS	48.885
FIVMKGQFAR	10	Lac (K)	_FIVMK[Lac (K)]GQFAR_	D0X1H2	Serine--tRNA ligase OS=Vibrio alginolyticus 40B OX=674977 GN=serS PE=3 SV=1	serS	48.885
FIVMKGQFAR	10	Oxidation (M),Lac (K)	_FIVM[Oxidation (M)]K[Lac (K)]GQFAR_	D0X1H2	Serine--tRNA ligase OS=Vibrio alginolyticus 40B OX=674977 GN=serS PE=3 SV=1	serS	48.885
NSISKQIGQK	10	Lac (K)	_NSISK[Lac (K)]QIGQK_	D0X1H2	Serine--tRNA ligase OS=Vibrio alginolyticus 40B OX=674977 GN=serS PE=3 SV=1	serS	48.885
GFKLDVDTIR	10	Lac (K)	_GFK[Lac (K)]LDVDTIR_	D0X1H2	Serine--tRNA ligase OS=Vibrio alginolyticus 40B OX=674977 GN=serS PE=3 SV=1	serS	48.885
MLDSKLLR	8	Lac (K)	_MLDSK[Lac (K)]LLR_	D0X1H2	Serine--tRNA ligase OS=Vibrio alginolyticus 40B OX=674977 GN=serS PE=3 SV=1	serS	48.885
KSIQVEVENLQSTR	14	Lac (K)	_K[Lac (K)]SIQVEVENLQSTR_	D0X1H2	Serine--tRNA ligase OS=Vibrio alginolyticus 40B OX=674977 GN=serS PE=3 SV=1	serS	48.885
FGKDLFHTEPLAEK	14	Lac (K)	_FGK[Lac (K)]DLFHTEPLAEK_	D0X1H2	Serine--tRNA ligase OS=Vibrio alginolyticus 40B OX=674977 GN=serS PE=3 SV=1	serS	48.885
DLFHTEPLAEKVNDEEPR	18	Lac (K)	_DLFHTEPLAEK[Lac (K)]VNDEEPR_	D0X1H2	Serine--tRNA ligase OS=Vibrio alginolyticus 40B OX=674977 GN=serS PE=3 SV=1	serS	48.885
WGEPKSYDFELK	12	Lac (K)	_WGEPK[Lac (K)]SYDFELK_	D0X1H2	Serine--tRNA ligase OS=Vibrio alginolyticus 40B OX=674977 GN=serS PE=3 SV=1	serS	48.885
MAAGDKEGAEEIKK	14	Lac (K)	_MAAGDK[Lac (K)]EGAEEIKK_	D0X1H2	Serine--tRNA ligase OS=Vibrio alginolyticus 40B OX=674977 GN=serS PE=3 SV=1	serS	48.885
MAAGDKEGAEEIKK	14	Lac (K)	_MAAGDK[Lac (K)]EGAEEIKK_	D0X1H2	Serine--tRNA ligase OS=Vibrio alginolyticus 40B OX=674977 GN=serS PE=3 SV=1	serS	48.885
MAAGDKEGAEEIKK	14	Lac (K)	_MAAGDKEGAEEIK[Lac (K)]K_	D0X1H2	Serine--tRNA ligase OS=Vibrio alginolyticus 40B OX=674977 GN=serS PE=3 SV=1	serS	48.885
QIGQKMAAGDK	11	Lac (K)	_QIGQK[Lac (K)]MAAGDK_	D0X1H2	Serine--tRNA ligase OS=Vibrio alginolyticus 40B OX=674977 GN=serS PE=3 SV=1	serS	48.885
EGAEEIKK	8	Lac (K)	_EGAEEIK[Lac (K)]K_	D0X1H2	Serine--tRNA ligase OS=Vibrio alginolyticus 40B OX=674977 GN=serS PE=3 SV=1	serS	48.885
DTISDEADLPIKMTAHTPCFR	21	Lac (K),Carbamidomethyl (C)	_DTISDEADLPIK[Lac (K)]MTAHTPC[Carbamidomethyl (C)]FR_	D0X1H2	Serine--tRNA ligase OS=Vibrio alginolyticus 40B OX=674977 GN=serS PE=3 SV=1	serS	48.885
DLFHTEPLAEKVNDEEPRK	19	Lac (K)	_DLFHTEPLAEK[Lac (K)]VNDEEPRK_	D0X1H2	Serine--tRNA ligase OS=Vibrio alginolyticus 40B OX=674977 GN=serS PE=3 SV=1	serS	48.885
TELDETAAKLAR	12	Lac (K)	_TELDETAAK[Lac (K)]LAR_	D0X1H2	Serine--tRNA ligase OS=Vibrio alginolyticus 40B OX=674977 GN=serS PE=3 SV=1	serS	48.885
KPELVHTLNGSGLAVGR	17	Lac (K)	_K[Lac (K)]PELVHTLNGSGLAVGR_	D0X1H2	Serine--tRNA ligase OS=Vibrio alginolyticus 40B OX=674977 GN=serS PE=3 SV=1	serS	48.885
KPELVHTLNGSGLAVGR	17	Lac (K)	_K[Lac (K)]PELVHTLNGSGLAVGR_	D0X1H2	Serine--tRNA ligase OS=Vibrio alginolyticus 40B OX=674977 GN=serS PE=3 SV=1	serS	48.885
IAIPTVLQK	9	Unmodified	_IAIPTVLQK_	D0X1H2	Serine--tRNA ligase OS=Vibrio alginolyticus 40B OX=674977 GN=serS PE=3 SV=1	serS	48.885
TYDLEVWVPAQETYR	15	Unmodified	_TYDLEVWVPAQETYR_	D0X1H2	Serine--tRNA ligase OS=Vibrio alginolyticus 40B OX=674977 GN=serS PE=3 SV=1	serS	48.885
QIGQKMAAGDKEGAEEIKK	19	Lac (K)	_QIGQK[Lac (K)]MAAGDKEGAEEIKK_	D0X1H2	Serine--tRNA ligase OS=Vibrio alginolyticus 40B OX=674977 GN=serS PE=3 SV=1	serS	48.885
KLSLIPTAEVPVTNLVR	17	Lac (K)	_K[Lac (K)]LSLIPTAEVPVTNLVR_	D0X1H2	Serine--tRNA ligase OS=Vibrio alginolyticus 40B OX=674977 GN=serS PE=3 SV=1	serS	48.885
TMVAILENNQEADGR	15	Unmodified	_TMVAILENNQEADGR_	D0X1H2	Serine--tRNA ligase OS=Vibrio alginolyticus 40B OX=674977 GN=serS PE=3 SV=1	serS	48.885
MAAGDKEGAEEIK	13	Lac (K)	_MAAGDK[Lac (K)]EGAEEIK_	D0X1H2	Serine--tRNA ligase OS=Vibrio alginolyticus 40B OX=674977 GN=serS PE=3 SV=1	serS	48.885
VLQLLELPYR	10	Unmodified	_VLQLLELPYR_	D0X1H2	Serine--tRNA ligase OS=Vibrio alginolyticus 40B OX=674977 GN=serS PE=3 SV=1	serS	48.885
GVTPESEWPSHKMHCHTGLK	20	Lac (K),Carbamidomethyl (C)	_GVTPESEWPSHK[Lac (K)]MHC[Carbamidomethyl (C)]HTGLK_	D0X0H1	Multifunctional CCA protein OS=Vibrio alginolyticus 40B OX=674977 GN=cca PE=3 SV=1	cca	45.803
ILNKLDVWR	9	Lac (K)	_ILNK[Lac (K)]LDVWR_	D0X0H1	Multifunctional CCA protein OS=Vibrio alginolyticus 40B OX=674977 GN=cca PE=3 SV=1	cca	45.803
MHCHTGLKLIK	11	Carbamidomethyl (C),Lac (K)	_MHC[Carbamidomethyl (C)]HTGLK[Lac (K)]LIK_	D0X0H1	Multifunctional CCA protein OS=Vibrio alginolyticus 40B OX=674977 GN=cca PE=3 SV=1	cca	45.803
AAELKPQTIIKILNK	15	Lac (K)	_AAELKPQTIIK[Lac (K)]ILNK_	D0X0H1	Multifunctional CCA protein OS=Vibrio alginolyticus 40B OX=674977 GN=cca PE=3 SV=1	cca	45.803
AAELKPQTIIKILNK	15	Lac (K)	_AAELKPQTIIK[Lac (K)]ILNK_	D0X0H1	Multifunctional CCA protein OS=Vibrio alginolyticus 40B OX=674977 GN=cca PE=3 SV=1	cca	45.803
FAAQVHDLGKGVTPESEWPSHK	22	Lac (K)	_FAAQVHDLGK[Lac (K)]GVTPESEWPSHK_	D0X0H1	Multifunctional CCA protein OS=Vibrio alginolyticus 40B OX=674977 GN=cca PE=3 SV=1	cca	45.803
AAELKPQTIIK	11	Lac (K)	_AAELK[Lac (K)]PQTIIK_	D0X0H1	Multifunctional CCA protein OS=Vibrio alginolyticus 40B OX=674977 GN=cca PE=3 SV=1	cca	45.803
VNKLLELCR	9	Lac (K),Carbamidomethyl (C)	_VNK[Lac (K)]LLELC[Carbamidomethyl (C)]R_	D0WUC7	Phosphoribosylformylglycinamidine synthase OS=Vibrio alginolyticus 40B OX=674977 GN=purL PE=3 SV=1	purL	149.446
FFPDPKSR	8	Lac (K)	_FFPDPK[Lac (K)]SR_	D0WUC7	Phosphoribosylformylglycinamidine synthase OS=Vibrio alginolyticus 40B OX=674977 GN=purL PE=3 SV=1	purL	149.446
KDNSDPGLNVK	11	Lac (K)	_K[Lac (K)]DNSDPGLNVK_	D0WUC7	Phosphoribosylformylglycinamidine synthase OS=Vibrio alginolyticus 40B OX=674977 GN=purL PE=3 SV=1	purL	149.446
DDKLVAYHDK	10	Lac (K)	_DDK[Lac (K)]LVAYHDK_	D0WUC7	Phosphoribosylformylglycinamidine synthase OS=Vibrio alginolyticus 40B OX=674977 GN=purL PE=3 SV=1	purL	149.446
GGKFQLR	7	Lac (K)	_GGK[Lac (K)]FQLR_	D0WUC7	Phosphoribosylformylglycinamidine synthase OS=Vibrio alginolyticus 40B OX=674977 GN=purL PE=3 SV=1	purL	149.446
KTVTPQLR	8	Lac (K)	_K[Lac (K)]TVTPQLR_	D0WUC7	Phosphoribosylformylglycinamidine synthase OS=Vibrio alginolyticus 40B OX=674977 GN=purL PE=3 SV=1	purL	149.446
TYEEKVTSHAGEEIR	15	Lac (K)	_TYEEK[Lac (K)]VTSHAGEEIR_	D0WUC7	Phosphoribosylformylglycinamidine synthase OS=Vibrio alginolyticus 40B OX=674977 GN=purL PE=3 SV=1	purL	149.446
TYEEKVTSHAGEEIR	15	Lac (K)	_TYEEK[Lac (K)]VTSHAGEEIR_	D0WUC7	Phosphoribosylformylglycinamidine synthase OS=Vibrio alginolyticus 40B OX=674977 GN=purL PE=3 SV=1	purL	149.446
DNPACADQEHEAKK	14	Carbamidomethyl (C),Lac (K)	_DNPAC[Carbamidomethyl (C)]ADQEHEAK[Lac (K)]K_	D0WUC7	Phosphoribosylformylglycinamidine synthase OS=Vibrio alginolyticus 40B OX=674977 GN=purL PE=3 SV=1	purL	149.446
DNAAVMTGSKAGR	13	Lac (K)	_DNAAVMTGSK[Lac (K)]AGR_	D0WUC7	Phosphoribosylformylglycinamidine synthase OS=Vibrio alginolyticus 40B OX=674977 GN=purL PE=3 SV=1	purL	149.446
DNAAVMTGSKAGR	13	Oxidation (M),Lac (K)	_DNAAVM[Oxidation (M)]TGSK[Lac (K)]AGR_	D0WUC7	Phosphoribosylformylglycinamidine synthase OS=Vibrio alginolyticus 40B OX=674977 GN=purL PE=3 SV=1	purL	149.446
SDLDDQELEKLEK	13	Lac (K)	_SDLDDQELEK[Lac (K)]LEK_	D0WUC7	Phosphoribosylformylglycinamidine synthase OS=Vibrio alginolyticus 40B OX=674977 GN=purL PE=3 SV=1	purL	149.446
SLFKMIK	7	Lac (K)	_SLFK[Lac (K)]MIK_	D0WUC7	Phosphoribosylformylglycinamidine synthase OS=Vibrio alginolyticus 40B OX=674977 GN=purL PE=3 SV=1	purL	149.446
SLFKMIK	7	Lac (K),Oxidation (M)	_SLFK[Lac (K)]M[Oxidation (M)]IK_	D0WUC7	Phosphoribosylformylglycinamidine synthase OS=Vibrio alginolyticus 40B OX=674977 GN=purL PE=3 SV=1	purL	149.446
TKWEENGESK	10	Lac (K)	_TK[Lac (K)]WEENGESK_	D0WUC7	Phosphoribosylformylglycinamidine synthase OS=Vibrio alginolyticus 40B OX=674977 GN=purL PE=3 SV=1	purL	149.446
PNLLGYFR	8	Unmodified	_PNLLGYFR_	D0WUC7	Phosphoribosylformylglycinamidine synthase OS=Vibrio alginolyticus 40B OX=674977 GN=purL PE=3 SV=1	purL	149.446
PGTISPWSSKSTDIAVNCGLDK	22	Lac (K),Carbamidomethyl (C)	_PGTISPWSSK[Lac (K)]STDIAVNC[Carbamidomethyl (C)]GLDK_	D0WUC7	Phosphoribosylformylglycinamidine synthase OS=Vibrio alginolyticus 40B OX=674977 GN=purL PE=3 SV=1	purL	149.446
DEGATGIGGKPK	12	Lac (K)	_DEGATGIGGK[Lac (K)]PK_	D0WUC7	Phosphoribosylformylglycinamidine synthase OS=Vibrio alginolyticus 40B OX=674977 GN=purL PE=3 SV=1	purL	149.446
HKIFNADWTIDGVDQPK	17	Lac (K)	_HK[Lac (K)]IFNADWTIDGVDQPK_	D0WUC7	Phosphoribosylformylglycinamidine synthase OS=Vibrio alginolyticus 40B OX=674977 GN=purL PE=3 SV=1	purL	149.446
GYHKPIMIAGGMGNIR	16	Lac (K)	_GYHK[Lac (K)]PIMIAGGMGNIR_	D0WUC7	Phosphoribosylformylglycinamidine synthase OS=Vibrio alginolyticus 40B OX=674977 GN=purL PE=3 SV=1	purL	149.446
GYHKPIMIAGGMGNIR	16	Lac (K)	_GYHK[Lac (K)]PIMIAGGMGNIR_	D0WUC7	Phosphoribosylformylglycinamidine synthase OS=Vibrio alginolyticus 40B OX=674977 GN=purL PE=3 SV=1	purL	149.446
TSLVLVDLGNGKNR	14	Lac (K)	_TSLVLVDLGNGK[Lac (K)]NR_	D0WUC7	Phosphoribosylformylglycinamidine synthase OS=Vibrio alginolyticus 40B OX=674977 GN=purL PE=3 SV=1	purL	149.446
DATTLKVESPAIVR	14	Lac (K)	_DATTLK[Lac (K)]VESPAIVR_	D0WUC7	Phosphoribosylformylglycinamidine synthase OS=Vibrio alginolyticus 40B OX=674977 GN=purL PE=3 SV=1	purL	149.446
DNPACADQEHEAKKDNSDPGLNVK	24	Carbamidomethyl (C),Lac (K)	_DNPAC[Carbamidomethyl (C)]ADQEHEAKK[Lac (K)]DNSDPGLNVK_	D0WUC7	Phosphoribosylformylglycinamidine synthase OS=Vibrio alginolyticus 40B OX=674977 GN=purL PE=3 SV=1	purL	149.446
DNPACADQEHEAKKDNSDPGLNVK	24	Carbamidomethyl (C),Lac (K)	_DNPAC[Carbamidomethyl (C)]ADQEHEAK[Lac (K)]KDNSDPGLNVK_	D0WUC7	Phosphoribosylformylglycinamidine synthase OS=Vibrio alginolyticus 40B OX=674977 GN=purL PE=3 SV=1	purL	149.446
DNPACADQEHEAKKDNSDPGLNVK	24	Carbamidomethyl (C),Lac (K)	_DNPAC[Carbamidomethyl (C)]ADQEHEAKK[Lac (K)]DNSDPGLNVK_	D0WUC7	Phosphoribosylformylglycinamidine synthase OS=Vibrio alginolyticus 40B OX=674977 GN=purL PE=3 SV=1	purL	149.446
IPGFEQPWETDFGKPGR	17	Lac (K)	_IPGFEQPWETDFGK[Lac (K)]PGR_	D0WUC7	Phosphoribosylformylglycinamidine synthase OS=Vibrio alginolyticus 40B OX=674977 GN=purL PE=3 SV=1	purL	149.446
TFLITIGDR	9	Unmodified	_TFLITIGDR_	D0WUC7	Phosphoribosylformylglycinamidine synthase OS=Vibrio alginolyticus 40B OX=674977 GN=purL PE=3 SV=1	purL	149.446
LGATALAQVYKQLGDKPADVDNAEQLK	27	Lac (K)	_LGATALAQVYK[Lac (K)]QLGDKPADVDNAEQLK_	D0WUC7	Phosphoribosylformylglycinamidine synthase OS=Vibrio alginolyticus 40B OX=674977 GN=purL PE=3 SV=1	purL	149.446
QLGDKPADVDNAEQLK	16	Lac (K)	_QLGDK[Lac (K)]PADVDNAEQLK_	D0WUC7	Phosphoribosylformylglycinamidine synthase OS=Vibrio alginolyticus 40B OX=674977 GN=purL PE=3 SV=1	purL	149.446
PKMAILR	7	Lac (K),Oxidation (M)	_PK[Lac (K)]M[Oxidation (M)]AILR_	D0WUC7	Phosphoribosylformylglycinamidine synthase OS=Vibrio alginolyticus 40B OX=674977 GN=purL PE=3 SV=1	purL	149.446
TPVALLDFGASAR	13	Unmodified	_TPVALLDFGASAR_	D0WUC7	Phosphoribosylformylglycinamidine synthase OS=Vibrio alginolyticus 40B OX=674977 GN=purL PE=3 SV=1	purL	149.446
PGTISPWSSK	10	Unmodified	_PGTISPWSSK_	D0WUC7	Phosphoribosylformylglycinamidine synthase OS=Vibrio alginolyticus 40B OX=674977 GN=purL PE=3 SV=1	purL	149.446
VIWAETTHK	9	Unmodified	_VIWAETTHK_	D0WUC7	Phosphoribosylformylglycinamidine synthase OS=Vibrio alginolyticus 40B OX=674977 GN=purL PE=3 SV=1	purL	149.446
VETHNHPTAISPWPGASTGSGGEIRDEGATGIGGKPK	37	Lac (K)	_VETHNHPTAISPWPGASTGSGGEIRDEGATGIGGK[Lac (K)]PK_	D0WUC7	Phosphoribosylformylglycinamidine synthase OS=Vibrio alginolyticus 40B OX=674977 GN=purL PE=3 SV=1	purL	149.446
SILFNAQAR	9	Unmodified	_SILFNAQAR_	D0WUC7	Phosphoribosylformylglycinamidine synthase OS=Vibrio alginolyticus 40B OX=674977 GN=purL PE=3 SV=1	purL	149.446
EQFQAFFNR	9	Unmodified	_EQFQAFFNR_	D0WUC7	Phosphoribosylformylglycinamidine synthase OS=Vibrio alginolyticus 40B OX=674977 GN=purL PE=3 SV=1	purL	149.446
MIKNTFETTPDYVLSAYK	18	Lac (K)	_MIK[Lac (K)]NTFETTPDYVLSAYK_	D0WUC7	Phosphoribosylformylglycinamidine synthase OS=Vibrio alginolyticus 40B OX=674977 GN=purL PE=3 SV=1	purL	149.446
STDIAVNCGLDKVK	14	Carbamidomethyl (C),Lac (K)	_STDIAVNC[Carbamidomethyl (C)]GLDK[Lac (K)]VK_	D0WUC7	Phosphoribosylformylglycinamidine synthase OS=Vibrio alginolyticus 40B OX=674977 GN=purL PE=3 SV=1	purL	149.446
LGATALAQVYK	11	Unmodified	_LGATALAQVYK_	D0WUC7	Phosphoribosylformylglycinamidine synthase OS=Vibrio alginolyticus 40B OX=674977 GN=purL PE=3 SV=1	purL	149.446
IFNADWTIDGVDQPK	15	Unmodified	_IFNADWTIDGVDQPK_	D0WUC7	Phosphoribosylformylglycinamidine synthase OS=Vibrio alginolyticus 40B OX=674977 GN=purL PE=3 SV=1	purL	149.446
STDIAVNCGLDKVKR	15	Carbamidomethyl (C),Lac (K),Lac (K)	_STDIAVNC[Carbamidomethyl (C)]GLDK[Lac (K)]VK[Lac (K)]R_	D0WUC7	Phosphoribosylformylglycinamidine synthase OS=Vibrio alginolyticus 40B OX=674977 GN=purL PE=3 SV=1	purL	149.446
GFFDAMQALVR	11	Unmodified	_GFFDAMQALVR_	D0WUC7	Phosphoribosylformylglycinamidine synthase OS=Vibrio alginolyticus 40B OX=674977 GN=purL PE=3 SV=1	purL	149.446
TLKEGLR	7	Lac (K)	_TLK[Lac (K)]EGLR_	D0WUE6	Enolase OS=Vibrio alginolyticus 40B OX=674977 GN=eno PE=3 SV=1	eno	45.633
FLGKGVLK	8	Lac (K)	_FLGK[Lac (K)]GVLK_	D0WUE6	Enolase OS=Vibrio alginolyticus 40B OX=674977 GN=eno PE=3 SV=1	eno	45.633
IVKVLGR	7	Lac (K)	_IVK[Lac (K)]VLGR_	D0WUE6	Enolase OS=Vibrio alginolyticus 40B OX=674977 GN=eno PE=3 SV=1	eno	45.633
IGAEVFHNLAKVLK	14	Lac (K)	_IGAEVFHNLAK[Lac (K)]VLK_	D0WUE6	Enolase OS=Vibrio alginolyticus 40B OX=674977 GN=eno PE=3 SV=1	eno	45.633
IGAEVFHNLAKVLK	14	Lac (K)	_IGAEVFHNLAK[Lac (K)]VLK_	D0WUE6	Enolase OS=Vibrio alginolyticus 40B OX=674977 GN=eno PE=3 SV=1	eno	45.633
VAKYNQLIR	9	Lac (K)	_VAK[Lac (K)]YNQLIR_	D0WUE6	Enolase OS=Vibrio alginolyticus 40B OX=674977 GN=eno PE=3 SV=1	eno	45.633
EAGIYNMKGEGK	12	Lac (K)	_EAGIYNMK[Lac (K)]GEGK_	D0WUE6	Enolase OS=Vibrio alginolyticus 40B OX=674977 GN=eno PE=3 SV=1	eno	45.633
EAGIYNMKGEGK	12	Oxidation (M),Lac (K)	_EAGIYNM[Oxidation (M)]K[Lac (K)]GEGK_	D0WUE6	Enolase OS=Vibrio alginolyticus 40B OX=674977 GN=eno PE=3 SV=1	eno	45.633
SKGYSTAVGDEGGFAPNLK	19	Lac (K)	_SK[Lac (K)]GYSTAVGDEGGFAPNLK_	D0WUE6	Enolase OS=Vibrio alginolyticus 40B OX=674977 GN=eno PE=3 SV=1	eno	45.633
MAKDAGYTAVISHR	14	Lac (K)	_MAK[Lac (K)]DAGYTAVISHR_	D0WUE6	Enolase OS=Vibrio alginolyticus 40B OX=674977 GN=eno PE=3 SV=1	eno	45.633
MAKDAGYTAVISHR	14	Lac (K)	_MAK[Lac (K)]DAGYTAVISHR_	D0WUE6	Enolase OS=Vibrio alginolyticus 40B OX=674977 GN=eno PE=3 SV=1	eno	45.633
MAKDAGYTAVISHR	14	Oxidation (M),Lac (K)	_M[Oxidation (M)]AK[Lac (K)]DAGYTAVISHR_	D0WUE6	Enolase OS=Vibrio alginolyticus 40B OX=674977 GN=eno PE=3 SV=1	eno	45.633
MAKDAGYTAVISHR	14	Oxidation (M),Lac (K)	_M[Oxidation (M)]AK[Lac (K)]DAGYTAVISHR_	D0WUE6	Enolase OS=Vibrio alginolyticus 40B OX=674977 GN=eno PE=3 SV=1	eno	45.633
AVEAVNGPIAEALVGKDAK	19	Lac (K)	_AVEAVNGPIAEALVGK[Lac (K)]DAK_	D0WUE6	Enolase OS=Vibrio alginolyticus 40B OX=674977 GN=eno PE=3 SV=1	eno	45.633
AVEAVNGPIAEALVGKDAK	19	Lac (K)	_AVEAVNGPIAEALVGK[Lac (K)]DAK_	D0WUE6	Enolase OS=Vibrio alginolyticus 40B OX=674977 GN=eno PE=3 SV=1	eno	45.633
APFNGLKEVK	10	Lac (K)	_APFNGLK[Lac (K)]EVK_	D0WUE6	Enolase OS=Vibrio alginolyticus 40B OX=674977 GN=eno PE=3 SV=1	eno	45.633
DAGYTAVISHR	11	Unmodified	_DAGYTAVISHR_	D0WUE6	Enolase OS=Vibrio alginolyticus 40B OX=674977 GN=eno PE=3 SV=1	eno	45.633
FNQIGSLTETLAAIKMAK	18	Lac (K)	_FNQIGSLTETLAAIK[Lac (K)]MAK_	D0WUE6	Enolase OS=Vibrio alginolyticus 40B OX=674977 GN=eno PE=3 SV=1	eno	45.633
FNQIGSLTETLAAIKMAK	18	Lac (K)	_FNQIGSLTETLAAIK[Lac (K)]MAK_	D0WUE6	Enolase OS=Vibrio alginolyticus 40B OX=674977 GN=eno PE=3 SV=1	eno	45.633
HQTELLGDK	9	Unmodified	_HQTELLGDK_	D0WUE6	Enolase OS=Vibrio alginolyticus 40B OX=674977 GN=eno PE=3 SV=1	eno	45.633
LQLVGDDLFVTNTK	14	Unmodified	_LQLVGDDLFVTNTK_	D0WUE6	Enolase OS=Vibrio alginolyticus 40B OX=674977 GN=eno PE=3 SV=1	eno	45.633
GYSTAVGDEGGFAPNLK	17	Unmodified	_GYSTAVGDEGGFAPNLK_	D0WUE6	Enolase OS=Vibrio alginolyticus 40B OX=674977 GN=eno PE=3 SV=1	eno	45.633
FNQIGSLTETLAAIK	15	Unmodified	_FNQIGSLTETLAAIK_	D0WUE6	Enolase OS=Vibrio alginolyticus 40B OX=674977 GN=eno PE=3 SV=1	eno	45.633
ITWDKAPCR	9	Lac (K),Carbamidomethyl (C)	_ITWDK[Lac (K)]APC[Carbamidomethyl (C)]R_	D0X309	Periplasmic nitrate reductase OS=Vibrio alginolyticus 40B OX=674977 GN=napA PE=3 SV=1	napA	93.206
IISKGER	7	Lac (K)	_IISK[Lac (K)]GER_	D0WSM4	Bifunctional aspartokinase/homoserine dehydrogenase OS=Vibrio alginolyticus 40B OX=674977 GN=thrA PE=3 SV=1	thrA	87.234
AISAVIPEDKISEAIK	16	Lac (K)	_AISAVIPEDK[Lac (K)]ISEAIK_	D0WSM4	Bifunctional aspartokinase/homoserine dehydrogenase OS=Vibrio alginolyticus 40B OX=674977 GN=thrA PE=3 SV=1	thrA	87.234
LAEKGIVIR	9	Lac (K)	_LAEK[Lac (K)]GIVIR_	D0WSM4	Bifunctional aspartokinase/homoserine dehydrogenase OS=Vibrio alginolyticus 40B OX=674977 GN=thrA PE=3 SV=1	thrA	87.234
ISEAIKACHENLFNSK	16	Lac (K),Carbamidomethyl (C)	_ISEAIK[Lac (K)]AC[Carbamidomethyl (C)]HENLFNSK_	D0WSM4	Bifunctional aspartokinase/homoserine dehydrogenase OS=Vibrio alginolyticus 40B OX=674977 GN=thrA PE=3 SV=1	thrA	87.234
ISEAIKACHENLFNSK	16	Lac (K),Carbamidomethyl (C)	_ISEAIK[Lac (K)]AC[Carbamidomethyl (C)]HENLFNSK_	D0WSM4	Bifunctional aspartokinase/homoserine dehydrogenase OS=Vibrio alginolyticus 40B OX=674977 GN=thrA PE=3 SV=1	thrA	87.234
AAEEGKVLR	9	Lac (K)	_AAEEGK[Lac (K)]VLR_	D0WSM4	Bifunctional aspartokinase/homoserine dehydrogenase OS=Vibrio alginolyticus 40B OX=674977 GN=thrA PE=3 SV=1	thrA	87.234
VLKFGGSSLADADR	14	Lac (K)	_VLK[Lac (K)]FGGSSLADADR_	D0WSM4	Bifunctional aspartokinase/homoserine dehydrogenase OS=Vibrio alginolyticus 40B OX=674977 GN=thrA PE=3 SV=1	thrA	87.234
ELSAKAAEEGK	11	Lac (K)	_ELSAK[Lac (K)]AAEEGK_	D0WSM4	Bifunctional aspartokinase/homoserine dehydrogenase OS=Vibrio alginolyticus 40B OX=674977 GN=thrA PE=3 SV=1	thrA	87.234
KLLILAR	7	Lac (K)	_K[Lac (K)]LLILAR_	D0WSM4	Bifunctional aspartokinase/homoserine dehydrogenase OS=Vibrio alginolyticus 40B OX=674977 GN=thrA PE=3 SV=1	thrA	87.234
AADIIANNAQQEEVAVVLSAPGKTTNK	27	Lac (K)	_AADIIANNAQQEEVAVVLSAPGK[Lac (K)]TTNK_	D0WSM4	Bifunctional aspartokinase/homoserine dehydrogenase OS=Vibrio alginolyticus 40B OX=674977 GN=thrA PE=3 SV=1	thrA	87.234
KANTASMAYYHQLR	14	Lac (K)	_K[Lac (K)]ANTASMAYYHQLR_	D0WSM4	Bifunctional aspartokinase/homoserine dehydrogenase OS=Vibrio alginolyticus 40B OX=674977 GN=thrA PE=3 SV=1	thrA	87.234
AVLEAKGQPAHLIDPVEYLYAK	22	Lac (K)	_AVLEAK[Lac (K)]GQPAHLIDPVEYLYAK_	D0WSM4	Bifunctional aspartokinase/homoserine dehydrogenase OS=Vibrio alginolyticus 40B OX=674977 GN=thrA PE=3 SV=1	thrA	87.234
IKDGENALAFYSR	13	Lac (K)	_IK[Lac (K)]DGENALAFYSR_	D0WSM4	Bifunctional aspartokinase/homoserine dehydrogenase OS=Vibrio alginolyticus 40B OX=674977 GN=thrA PE=3 SV=1	thrA	87.234
YVGEINEGKCTVSIAAVDENDPMYK	25	Lac (K),Carbamidomethyl (C)	_YVGEINEGK[Lac (K)]C[Carbamidomethyl (C)]TVSIAAVDENDPMYK_	D0WSM4	Bifunctional aspartokinase/homoserine dehydrogenase OS=Vibrio alginolyticus 40B OX=674977 GN=thrA PE=3 SV=1	thrA	87.234
LTNPAKVK	8	Lac (K)	_LTNPAK[Lac (K)]VK_	D0WVA2	Ketol-acid reductoisomerase (NADP(+)) OS=Vibrio alginolyticus 40B OX=674977 GN=ilvC PE=3 SV=1	ilvC	54.607
VKAFELSEELK	11	Lac (K)	_VK[Lac (K)]AFELSEELK_	D0WVA2	Ketol-acid reductoisomerase (NADP(+)) OS=Vibrio alginolyticus 40B OX=674977 GN=ilvC PE=3 SV=1	ilvC	54.607
EKFMPAVNTDVIGK	14	Lac (K)	_EK[Lac (K)]FMPAVNTDVIGK_	D0WVA2	Ketol-acid reductoisomerase (NADP(+)) OS=Vibrio alginolyticus 40B OX=674977 GN=ilvC PE=3 SV=1	ilvC	54.607
DLTVVMVAPKCPGTEVR	17	Lac (K),Carbamidomethyl (C)	_DLTVVMVAPK[Lac (K)]C[Carbamidomethyl (C)]PGTEVR_	D0WVA2	Ketol-acid reductoisomerase (NADP(+)) OS=Vibrio alginolyticus 40B OX=674977 GN=ilvC PE=3 SV=1	ilvC	54.607
KDLTVVMVAPKCPGTEVR	18	Lac (K),Carbamidomethyl (C)	_KDLTVVMVAPK[Lac (K)]C[Carbamidomethyl (C)]PGTEVR_	D0WVA2	Ketol-acid reductoisomerase (NADP(+)) OS=Vibrio alginolyticus 40B OX=674977 GN=ilvC PE=3 SV=1	ilvC	54.607
SEFASEADYLKGK	13	Lac (K)	_SEFASEADYLK[Lac (K)]GK_	D0WVA2	Ketol-acid reductoisomerase (NADP(+)) OS=Vibrio alginolyticus 40B OX=674977 GN=ilvC PE=3 SV=1	ilvC	54.607
KDLTVVMVAPK	11	Lac (K)	_K[Lac (K)]DLTVVMVAPK_	D0WVA2	Ketol-acid reductoisomerase (NADP(+)) OS=Vibrio alginolyticus 40B OX=674977 GN=ilvC PE=3 SV=1	ilvC	54.607
GEGWDIAKAWAAATGGHR	18	Lac (K)	_GEGWDIAK[Lac (K)]AWAAATGGHR_	D0WVA2	Ketol-acid reductoisomerase (NADP(+)) OS=Vibrio alginolyticus 40B OX=674977 GN=ilvC PE=3 SV=1	ilvC	54.607
YAEVLVKR	8	Lac (K)	_YAEVLVK[Lac (K)]R_	D0WSW8	Phosphoenolpyruvate carboxykinase (ATP) OS=Vibrio alginolyticus 40B OX=674977 GN=pckA PE=3 SV=1	pckA	60.172
TTLSTDPKR	9	Lac (K)	_TTLSTDPK[Lac (K)]R_	D0WSW8	Phosphoenolpyruvate carboxykinase (ATP) OS=Vibrio alginolyticus 40B OX=674977 GN=pckA PE=3 SV=1	pckA	60.172
LTPEQTKYHFLSGFTAK	17	Lac (K)	_LTPEQTK[Lac (K)]YHFLSGFTAK_	D0WSW8	Phosphoenolpyruvate carboxykinase (ATP) OS=Vibrio alginolyticus 40B OX=674977 GN=pckA PE=3 SV=1	pckA	60.172
LTPEQTKYHFLSGFTAK	17	Lac (K)	_LTPEQTK[Lac (K)]YHFLSGFTAK_	D0WSW8	Phosphoenolpyruvate carboxykinase (ATP) OS=Vibrio alginolyticus 40B OX=674977 GN=pckA PE=3 SV=1	pckA	60.172
AATLDLTKHGLHNVK	15	Lac (K)	_AATLDLTK[Lac (K)]HGLHNVK_	D0WSW8	Phosphoenolpyruvate carboxykinase (ATP) OS=Vibrio alginolyticus 40B OX=674977 GN=pckA PE=3 SV=1	pckA	60.172
LSKEAEPDIYNAIR	14	Lac (K)	_LSK[Lac (K)]EAEPDIYNAIR_	D0WSW8	Phosphoenolpyruvate carboxykinase (ATP) OS=Vibrio alginolyticus 40B OX=674977 GN=pckA PE=3 SV=1	pckA	60.172
ELVTNQLSNKR	11	Lac (K)	_ELVTNQLSNK[Lac (K)]R_	D0WSW8	Phosphoenolpyruvate carboxykinase (ATP) OS=Vibrio alginolyticus 40B OX=674977 GN=pckA PE=3 SV=1	pckA	60.172
VSYPIYHIDNIVKPVSK	17	Lac (K)	_VSYPIYHIDNIVK[Lac (K)]PVSK_	D0WSW8	Phosphoenolpyruvate carboxykinase (ATP) OS=Vibrio alginolyticus 40B OX=674977 GN=pckA PE=3 SV=1	pckA	60.172
VSYPIYHIDNIVKPVSK	17	Lac (K)	_VSYPIYHIDNIVK[Lac (K)]PVSK_	D0WSW8	Phosphoenolpyruvate carboxykinase (ATP) OS=Vibrio alginolyticus 40B OX=674977 GN=pckA PE=3 SV=1	pckA	60.172
NDNKPITPEVWDELK	15	Lac (K)	_NDNK[Lac (K)]PITPEVWDELK_	D0WSW8	Phosphoenolpyruvate carboxykinase (ATP) OS=Vibrio alginolyticus 40B OX=674977 GN=pckA PE=3 SV=1	pckA	60.172
YHFLSGFTAKLAGTER	16	Lac (K)	_YHFLSGFTAK[Lac (K)]LAGTER_	D0WSW8	Phosphoenolpyruvate carboxykinase (ATP) OS=Vibrio alginolyticus 40B OX=674977 GN=pckA PE=3 SV=1	pckA	60.172
YHFLSGFTAKLAGTER	16	Lac (K)	_YHFLSGFTAK[Lac (K)]LAGTER_	D0WSW8	Phosphoenolpyruvate carboxykinase (ATP) OS=Vibrio alginolyticus 40B OX=674977 GN=pckA PE=3 SV=1	pckA	60.172
DTYVDPLQWESKAK	14	Lac (K)	_DTYVDPLQWESK[Lac (K)]AK_	D0WSW8	Phosphoenolpyruvate carboxykinase (ATP) OS=Vibrio alginolyticus 40B OX=674977 GN=pckA PE=3 SV=1	pckA	60.172
TVMEHTKAATLDLTK	15	Lac (K)	_TVMEHTK[Lac (K)]AATLDLTK_	D0WSW8	Phosphoenolpyruvate carboxykinase (ATP) OS=Vibrio alginolyticus 40B OX=674977 GN=pckA PE=3 SV=1	pckA	60.172
TVMEHTKAATLDLTK	15	Lac (K)	_TVMEHTK[Lac (K)]AATLDLTK_	D0WSW8	Phosphoenolpyruvate carboxykinase (ATP) OS=Vibrio alginolyticus 40B OX=674977 GN=pckA PE=3 SV=1	pckA	60.172
MQLIGGTWYGGEMKK	15	Lac (K)	_MQLIGGTWYGGEMK[Lac (K)]K_	D0WSW8	Phosphoenolpyruvate carboxykinase (ATP) OS=Vibrio alginolyticus 40B OX=674977 GN=pckA PE=3 SV=1	pckA	60.172
VSYPIYHIDNIVKPVSKGGHANK	23	Lac (K)	_VSYPIYHIDNIVKPVSK[Lac (K)]GGHANK_	D0WSW8	Phosphoenolpyruvate carboxykinase (ATP) OS=Vibrio alginolyticus 40B OX=674977 GN=pckA PE=3 SV=1	pckA	60.172
VSYPIYHIDNIVKPVSKGGHANK	23	Lac (K)	_VSYPIYHIDNIVK[Lac (K)]PVSKGGHANK_	D0WSW8	Phosphoenolpyruvate carboxykinase (ATP) OS=Vibrio alginolyticus 40B OX=674977 GN=pckA PE=3 SV=1	pckA	60.172
HGLHNVKEVIR	11	Lac (K)	_HGLHNVK[Lac (K)]EVIR_	D0WSW8	Phosphoenolpyruvate carboxykinase (ATP) OS=Vibrio alginolyticus 40B OX=674977 GN=pckA PE=3 SV=1	pckA	60.172
FINNFDKYTDNAEGK	15	Lac (K)	_FINNFDK[Lac (K)]YTDNAEGK_	D0WSW8	Phosphoenolpyruvate carboxykinase (ATP) OS=Vibrio alginolyticus 40B OX=674977 GN=pckA PE=3 SV=1	pckA	60.172
YHFLSGFTAK	10	Unmodified	_YHFLSGFTAK_	D0WSW8	Phosphoenolpyruvate carboxykinase (ATP) OS=Vibrio alginolyticus 40B OX=674977 GN=pckA PE=3 SV=1	pckA	60.172
GDGSIDFDDGSKTENTR	17	Lac (K)	_GDGSIDFDDGSK[Lac (K)]TENTR_	D0WSW8	Phosphoenolpyruvate carboxykinase (ATP) OS=Vibrio alginolyticus 40B OX=674977 GN=pckA PE=3 SV=1	pckA	60.172
YIVKDATTEEHMWWTSDQVK	20	Lac (K)	_YIVK[Lac (K)]DATTEEHMWWTSDQVK_	D0WSW8	Phosphoenolpyruvate carboxykinase (ATP) OS=Vibrio alginolyticus 40B OX=674977 GN=pckA PE=3 SV=1	pckA	60.172
VKGFVINR	8	Lac (K)	_VK[Lac (K)]GFVINR_	D0X1D3	Cobyric acid synthase OS=Vibrio alginolyticus 40B OX=674977 GN=cobQ PE=3 SV=1	cobQ	52.627
TANVKGYEIHVGR	13	Lac (K)	_TANVK[Lac (K)]GYEIHVGR_	D0X1D3	Cobyric acid synthase OS=Vibrio alginolyticus 40B OX=674977 GN=cobQ PE=3 SV=1	cobQ	52.627
TANVKGYEIHVGR	13	Lac (K)	_TANVK[Lac (K)]GYEIHVGR_	D0X1D3	Cobyric acid synthase OS=Vibrio alginolyticus 40B OX=674977 GN=cobQ PE=3 SV=1	cobQ	52.627
IDKADLVILPGTK	13	Lac (K)	_IDK[Lac (K)]ADLVILPGTK_	D0X1D3	Cobyric acid synthase OS=Vibrio alginolyticus 40B OX=674977 GN=cobQ PE=3 SV=1	cobQ	52.627
KVAMDTVLDSFSR	13	Lac (K)	_K[Lac (K)]VAMDTVLDSFSR_	D0X1D3	Cobyric acid synthase OS=Vibrio alginolyticus 40B OX=674977 GN=cobQ PE=3 SV=1	cobQ	52.627
LNVVVPVLTR	10	Unmodified	_LNVVVPVLTR_	D0X1D3	Cobyric acid synthase OS=Vibrio alginolyticus 40B OX=674977 GN=cobQ PE=3 SV=1	cobQ	52.627
AISNMDAAGFHDYKK	15	Lac (K)	_AISNMDAAGFHDYK[Lac (K)]K_	D0X1D3	Cobyric acid synthase OS=Vibrio alginolyticus 40B OX=674977 GN=cobQ PE=3 SV=1	cobQ	52.627
ELLKDVYR	8	Lac (K)	_ELLK[Lac (K)]DVYR_	D0WUE8	2-C-methyl-D-erythritol 2,4-cyclodiphosphate synthase OS=Vibrio alginolyticus 40B OX=674977 GN=ispF PE=3 SV=1	ispF	16.95
VKEQGYR	7	Lac (K)	_VK[Lac (K)]EQGYR_	D0WUE8	2-C-methyl-D-erythritol 2,4-cyclodiphosphate synthase OS=Vibrio alginolyticus 40B OX=674977 GN=ispF PE=3 SV=1	ispF	16.95
KEGIATEAVVLLFK	14	Lac (K)	_K[Lac (K)]EGIATEAVVLLFK_	D0WUE8	2-C-methyl-D-erythritol 2,4-cyclodiphosphate synthase OS=Vibrio alginolyticus 40B OX=674977 GN=ispF PE=3 SV=1	ispF	16.95
SFCDSGSKGTGDIK	14	Carbamidomethyl (C),Lac (K)	_SFC[Carbamidomethyl (C)]DSGSK[Lac (K)]GTGDIK_	D0WTZ3	Trehalose-6-phosphate hydrolase OS=Vibrio alginolyticus 40B OX=674977 GN=treC PE=4 SV=1	treC	64.653
YEDLLPEHKR	10	Lac (K)	_YEDLLPEHK[Lac (K)]R_	D0WTZ3	Trehalose-6-phosphate hydrolase OS=Vibrio alginolyticus 40B OX=674977 GN=treC PE=4 SV=1	treC	64.653
GTGDIKGIISK	11	Lac (K)	_GTGDIK[Lac (K)]GIISK_	D0WTZ3	Trehalose-6-phosphate hydrolase OS=Vibrio alginolyticus 40B OX=674977 GN=treC PE=4 SV=1	treC	64.653
GIISKLDYLK	10	Lac (K)	_GIISK[Lac (K)]LDYLK_	D0WTZ3	Trehalose-6-phosphate hydrolase OS=Vibrio alginolyticus 40B OX=674977 GN=treC PE=4 SV=1	treC	64.653
VTKPTCTEYR	10	Lac (K),Carbamidomethyl (C)	_VTK[Lac (K)]PTC[Carbamidomethyl (C)]TEYR_	D0X1P4	Fanconi-associated nuclease OS=Vibrio alginolyticus 40B OX=674977 GN=VMC_33440 PE=3 SV=1	VMC_33440	62.814
MLEAKALQFEIEGK	14	Lac (K)	_MLEAK[Lac (K)]ALQFEIEGK_	D0X325	ABC transporter domain-containing protein OS=Vibrio alginolyticus 40B OX=674977 GN=VMC_38250 PE=4 SV=1	VMC_38250	28.064
KDHDIVEEAMAMTGTLK	17	Lac (K)	_K[Lac (K)]DHDIVEEAMAMTGTLK_	D0X325	ABC transporter domain-containing protein OS=Vibrio alginolyticus 40B OX=674977 GN=VMC_38250 PE=4 SV=1	VMC_38250	28.064
VWLAMLLAQK	10	Unmodified	_VWLAMLLAQK_	D0X325	ABC transporter domain-containing protein OS=Vibrio alginolyticus 40B OX=674977 GN=VMC_38250 PE=4 SV=1	VMC_38250	28.064
KFAQHIAYLPQHLPVTDSILGR	22	Lac (K)	_K[Lac (K)]FAQHIAYLPQHLPVTDSILGR_	D0X325	ABC transporter domain-containing protein OS=Vibrio alginolyticus 40B OX=674977 GN=VMC_38250 PE=4 SV=1	VMC_38250	28.064
KYITDNR	7	Lac (K)	_K[Lac (K)]YITDNR_	D0WSH4	Penicillin-binding protein 1A OS=Vibrio alginolyticus 40B OX=674977 GN=mrcA PE=3 SV=1	mrcA	91.886
LIAQFGEKR	9	Lac (K)	_LIAQFGEK[Lac (K)]R_	D0WSH4	Penicillin-binding protein 1A OS=Vibrio alginolyticus 40B OX=674977 GN=mrcA PE=3 SV=1	mrcA	91.886
KQPTYGDLYPAVVTK	15	Lac (K)	_K[Lac (K)]QPTYGDLYPAVVTK_	D0WSH4	Penicillin-binding protein 1A OS=Vibrio alginolyticus 40B OX=674977 GN=mrcA PE=3 SV=1	mrcA	91.886
DIGGKTGTTNDSK	13	Lac (K)	_DIGGK[Lac (K)]TGTTNDSK_	D0WSH4	Penicillin-binding protein 1A OS=Vibrio alginolyticus 40B OX=674977 GN=mrcA PE=3 SV=1	mrcA	91.886
VFSQDGKLIAQFGEK	15	Lac (K)	_VFSQDGK[Lac (K)]LIAQFGEK_	D0WSH4	Penicillin-binding protein 1A OS=Vibrio alginolyticus 40B OX=674977 GN=mrcA PE=3 SV=1	mrcA	91.886
PKNSPPTYGGPTR	13	Lac (K)	_PK[Lac (K)]NSPPTYGGPTR_	D0WSH4	Penicillin-binding protein 1A OS=Vibrio alginolyticus 40B OX=674977 GN=mrcA PE=3 SV=1	mrcA	91.886
ANPKSVCHK	9	Lac (K),Carbamidomethyl (C)	_ANPK[Lac (K)]SVC[Carbamidomethyl (C)]HK_	D0WSH4	Penicillin-binding protein 1A OS=Vibrio alginolyticus 40B OX=674977 GN=mrcA PE=3 SV=1	mrcA	91.886
VEDAFGEVLFKANPK	15	Lac (K)	_VEDAFGEVLFK[Lac (K)]ANPK_	D0WSH4	Penicillin-binding protein 1A OS=Vibrio alginolyticus 40B OX=674977 GN=mrcA PE=3 SV=1	mrcA	91.886
QGSTPKSAHDVLATGQQVWVR	21	Lac (K)	_QGSTPK[Lac (K)]SAHDVLATGQQVWVR_	D0WSH4	Penicillin-binding protein 1A OS=Vibrio alginolyticus 40B OX=674977 GN=mrcA PE=3 SV=1	mrcA	91.886
SVCHKDCPQMSEQPENR	17	Carbamidomethyl (C),Lac (K),Carbamidomethyl (C)	_SVC[Carbamidomethyl (C)]HK[Lac (K)]DC[Carbamidomethyl (C)]PQMSEQPENR_	D0WSH4	Penicillin-binding protein 1A OS=Vibrio alginolyticus 40B OX=674977 GN=mrcA PE=3 SV=1	mrcA	91.886
VDGEVVCSAELKCAR	15	Carbamidomethyl (C),Lac (K),Carbamidomethyl (C)	_VDGEVVC[Carbamidomethyl (C)]SAELK[Lac (K)]C[Carbamidomethyl (C)]AR_	D0WX81	3-hydroxyacyl-[acyl-carrier-protein] dehydratase FabZ OS=Vibrio alginolyticus 40B OX=674977 GN=fabZ PE=3 SV=1	fabZ	16.059
YYFDDCDSAKK	11	Carbamidomethyl (C),Lac (K)	_YYFDDC[Carbamidomethyl (C)]DSAK[Lac (K)]K_	D0WW71	Uncharacterized protein OS=Vibrio alginolyticus 40B OX=674977 GN=VMC_14210 PE=3 SV=1	VMC_14210	93.537
KESSVFSGK	9	Lac (K)	_K[Lac (K)]ESSVFSGK_	D0X236	PmbA_TldD_C domain-containing protein OS=Vibrio alginolyticus 40B OX=674977 GN=VMC_34860 PE=4 SV=1	VMC_34860	27.675
EISKICR	7	Lac (K),Carbamidomethyl (C)	_EISK[Lac (K)]IC[Carbamidomethyl (C)]R_	D0WVC2	Lon protease OS=Vibrio alginolyticus 40B OX=674977 GN=lon PE=2 SV=1	lon	87.791
GEVLPIGGLKEK	12	Lac (K)	_GEVLPIGGLK[Lac (K)]EK_	D0WVC2	Lon protease OS=Vibrio alginolyticus 40B OX=674977 GN=lon PE=2 SV=1	lon	87.791
EKSISCLETAMETNK	15	Lac (K),Carbamidomethyl (C)	_EK[Lac (K)]SISC[Carbamidomethyl (C)]LETAMETNK_	D0WVC2	Lon protease OS=Vibrio alginolyticus 40B OX=674977 GN=lon PE=2 SV=1	lon	87.791
EKSISCLETAMETNK	15	Lac (K),Carbamidomethyl (C),Oxidation (M)	_EK[Lac (K)]SISC[Carbamidomethyl (C)]LETAM[Oxidation (M)]ETNK_	D0WVC2	Lon protease OS=Vibrio alginolyticus 40B OX=674977 GN=lon PE=2 SV=1	lon	87.791
AVKNILLDK	9	Lac (K)	_AVK[Lac (K)]NILLDK_	D0WVC2	Lon protease OS=Vibrio alginolyticus 40B OX=674977 GN=lon PE=2 SV=1	lon	87.791
EKLLAAHR	8	Lac (K)	_EK[Lac (K)]LLAAHR_	D0WVC2	Lon protease OS=Vibrio alginolyticus 40B OX=674977 GN=lon PE=2 SV=1	lon	87.791
LPDGTVKVLVEGQQR	15	Lac (K)	_LPDGTVK[Lac (K)]VLVEGQQR_	D0WVC2	Lon protease OS=Vibrio alginolyticus 40B OX=674977 GN=lon PE=2 SV=1	lon	87.791
LPDGTVKVLVEGQQR	15	Lac (K)	_LPDGTVK[Lac (K)]VLVEGQQR_	D0WVC2	Lon protease OS=Vibrio alginolyticus 40B OX=674977 GN=lon PE=2 SV=1	lon	87.791
TYIGSLPGKLIQK	13	Lac (K)	_TYIGSLPGK[Lac (K)]LIQK_	D0WVC2	Lon protease OS=Vibrio alginolyticus 40B OX=674977 GN=lon PE=2 SV=1	lon	87.791
KDIHVHVPEGATPK	14	Lac (K)	_K[Lac (K)]DIHVHVPEGATPK_	D0WVC2	Lon protease OS=Vibrio alginolyticus 40B OX=674977 GN=lon PE=2 SV=1	lon	87.791
KDIHVHVPEGATPK	14	Lac (K)	_K[Lac (K)]DIHVHVPEGATPK_	D0WVC2	Lon protease OS=Vibrio alginolyticus 40B OX=674977 GN=lon PE=2 SV=1	lon	87.791
FDYGKADESNR	11	Lac (K)	_FDYGK[Lac (K)]ADESNR_	D0WVC2	Lon protease OS=Vibrio alginolyticus 40B OX=674977 GN=lon PE=2 SV=1	lon	87.791
NILLDKDIK	9	Lac (K)	_NILLDK[Lac (K)]DIK_	D0WVC2	Lon protease OS=Vibrio alginolyticus 40B OX=674977 GN=lon PE=2 SV=1	lon	87.791
AKINHFK	7	Lac (K)	_AK[Lac (K)]INHFK_	D0WVC2	Lon protease OS=Vibrio alginolyticus 40B OX=674977 GN=lon PE=2 SV=1	lon	87.791
LKGPILCLVGPPGVGKTSLGR	21	Carbamidomethyl (C),Lac (K)	_LKGPILC[Carbamidomethyl (C)]LVGPPGVGK[Lac (K)]TSLGR_	D0WVC2	Lon protease OS=Vibrio alginolyticus 40B OX=674977 GN=lon PE=2 SV=1	lon	87.791
LSGYTEDEKLNIAK	14	Lac (K)	_LSGYTEDEK[Lac (K)]LNIAK_	D0WVC2	Lon protease OS=Vibrio alginolyticus 40B OX=674977 GN=lon PE=2 SV=1	lon	87.791
GPILCLVGPPGVGKTSLGR	19	Carbamidomethyl (C),Lac (K)	_GPILC[Carbamidomethyl (C)]LVGPPGVGK[Lac (K)]TSLGR_	D0WVC2	Lon protease OS=Vibrio alginolyticus 40B OX=674977 GN=lon PE=2 SV=1	lon	87.791
GPILCLVGPPGVGKTSLGR	19	Carbamidomethyl (C),Lac (K)	_GPILC[Carbamidomethyl (C)]LVGPPGVGK[Lac (K)]TSLGR_	D0WVC2	Lon protease OS=Vibrio alginolyticus 40B OX=674977 GN=lon PE=2 SV=1	lon	87.791
GGIKTVLIPK	10	Lac (K)	_GGIK[Lac (K)]TVLIPK_	D0WVC2	Lon protease OS=Vibrio alginolyticus 40B OX=674977 GN=lon PE=2 SV=1	lon	87.791
AEKLGINTDFYEK	13	Lac (K)	_AEK[Lac (K)]LGINTDFYEK_	D0WVC2	Lon protease OS=Vibrio alginolyticus 40B OX=674977 GN=lon PE=2 SV=1	lon	87.791
SAINQFEGFIKLNK	14	Lac (K)	_SAINQFEGFIK[Lac (K)]LNK_	D0WVC2	Lon protease OS=Vibrio alginolyticus 40B OX=674977 GN=lon PE=2 SV=1	lon	87.791
EYYLNEQMKAIQK	13	Lac (K)	_EYYLNEQMK[Lac (K)]AIQK_	D0WVC2	Lon protease OS=Vibrio alginolyticus 40B OX=674977 GN=lon PE=2 SV=1	lon	87.791
IDESKMPQEAR	11	Lac (K)	_IDESK[Lac (K)]MPQEAR_	D0WVC2	Lon protease OS=Vibrio alginolyticus 40B OX=674977 GN=lon PE=2 SV=1	lon	87.791
KIPPEVLTSLNGIDEAAR	18	Lac (K)	_K[Lac (K)]IPPEVLTSLNGIDEAAR_	D0WVC2	Lon protease OS=Vibrio alginolyticus 40B OX=674977 GN=lon PE=2 SV=1	lon	87.791
KIPPEVLTSLNGIDEAAR	18	Lac (K)	_K[Lac (K)]IPPEVLTSLNGIDEAAR_	D0WVC2	Lon protease OS=Vibrio alginolyticus 40B OX=674977 GN=lon PE=2 SV=1	lon	87.791
LSGYTEDEKLNIAKR	15	Lac (K)	_LSGYTEDEKLNIAK[Lac (K)]R_	D0WVC2	Lon protease OS=Vibrio alginolyticus 40B OX=674977 GN=lon PE=2 SV=1	lon	87.791
LSGYTEDEKLNIAKR	15	Lac (K)	_LSGYTEDEKLNIAK[Lac (K)]R_	D0WVC2	Lon protease OS=Vibrio alginolyticus 40B OX=674977 GN=lon PE=2 SV=1	lon	87.791
EKTEQELQK	9	Lac (K)	_EK[Lac (K)]TEQELQK_	D0WVC2	Lon protease OS=Vibrio alginolyticus 40B OX=674977 GN=lon PE=2 SV=1	lon	87.791
LKGPILCLVGPPGVGK	16	Lac (K),Carbamidomethyl (C)	_LK[Lac (K)]GPILC[Carbamidomethyl (C)]LVGPPGVGK_	D0WVC2	Lon protease OS=Vibrio alginolyticus 40B OX=674977 GN=lon PE=2 SV=1	lon	87.791
KIDESKMPQEAR	12	Lac (K)	_KIDESK[Lac (K)]MPQEAR_	D0WVC2	Lon protease OS=Vibrio alginolyticus 40B OX=674977 GN=lon PE=2 SV=1	lon	87.791
NLAKAEEVLNEDHYGLER	18	Lac (K)	_NLAK[Lac (K)]AEEVLNEDHYGLER_	D0WVC2	Lon protease OS=Vibrio alginolyticus 40B OX=674977 GN=lon PE=2 SV=1	lon	87.791
DIKSVTVTMDNLK	13	Lac (K)	_DIK[Lac (K)]SVTVTMDNLK_	D0WVC2	Lon protease OS=Vibrio alginolyticus 40B OX=674977 GN=lon PE=2 SV=1	lon	87.791
SVTVTMDNLKEYLGVQR	17	Oxidation (M),Lac (K)	_SVTVTM[Oxidation (M)]DNLK[Lac (K)]EYLGVQR_	D0WVC2	Lon protease OS=Vibrio alginolyticus 40B OX=674977 GN=lon PE=2 SV=1	lon	87.791
SVTVTMDNLKEYLGVQR	17	Lac (K)	_SVTVTMDNLK[Lac (K)]EYLGVQR_	D0WVC2	Lon protease OS=Vibrio alginolyticus 40B OX=674977 GN=lon PE=2 SV=1	lon	87.791
TEQELQKLK	9	Lac (K)	_TEQELQK[Lac (K)]LK_	D0WVC2	Lon protease OS=Vibrio alginolyticus 40B OX=674977 GN=lon PE=2 SV=1	lon	87.791
GPILCLVGPPGVGK	14	Carbamidomethyl (C)	_GPILC[Carbamidomethyl (C)]LVGPPGVGK_	D0WVC2	Lon protease OS=Vibrio alginolyticus 40B OX=674977 GN=lon PE=2 SV=1	lon	87.791
NILLDKDIKSVTVTMDNLK	19	Lac (K)	_NILLDKDIK[Lac (K)]SVTVTMDNLK_	D0WVC2	Lon protease OS=Vibrio alginolyticus 40B OX=674977 GN=lon PE=2 SV=1	lon	87.791
KNLAKAEEVLNEDHYGLER	19	Lac (K)	_KNLAK[Lac (K)]AEEVLNEDHYGLER_	D0WVC2	Lon protease OS=Vibrio alginolyticus 40B OX=674977 GN=lon PE=2 SV=1	lon	87.791
LADTIAAHMPLKLVDK	16	Lac (K)	_LADTIAAHMPLK[Lac (K)]LVDK_	D0WVC2	Lon protease OS=Vibrio alginolyticus 40B OX=674977 GN=lon PE=2 SV=1	lon	87.791
VGVKNPLFLLDEIDK	15	Lac (K)	_VGVK[Lac (K)]NPLFLLDEIDK_	D0WVC2	Lon protease OS=Vibrio alginolyticus 40B OX=674977 GN=lon PE=2 SV=1	lon	87.791
SAINQFEGFIK	11	Unmodified	_SAINQFEGFIK_	D0WVC2	Lon protease OS=Vibrio alginolyticus 40B OX=674977 GN=lon PE=2 SV=1	lon	87.791
EKTEQELQKLK	11	Lac (K)	_EKTEQELQK[Lac (K)]LK_	D0WVC2	Lon protease OS=Vibrio alginolyticus 40B OX=674977 GN=lon PE=2 SV=1	lon	87.791
GEVLPIGGLK	10	Unmodified	_GEVLPIGGLK_	D0WVC2	Lon protease OS=Vibrio alginolyticus 40B OX=674977 GN=lon PE=2 SV=1	lon	87.791
ELGEMEDAPDEFETLQK	17	Oxidation (M)	_ELGEM[Oxidation (M)]EDAPDEFETLQK_	D0WVC2	Lon protease OS=Vibrio alginolyticus 40B OX=674977 GN=lon PE=2 SV=1	lon	87.791
AEESKVTAADK	11	Lac (K)	_AEESK[Lac (K)]VTAADK_	D0WSU3	Sec-independent protein translocase protein TatB OS=Vibrio alginolyticus 40B OX=674977 GN=tatB PE=3 SV=1	tatB	14.549
NTDSEAEPVKTEPAAEK	17	Lac (K)	_NTDSEAEPVK[Lac (K)]TEPAAEK_	D0WSU3	Sec-independent protein translocase protein TatB OS=Vibrio alginolyticus 40B OX=674977 GN=tatB PE=3 SV=1	tatB	14.549
DELSHELKVQELQENLR	17	Lac (K)	_DELSHELK[Lac (K)]VQELQENLR_	D0WSU3	Sec-independent protein translocase protein TatB OS=Vibrio alginolyticus 40B OX=674977 GN=tatB PE=3 SV=1	tatB	14.549
KAAQSVNRPYAK	12	Lac (K)	_K[Lac (K)]AAQSVNRPYAK_	D0WSU3	Sec-independent protein translocase protein TatB OS=Vibrio alginolyticus 40B OX=674977 GN=tatB PE=3 SV=1	tatB	14.549
GLGSTKWLLK	10	Lac (K)	_GLGSTK[Lac (K)]WLLK_	D0WTD9	Putative ABC transporter ATP-binding protein OS=Vibrio alginolyticus 40B OX=674977 GN=VMC_04390 PE=4 SV=1	VMC_04390	31.856
WLLKAQYAQQAETMGSIHGVK	21	Lac (K)	_WLLK[Lac (K)]AQYAQQAETMGSIHGVK_	D0WTD9	Putative ABC transporter ATP-binding protein OS=Vibrio alginolyticus 40B OX=674977 GN=VMC_04390 PE=4 SV=1	VMC_04390	31.856
MNKLLECR	8	Lac (K),Carbamidomethyl (C)	_MNK[Lac (K)]LLEC[Carbamidomethyl (C)]R_	D0X100	Lipoprotein-releasing system ATP-binding protein LolD OS=Vibrio alginolyticus 40B OX=674977 GN=lolD PE=3 SV=1	lolD	25.64
MNKLLECR	8	Oxidation (M),Lac (K),Carbamidomethyl (C)	_M[Oxidation (M)]NK[Lac (K)]LLEC[Carbamidomethyl (C)]R_	D0X100	Lipoprotein-releasing system ATP-binding protein LolD OS=Vibrio alginolyticus 40B OX=674977 GN=lolD PE=3 SV=1	lolD	25.64
ELAAKMDR	8	Lac (K)	_ELAAK[Lac (K)]MDR_	D0X100	Lipoprotein-releasing system ATP-binding protein LolD OS=Vibrio alginolyticus 40B OX=674977 GN=lolD PE=3 SV=1	lolD	25.64
ELNKESNIAFLVVTHDK	17	Lac (K)	_ELNK[Lac (K)]ESNIAFLVVTHDK_	D0X100	Lipoprotein-releasing system ATP-binding protein LolD OS=Vibrio alginolyticus 40B OX=674977 GN=lolD PE=3 SV=1	lolD	25.64
ELNKESNIAFLVVTHDK	17	Lac (K)	_ELNK[Lac (K)]ESNIAFLVVTHDK_	D0X100	Lipoprotein-releasing system ATP-binding protein LolD OS=Vibrio alginolyticus 40B OX=674977 GN=lolD PE=3 SV=1	lolD	25.64
QAAKALLDK	9	Lac (K)	_QAAK[Lac (K)]ALLDK_	D0X100	Lipoprotein-releasing system ATP-binding protein LolD OS=Vibrio alginolyticus 40B OX=674977 GN=lolD PE=3 SV=1	lolD	25.64
ESNIAFLVVTHDKELAAK	18	Lac (K)	_ESNIAFLVVTHDK[Lac (K)]ELAAK_	D0X100	Lipoprotein-releasing system ATP-binding protein LolD OS=Vibrio alginolyticus 40B OX=674977 GN=lolD PE=3 SV=1	lolD	25.64
VEFLSIPLK	9	Unmodified	_VEFLSIPLK_	D0WYE9	Putative IcmF-related protein OS=Vibrio alginolyticus 40B OX=674977 GN=VMC_21990 PE=4 SV=1	VMC_21990	98.696
VIAVGLGKR	9	Lac (K)	_VIAVGLGK[Lac (K)]R_	D0X2H2	Co-chaperonin GroES OS=Vibrio alginolyticus 40B OX=674977 GN=groES PE=3 SV=1	groES	10.53
GKVIAVGLGK	10	Lac (K)	_GK[Lac (K)]VIAVGLGK_	D0X2H2	Co-chaperonin GroES OS=Vibrio alginolyticus 40B OX=674977 GN=groES PE=3 SV=1	groES	10.53
VGDQIIFNDGYGVKTEK	17	Lac (K)	_VGDQIIFNDGYGVK[Lac (K)]TEK_	D0X2H2	Co-chaperonin GroES OS=Vibrio alginolyticus 40B OX=674977 GN=groES PE=3 SV=1	groES	10.53
IRPLNDKLIVER	12	Lac (K)	_IRPLNDK[Lac (K)]LIVER_	D0X2H2	Co-chaperonin GroES OS=Vibrio alginolyticus 40B OX=674977 GN=groES PE=3 SV=1	groES	10.53
IRPLNDKLIVER	12	Lac (K)	_IRPLNDK[Lac (K)]LIVER_	D0X2H2	Co-chaperonin GroES OS=Vibrio alginolyticus 40B OX=674977 GN=groES PE=3 SV=1	groES	10.53
SEGGIVLTSQSVKK	14	Lac (K)	_SEGGIVLTSQSVK[Lac (K)]K_	D0X2H2	Co-chaperonin GroES OS=Vibrio alginolyticus 40B OX=674977 GN=groES PE=3 SV=1	groES	10.53
PLNDKLIVER	10	Lac (K)	_PLNDK[Lac (K)]LIVER_	D0X2H2	Co-chaperonin GroES OS=Vibrio alginolyticus 40B OX=674977 GN=groES PE=3 SV=1	groES	10.53
MKIRPLNDK	9	Oxidation (M),Lac (K)	_M[Oxidation (M)]K[Lac (K)]IRPLNDK_	D0X2H2	Co-chaperonin GroES OS=Vibrio alginolyticus 40B OX=674977 GN=groES PE=3 SV=1	groES	10.53
MKIRPLNDK	9	Lac (K)	_MK[Lac (K)]IRPLNDK_	D0X2H2	Co-chaperonin GroES OS=Vibrio alginolyticus 40B OX=674977 GN=groES PE=3 SV=1	groES	10.53
VGDQIIFNDGYGVK	14	Unmodified	_VGDQIIFNDGYGVK_	D0X2H2	Co-chaperonin GroES OS=Vibrio alginolyticus 40B OX=674977 GN=groES PE=3 SV=1	groES	10.53
VIAVGLGK	8	Unmodified	_VIAVGLGK_	D0X2H2	Co-chaperonin GroES OS=Vibrio alginolyticus 40B OX=674977 GN=groES PE=3 SV=1	groES	10.53
IRPLNDK	7	Unmodified	_IRPLNDK_	D0X2H2	Co-chaperonin GroES OS=Vibrio alginolyticus 40B OX=674977 GN=groES PE=3 SV=1	groES	10.53
KLVLNGVEQTVSHTER	16	Lac (K)	_K[Lac (K)]LVLNGVEQTVSHTER_	D0X128	Porin_4 domain-containing protein OS=Vibrio alginolyticus 40B OX=674977 GN=VMC_31280 PE=4 SV=1	VMC_31280	38.147
KLVLNGVEQTVSHTER	16	Lac (K)	_K[Lac (K)]LVLNGVEQTVSHTER_	D0X128	Porin_4 domain-containing protein OS=Vibrio alginolyticus 40B OX=674977 GN=VMC_31280 PE=4 SV=1	VMC_31280	38.147
YAYENDAFWLK	11	Unmodified	_YAYENDAFWLK_	D0X128	Porin_4 domain-containing protein OS=Vibrio alginolyticus 40B OX=674977 GN=VMC_31280 PE=4 SV=1	VMC_31280	38.147
PTLLFTEKTDHTAELNTSSSR	21	Lac (K)	_PTLLFTEK[Lac (K)]TDHTAELNTSSSR_	D0X128	Porin_4 domain-containing protein OS=Vibrio alginolyticus 40B OX=674977 GN=VMC_31280 PE=4 SV=1	VMC_31280	38.147
TGVNAVYVVDESLK	14	Unmodified	_TGVNAVYVVDESLK_	D0X128	Porin_4 domain-containing protein OS=Vibrio alginolyticus 40B OX=674977 GN=VMC_31280 PE=4 SV=1	VMC_31280	38.147
PTLLFTEK	8	Unmodified	_PTLLFTEK_	D0X128	Porin_4 domain-containing protein OS=Vibrio alginolyticus 40B OX=674977 GN=VMC_31280 PE=4 SV=1	VMC_31280	38.147
HIIGFDMGDMGTLR	14	Unmodified	_HIIGFDMGDMGTLR_	D0X128	Porin_4 domain-containing protein OS=Vibrio alginolyticus 40B OX=674977 GN=VMC_31280 PE=4 SV=1	VMC_31280	38.147
HIIGFDMGDMGTLR	14	Unmodified	_HIIGFDMGDMGTLR_	D0X128	Porin_4 domain-containing protein OS=Vibrio alginolyticus 40B OX=674977 GN=VMC_31280 PE=4 SV=1	VMC_31280	38.147
TDHTAELNTSSSR	13	Unmodified	_TDHTAELNTSSSR_	D0X128	Porin_4 domain-containing protein OS=Vibrio alginolyticus 40B OX=674977 GN=VMC_31280 PE=4 SV=1	VMC_31280	38.147
DSNEEVLEVFVGK	13	Unmodified	_DSNEEVLEVFVGK_	D0X128	Porin_4 domain-containing protein OS=Vibrio alginolyticus 40B OX=674977 GN=VMC_31280 PE=4 SV=1	VMC_31280	38.147
IFGINEKR	8	Lac (K)	_IFGINEK[Lac (K)]R_	D0WY62	Carbon starvation protein A, putative OS=Vibrio alginolyticus 40B OX=674977 GN=VMC_21120 PE=3 SV=1	VMC_21120	53.277
SDGVDFVPMSTKK	13	Lac (K)	_SDGVDFVPMSTK[Lac (K)]K_	D0WY62	Carbon starvation protein A, putative OS=Vibrio alginolyticus 40B OX=674977 GN=VMC_21120 PE=3 SV=1	VMC_21120	53.277
QTPAHTKSDGVDFVPMSTK	19	Lac (K)	_QTPAHTK[Lac (K)]SDGVDFVPMSTK_	D0WY62	Carbon starvation protein A, putative OS=Vibrio alginolyticus 40B OX=674977 GN=VMC_21120 PE=3 SV=1	VMC_21120	53.277
LIASQDVLKQQR	12	Lac (K)	_LIASQDVLK[Lac (K)]QQR_	D0X1A6	Uncharacterized protein OS=Vibrio alginolyticus 40B OX=674977 GN=VMC_32060 PE=4 SV=1	VMC_32060	48.578
SPKWLQNR	8	Lac (K)	_SPK[Lac (K)]WLQNR_	D0WWA1	Lipid A biosynthesis myristoyltransferase OS=Vibrio alginolyticus 40B OX=674977 GN=lpxM PE=3 SV=1	lpxM	38.119
AYNPEFKR	8	Lac (K)	_AYNPEFK[Lac (K)]R_	D0WWA1	Lipid A biosynthesis myristoyltransferase OS=Vibrio alginolyticus 40B OX=674977 GN=lpxM PE=3 SV=1	lpxM	38.119
KATLPGLGK	9	Lac (K)	_K[Lac (K)]ATLPGLGK_	D0WWA1	Lipid A biosynthesis myristoyltransferase OS=Vibrio alginolyticus 40B OX=674977 GN=lpxM PE=3 SV=1	lpxM	38.119
ATLPGLGKIAK	11	Lac (K)	_ATLPGLGK[Lac (K)]IAK_	D0WWA1	Lipid A biosynthesis myristoyltransferase OS=Vibrio alginolyticus 40B OX=674977 GN=lpxM PE=3 SV=1	lpxM	38.119
WLAKTIAK	8	Lac (K)	_WLAK[Lac (K)]TIAK_	D0WWA1	Lipid A biosynthesis myristoyltransferase OS=Vibrio alginolyticus 40B OX=674977 GN=lpxM PE=3 SV=1	lpxM	38.119
QKNDVADWLMHK	12	Lac (K)	_QK[Lac (K)]NDVADWLMHK_	D0WWA1	Lipid A biosynthesis myristoyltransferase OS=Vibrio alginolyticus 40B OX=674977 GN=lpxM PE=3 SV=1	lpxM	38.119
ELNIKYHDR	9	Lac (K)	_ELNIK[Lac (K)]YHDR_	D0WT18	Putative long-chain-fatty-acid--CoA ligase OS=Vibrio alginolyticus 40B OX=674977 GN=VMC_03180 PE=4 SV=1	VMC_03180	67.957
KSYALADK	8	Lac (K)	_K[Lac (K)]SYALADK_	D0WT18	Putative long-chain-fatty-acid--CoA ligase OS=Vibrio alginolyticus 40B OX=674977 GN=VMC_03180 PE=4 SV=1	VMC_03180	67.957
LDFHIVKR	8	Lac (K)	_LDFHIVK[Lac (K)]R_	D0WT18	Putative long-chain-fatty-acid--CoA ligase OS=Vibrio alginolyticus 40B OX=674977 GN=VMC_03180 PE=4 SV=1	VMC_03180	67.957
SYALADKLVLSK	12	Lac (K)	_SYALADK[Lac (K)]LVLSK_	D0WT18	Putative long-chain-fatty-acid--CoA ligase OS=Vibrio alginolyticus 40B OX=674977 GN=VMC_03180 PE=4 SV=1	VMC_03180	67.957
TSGGKYIAPQMIEGAIGK	18	Lac (K)	_TSGGK[Lac (K)]YIAPQMIEGAIGK_	D0WT18	Putative long-chain-fatty-acid--CoA ligase OS=Vibrio alginolyticus 40B OX=674977 GN=VMC_03180 PE=4 SV=1	VMC_03180	67.957
VELIKHHQVVEMLEK	15	Lac (K)	_VELIK[Lac (K)]HHQVVEMLEK_	D0WT18	Putative long-chain-fatty-acid--CoA ligase OS=Vibrio alginolyticus 40B OX=674977 GN=VMC_03180 PE=4 SV=1	VMC_03180	67.957
AFSMDDGELTPTQKLR	16	Lac (K)	_AFSMDDGELTPTQK[Lac (K)]LR_	D0WT18	Putative long-chain-fatty-acid--CoA ligase OS=Vibrio alginolyticus 40B OX=674977 GN=VMC_03180 PE=4 SV=1	VMC_03180	67.957
VINDKYQDEIEEMYK	15	Lac (K)	_VINDK[Lac (K)]YQDEIEEMYK_	D0WT18	Putative long-chain-fatty-acid--CoA ligase OS=Vibrio alginolyticus 40B OX=674977 GN=VMC_03180 PE=4 SV=1	VMC_03180	67.957
KLTGQTGEAIPVIAHGLVR	19	Lac (K)	_K[Lac (K)]LTGQTGEAIPVIAHGLVR_	D0WZ11	GGACT domain-containing protein OS=Vibrio alginolyticus 40B OX=674977 GN=VMC_24110 PE=4 SV=1	VMC_24110	23.125
HTIGWQHAKENDR	13	Lac (K)	_HTIGWQHAK[Lac (K)]ENDR_	D0WZ11	GGACT domain-containing protein OS=Vibrio alginolyticus 40B OX=674977 GN=VMC_24110 PE=4 SV=1	VMC_24110	23.125
IKLAELPWAK	10	Lac (K)	_IK[Lac (K)]LAELPWAK_	D0WTR8	Putative AcsD OS=Vibrio alginolyticus 40B OX=674977 GN=VMC_05680 PE=3 SV=1	VMC_05680	69.587
HCEAFDYVEKQR	12	Carbamidomethyl (C),Lac (K)	_HC[Carbamidomethyl (C)]EAFDYVEK[Lac (K)]QR_	D0WWJ7	Dihydrofolate synthase/folylpolyglutamate synthase OS=Vibrio alginolyticus 40B OX=674977 GN=folC PE=3 SV=1	folC	45.57
HCEAFDYVEKQR	12	Carbamidomethyl (C),Lac (K)	_HC[Carbamidomethyl (C)]EAFDYVEK[Lac (K)]QR_	D0WWJ7	Dihydrofolate synthase/folylpolyglutamate synthase OS=Vibrio alginolyticus 40B OX=674977 GN=folC PE=3 SV=1	folC	45.57
VQAVANKANLTK	12	Lac (K)	_VQAVANK[Lac (K)]ANLTK_	D0WWJ7	Dihydrofolate synthase/folylpolyglutamate synthase OS=Vibrio alginolyticus 40B OX=674977 GN=folC PE=3 SV=1	folC	45.57
LSGKSAFFGR	10	Lac (K)	_LSGK[Lac (K)]SAFFGR_	D0WZR0	PfkB domain-containing protein OS=Vibrio alginolyticus 40B OX=674977 GN=VMC_26600 PE=3 SV=1	VMC_26600	36.613
VSVLEKVDGWYR	12	Lac (K)	_VSVLEK[Lac (K)]VDGWYR_	D0WXP5	SH3b domain-containing protein OS=Vibrio alginolyticus 40B OX=674977 GN=VMC_19450 PE=4 SV=1	VMC_19450	25.615
VQYLGKK	7	Lac (K)	_VQYLGK[Lac (K)]K_	D0WXD8	Phenylalanine--tRNA ligase alpha subunit OS=Vibrio alginolyticus 40B OX=674977 GN=pheS PE=3 SV=1	pheS	36.942
FRPSYFPFTEPSAEVDVKGK	20	Lac (K)	_FRPSYFPFTEPSAEVDVK[Lac (K)]GK_	D0WXD8	Phenylalanine--tRNA ligase alpha subunit OS=Vibrio alginolyticus 40B OX=674977 GN=pheS PE=3 SV=1	pheS	36.942
KGELTAQLQSLGKLPPEER	19	Lac (K)	_KGELTAQLQSLGK[Lac (K)]LPPEER_	D0WXD8	Phenylalanine--tRNA ligase alpha subunit OS=Vibrio alginolyticus 40B OX=674977 GN=pheS PE=3 SV=1	pheS	36.942
EAGQEINKAK	10	Lac (K)	_EAGQEINK[Lac (K)]AK_	D0WXD8	Phenylalanine--tRNA ligase alpha subunit OS=Vibrio alginolyticus 40B OX=674977 GN=pheS PE=3 SV=1	pheS	36.942
AKGVVQQAIAAR	12	Lac (K)	_AK[Lac (K)]GVVQQAIAAR_	D0WXD8	Phenylalanine--tRNA ligase alpha subunit OS=Vibrio alginolyticus 40B OX=674977 GN=pheS PE=3 SV=1	pheS	36.942
GELTAQLQSLGKLPPEER	18	Lac (K)	_GELTAQLQSLGK[Lac (K)]LPPEER_	D0WXD8	Phenylalanine--tRNA ligase alpha subunit OS=Vibrio alginolyticus 40B OX=674977 GN=pheS PE=3 SV=1	pheS	36.942
REAGQEINKAK	11	Lac (K)	_REAGQEINK[Lac (K)]AK_	D0WXD8	Phenylalanine--tRNA ligase alpha subunit OS=Vibrio alginolyticus 40B OX=674977 GN=pheS PE=3 SV=1	pheS	36.942
VEWQGKPVWIVR	12	Lac (K)	_VEWQGK[Lac (K)]PVWIVR_	D0X0E4	Ubiquinol-cytochrome c reductase iron-sulfur subunit OS=Vibrio alginolyticus 40B OX=674977 GN=petA PE=3 SV=1	petA	21.38
TQSVLDNLKSIGDK	14	Lac (K)	_TQSVLDNLK[Lac (K)]SIGDK_	D0X0E4	Ubiquinol-cytochrome c reductase iron-sulfur subunit OS=Vibrio alginolyticus 40B OX=674977 GN=petA PE=3 SV=1	petA	21.38
LLWDTHQKYGK	11	Lac (K)	_LLWDTHQK[Lac (K)]YGK_	D0WSQ9	Glutathione hydrolase proenzyme OS=Vibrio alginolyticus 40B OX=674977 GN=VMC_02090 PE=3 SV=1	VMC_02090	63.762
GWGAESAKSWQVIADASR	18	Lac (K)	_GWGAESAK[Lac (K)]SWQVIADASR_	D0WSQ9	Glutathione hydrolase proenzyme OS=Vibrio alginolyticus 40B OX=674977 GN=VMC_02090 PE=3 SV=1	VMC_02090	63.762
ITKDGLEGAADPR	13	Lac (K)	_ITK[Lac (K)]DGLEGAADPR_	D0WSQ9	Glutathione hydrolase proenzyme OS=Vibrio alginolyticus 40B OX=674977 GN=VMC_02090 PE=3 SV=1	VMC_02090	63.762
AKDKDDPFR	9	Lac (K)	_AK[Lac (K)]DKDDPFR_	D0WWL8	Citrate synthase OS=Vibrio alginolyticus 40B OX=674977 GN=gltA PE=3 SV=1	gltA	48.22
AKDKDDPFR	9	Lac (K)	_AKDK[Lac (K)]DDPFR_	D0WWL8	Citrate synthase OS=Vibrio alginolyticus 40B OX=674977 GN=gltA PE=3 SV=1	gltA	48.22
IALSDEYFVSKK	12	Lac (K)	_IALSDEYFVSK[Lac (K)]K_	D0WWL8	Citrate synthase OS=Vibrio alginolyticus 40B OX=674977 GN=gltA PE=3 SV=1	gltA	48.22
LLSKMPTLAAMCYK	14	Lac (K),Carbamidomethyl (C)	_LLSK[Lac (K)]MPTLAAMC[Carbamidomethyl (C)]YK_	D0WWL8	Citrate synthase OS=Vibrio alginolyticus 40B OX=674977 GN=gltA PE=3 SV=1	gltA	48.22
DKDDPFR	7	Lac (K)	_DK[Lac (K)]DDPFR_	D0WWL8	Citrate synthase OS=Vibrio alginolyticus 40B OX=674977 GN=gltA PE=3 SV=1	gltA	48.22
AMDKIFTLHADHEQNASTSTVR	22	Lac (K)	_AMDK[Lac (K)]IFTLHADHEQNASTSTVR_	D0WWL8	Citrate synthase OS=Vibrio alginolyticus 40B OX=674977 GN=gltA PE=3 SV=1	gltA	48.22
AMDKIFTLHADHEQNASTSTVR	22	Lac (K)	_AMDK[Lac (K)]IFTLHADHEQNASTSTVR_	D0WWL8	Citrate synthase OS=Vibrio alginolyticus 40B OX=674977 GN=gltA PE=3 SV=1	gltA	48.22
AMDKIFTLHADHEQNASTSTVR	22	Oxidation (M),Lac (K)	_AM[Oxidation (M)]DK[Lac (K)]IFTLHADHEQNASTSTVR_	D0WWL8	Citrate synthase OS=Vibrio alginolyticus 40B OX=674977 GN=gltA PE=3 SV=1	gltA	48.22
AMDKIFTLHADHEQNASTSTVR	22	Oxidation (M),Lac (K)	_AM[Oxidation (M)]DK[Lac (K)]IFTLHADHEQNASTSTVR_	D0WWL8	Citrate synthase OS=Vibrio alginolyticus 40B OX=674977 GN=gltA PE=3 SV=1	gltA	48.22
VYKNYDPR	8	Lac (K)	_VYK[Lac (K)]NYDPR_	D0WWL8	Citrate synthase OS=Vibrio alginolyticus 40B OX=674977 GN=gltA PE=3 SV=1	gltA	48.22
EQYEQFKTTVTR	12	Lac (K)	_EQYEQFK[Lac (K)]TTVTR_	D0WWL8	Citrate synthase OS=Vibrio alginolyticus 40B OX=674977 GN=gltA PE=3 SV=1	gltA	48.22
YSIGQPFIYPR	11	Unmodified	_YSIGQPFIYPR_	D0WWL8	Citrate synthase OS=Vibrio alginolyticus 40B OX=674977 GN=gltA PE=3 SV=1	gltA	48.22
TIGWIAHWNEMHSDPLNR	18	Unmodified	_TIGWIAHWNEMHSDPLNR_	D0WWL8	Citrate synthase OS=Vibrio alginolyticus 40B OX=674977 GN=gltA PE=3 SV=1	gltA	48.22
IFTLHADHEQNASTSTVR	18	Unmodified	_IFTLHADHEQNASTSTVR_	D0WWL8	Citrate synthase OS=Vibrio alginolyticus 40B OX=674977 GN=gltA PE=3 SV=1	gltA	48.22
FQQVSKAYR	9	Lac (K)	_FQQVSK[Lac (K)]AYR_	D0X3S3	Cell division ATP-binding protein FtsE OS=Vibrio alginolyticus 40B OX=674977 GN=ftsE PE=3 SV=1	ftsE	25.196
VSAALDKTGLLDK	13	Lac (K)	_VSAALDK[Lac (K)]TGLLDK_	D0X3S3	Cell division ATP-binding protein FtsE OS=Vibrio alginolyticus 40B OX=674977 GN=ftsE PE=3 SV=1	ftsE	25.196
TGLLDKAR	8	Lac (K)	_TGLLDK[Lac (K)]AR_	D0X3S3	Cell division ATP-binding protein FtsE OS=Vibrio alginolyticus 40B OX=674977 GN=ftsE PE=3 SV=1	ftsE	25.196
QALQKVDFHLR	11	Lac (K)	_QALQK[Lac (K)]VDFHLR_	D0X3S3	Cell division ATP-binding protein FtsE OS=Vibrio alginolyticus 40B OX=674977 GN=ftsE PE=3 SV=1	ftsE	25.196
IESISENEIKR	11	Lac (K)	_IESISENEIK[Lac (K)]R_	D0X3S3	Cell division ATP-binding protein FtsE OS=Vibrio alginolyticus 40B OX=674977 GN=ftsE PE=3 SV=1	ftsE	25.196
MIKFQQVSK	9	Lac (K)	_MIK[Lac (K)]FQQVSK_	D0X3S3	Cell division ATP-binding protein FtsE OS=Vibrio alginolyticus 40B OX=674977 GN=ftsE PE=3 SV=1	ftsE	25.196
GEMAFLGGHSGAGKSTLLK	19	Lac (K)	_GEMAFLGGHSGAGK[Lac (K)]STLLK_	D0X3S3	Cell division ATP-binding protein FtsE OS=Vibrio alginolyticus 40B OX=674977 GN=ftsE PE=3 SV=1	ftsE	25.196
LICAIERPTDGKIHFNGHDITR	22	Carbamidomethyl (C),Lac (K)	_LIC[Carbamidomethyl (C)]AIERPTDGK[Lac (K)]IHFNGHDITR_	D0X3S3	Cell division ATP-binding protein FtsE OS=Vibrio alginolyticus 40B OX=674977 GN=ftsE PE=3 SV=1	ftsE	25.196
STLLKLICAIER	12	Lac (K),Carbamidomethyl (C)	_STLLK[Lac (K)]LIC[Carbamidomethyl (C)]AIER_	D0X3S3	Cell division ATP-binding protein FtsE OS=Vibrio alginolyticus 40B OX=674977 GN=ftsE PE=3 SV=1	ftsE	25.196
LLNKHNLESEYGR	13	Lac (K)	_LLNK[Lac (K)]HNLESEYGR_	D0WTE1	Sodium/glutamate symporter OS=Vibrio alginolyticus 40B OX=674977 GN=gltS PE=3 SV=1	gltS	45.399
VKGLGGFAK	9	Lac (K)	_VK[Lac (K)]GLGGFAK_	D0WUJ2	ATP synthase subunit a OS=Vibrio alginolyticus 40B OX=674977 GN=atpB PE=3 SV=1	atpB	30.135
AAPGEALTSSGYIAHHLSNLSLYK	24	Unmodified	_AAPGEALTSSGYIAHHLSNLSLYK_	D0WUJ2	ATP synthase subunit a OS=Vibrio alginolyticus 40B OX=674977 GN=atpB PE=3 SV=1	atpB	30.135
ALELGKPLIR	10	Lac (K)	_ALELGK[Lac (K)]PLIR_	D0WV16	Apolipoprotein N-acyltransferase OS=Vibrio alginolyticus 40B OX=674977 GN=cutE PE=3 SV=1	cutE	56.576
GKIVEQVPQFETAVLR	16	Lac (K)	_GK[Lac (K)]IVEQVPQFETAVLR_	D0WV16	Apolipoprotein N-acyltransferase OS=Vibrio alginolyticus 40B OX=674977 GN=cutE PE=3 SV=1	cutE	56.576
FVTKDSLFESR	11	Lac (K)	_FVTK[Lac (K)]DSLFESR_	D0WV94	Peptide ABC transporter, ATP-binding protein OS=Vibrio alginolyticus 40B OX=674977 GN=VMC_10940 PE=4 SV=1	VMC_10940	63.72
EYTGPLLDVKNVNLR	15	Lac (K)	_EYTGPLLDVK[Lac (K)]NVNLR_	D0WV94	Peptide ABC transporter, ATP-binding protein OS=Vibrio alginolyticus 40B OX=674977 GN=VMC_10940 PE=4 SV=1	VMC_10940	63.72
LTKNESETR	9	Lac (K)	_LTK[Lac (K)]NESETR_	D0WV94	Peptide ABC transporter, ATP-binding protein OS=Vibrio alginolyticus 40B OX=674977 GN=VMC_10940 PE=4 SV=1	VMC_10940	63.72
FEGIDLTALTSEKER	15	Lac (K)	_FEGIDLTALTSEK[Lac (K)]ER_	D0WV94	Peptide ABC transporter, ATP-binding protein OS=Vibrio alginolyticus 40B OX=674977 GN=VMC_10940 PE=4 SV=1	VMC_10940	63.72
SLLEVKNLR	9	Lac (K)	_SLLEVK[Lac (K)]NLR_	D0WV94	Peptide ABC transporter, ATP-binding protein OS=Vibrio alginolyticus 40B OX=674977 GN=VMC_10940 PE=4 SV=1	VMC_10940	63.72
KLISLMPEFTGLR	13	Lac (K)	_K[Lac (K)]LISLMPEFTGLR_	D0WV94	Peptide ABC transporter, ATP-binding protein OS=Vibrio alginolyticus 40B OX=674977 GN=VMC_10940 PE=4 SV=1	VMC_10940	63.72
MAGLKYPHEFSGGQR	15	Lac (K)	_MAGLK[Lac (K)]YPHEFSGGQR_	D0WV94	Peptide ABC transporter, ATP-binding protein OS=Vibrio alginolyticus 40B OX=674977 GN=VMC_10940 PE=4 SV=1	VMC_10940	63.72
HGVHAAVKSLSFHIER	16	Lac (K)	_HGVHAAVK[Lac (K)]SLSFHIER_	D0WV94	Peptide ABC transporter, ATP-binding protein OS=Vibrio alginolyticus 40B OX=674977 GN=VMC_10940 PE=4 SV=1	VMC_10940	63.72
LKQYPHQFSGGMR	13	Lac (K)	_LK[Lac (K)]QYPHQFSGGMR_	D0WV94	Peptide ABC transporter, ATP-binding protein OS=Vibrio alginolyticus 40B OX=674977 GN=VMC_10940 PE=4 SV=1	VMC_10940	63.72
MSLLEVKNLR	10	Lac (K)	_MSLLEVK[Lac (K)]NLR_	D0WV94	Peptide ABC transporter, ATP-binding protein OS=Vibrio alginolyticus 40B OX=674977 GN=VMC_10940 PE=4 SV=1	VMC_10940	63.72
MKVFDIIAEPIR	12	Lac (K)	_MK[Lac (K)]VFDIIAEPIR_	D0WV94	Peptide ABC transporter, ATP-binding protein OS=Vibrio alginolyticus 40B OX=674977 GN=VMC_10940 PE=4 SV=1	VMC_10940	63.72
VFDIIAEPIR	10	Unmodified	_VFDIIAEPIR_	D0WV94	Peptide ABC transporter, ATP-binding protein OS=Vibrio alginolyticus 40B OX=674977 GN=VMC_10940 PE=4 SV=1	VMC_10940	63.72
APAVKKPQAEATVR	14	Lac (K)	_APAVK[Lac (K)]KPQAEATVR_	D0WVM6	Phosphorelay protein LuxU OS=Vibrio alginolyticus 40B OX=674977 GN=cheA PE=4 SV=1	cheA	79.954
APAVKKPQAEATVR	14	Lac (K)	_APAVK[Lac (K)]KPQAEATVR_	D0WVM6	Phosphorelay protein LuxU OS=Vibrio alginolyticus 40B OX=674977 GN=cheA PE=4 SV=1	cheA	79.954
KPQAEATVR	9	Lac (K)	_K[Lac (K)]PQAEATVR_	D0WVM6	Phosphorelay protein LuxU OS=Vibrio alginolyticus 40B OX=674977 GN=cheA PE=4 SV=1	cheA	79.954
PAPVQAAPAPKPESKPVAVK	20	Lac (K)	_PAPVQAAPAPKPESK[Lac (K)]PVAVK_	D0WVM6	Phosphorelay protein LuxU OS=Vibrio alginolyticus 40B OX=674977 GN=cheA PE=4 SV=1	cheA	79.954
NLNKDIVLEMR	11	Lac (K)	_NLNK[Lac (K)]DIVLEMR_	D0WVM6	Phosphorelay protein LuxU OS=Vibrio alginolyticus 40B OX=674977 GN=cheA PE=4 SV=1	cheA	79.954
PAPVQAAPAPKPESK	15	Lac (K)	_PAPVQAAPAPK[Lac (K)]PESK_	D0WVM6	Phosphorelay protein LuxU OS=Vibrio alginolyticus 40B OX=674977 GN=cheA PE=4 SV=1	cheA	79.954
EEAKAPAVK	9	Lac (K)	_EEAK[Lac (K)]APAVK_	D0WVM6	Phosphorelay protein LuxU OS=Vibrio alginolyticus 40B OX=674977 GN=cheA PE=4 SV=1	cheA	79.954
PASANVEQSPAKPEPVAK	18	Lac (K)	_PASANVEQSPAK[Lac (K)]PEPVAK_	D0WVM6	Phosphorelay protein LuxU OS=Vibrio alginolyticus 40B OX=674977 GN=cheA PE=4 SV=1	cheA	79.954
PAPVQAAPAPKPESKPVAVKEEAK	24	Lac (K)	_PAPVQAAPAPKPESKPVAVK[Lac (K)]EEAK_	D0WVM6	Phosphorelay protein LuxU OS=Vibrio alginolyticus 40B OX=674977 GN=cheA PE=4 SV=1	cheA	79.954
KTLATAQDAVHK	12	Lac (K)	_K[Lac (K)]TLATAQDAVHK_	D0WTY8	ParA family protein OS=Vibrio alginolyticus 40B OX=674977 GN=VMC_06380 PE=4 SV=1	VMC_06380	45.876
KNVLLPTQYPNLK	13	Lac (K)	_K[Lac (K)]NVLLPTQYPNLK_	D0WTY8	ParA family protein OS=Vibrio alginolyticus 40B OX=674977 GN=VMC_06380 PE=4 SV=1	VMC_06380	45.876
TLATAQDAVHKSALELER	18	Lac (K)	_TLATAQDAVHK[Lac (K)]SALELER_	D0WTY8	ParA family protein OS=Vibrio alginolyticus 40B OX=674977 GN=VMC_06380 PE=4 SV=1	VMC_06380	45.876
TLATAQDAVHKSALELER	18	Lac (K)	_TLATAQDAVHK[Lac (K)]SALELER_	D0WTY8	ParA family protein OS=Vibrio alginolyticus 40B OX=674977 GN=VMC_06380 PE=4 SV=1	VMC_06380	45.876
LLKEQLIDK	9	Lac (K)	_LLK[Lac (K)]EQLIDK_	D0WTY8	ParA family protein OS=Vibrio alginolyticus 40B OX=674977 GN=VMC_06380 PE=4 SV=1	VMC_06380	45.876
NSGNKPWIINVQNQK	15	Lac (K)	_NSGNK[Lac (K)]PWIINVQNQK_	D0WTY8	ParA family protein OS=Vibrio alginolyticus 40B OX=674977 GN=VMC_06380 PE=4 SV=1	VMC_06380	45.876
SDNYFPPMSKAMMETR	16	Lac (K)	_SDNYFPPMSK[Lac (K)]AMMETR_	D0WTY8	ParA family protein OS=Vibrio alginolyticus 40B OX=674977 GN=VMC_06380 PE=4 SV=1	VMC_06380	45.876
KLDDAIGK	8	Lac (K)	_K[Lac (K)]LDDAIGK_	D0WTY8	ParA family protein OS=Vibrio alginolyticus 40B OX=674977 GN=VMC_06380 PE=4 SV=1	VMC_06380	45.876
KLDDAIGKMEAAGHQFTK	18	Lac (K)	_KLDDAIGK[Lac (K)]MEAAGHQFTK_	D0WTY8	ParA family protein OS=Vibrio alginolyticus 40B OX=674977 GN=VMC_06380 PE=4 SV=1	VMC_06380	45.876
KNSGNKPWIINVQNQK	16	Lac (K)	_K[Lac (K)]NSGNKPWIINVQNQK_	D0WTY8	ParA family protein OS=Vibrio alginolyticus 40B OX=674977 GN=VMC_06380 PE=4 SV=1	VMC_06380	45.876
KNSGNKPWIINVQNQK	16	Lac (K)	_K[Lac (K)]NSGNKPWIINVQNQK_	D0WTY8	ParA family protein OS=Vibrio alginolyticus 40B OX=674977 GN=VMC_06380 PE=4 SV=1	VMC_06380	45.876
KNSGNKPWIINVQNQK	16	Lac (K)	_KNSGNK[Lac (K)]PWIINVQNQK_	D0WTY8	ParA family protein OS=Vibrio alginolyticus 40B OX=674977 GN=VMC_06380 PE=4 SV=1	VMC_06380	45.876
NSGNKPWIINVQNQKGGTGK	20	Lac (K)	_NSGNKPWIINVQNQK[Lac (K)]GGTGK_	D0WTY8	ParA family protein OS=Vibrio alginolyticus 40B OX=674977 GN=VMC_06380 PE=4 SV=1	VMC_06380	45.876
LDDAIGKMEAAGHQFTK	17	Lac (K)	_LDDAIGK[Lac (K)]MEAAGHQFTK_	D0WTY8	ParA family protein OS=Vibrio alginolyticus 40B OX=674977 GN=VMC_06380 PE=4 SV=1	VMC_06380	45.876
DGSVADSTHNMGKPAK	16	Lac (K)	_DGSVADSTHNMGK[Lac (K)]PAK_	D0WY67	Peptidyl-prolyl cis-trans isomerase OS=Vibrio alginolyticus 40B OX=674977 GN=fkpB PE=3 SV=1	fkpB	13.462
DGSVADSTHNMGKPAK	16	Lac (K)	_DGSVADSTHNMGK[Lac (K)]PAK_	D0WY67	Peptidyl-prolyl cis-trans isomerase OS=Vibrio alginolyticus 40B OX=674977 GN=fkpB PE=3 SV=1	fkpB	13.462
LLSQHCPKAECIPAVGAEMLAK	22	Carbamidomethyl (C),Lac (K),Carbamidomethyl (C)	_LLSQHC[Carbamidomethyl (C)]PK[Lac (K)]AEC[Carbamidomethyl (C)]IPAVGAEMLAK_	D0X176	Putative eukaryotic-type potassium channel OS=Vibrio alginolyticus 40B OX=674977 GN=VMC_31760 PE=4 SV=1	VMC_31760	38.336
IEDFAWKEMNK	11	Lac (K)	_IEDFAWK[Lac (K)]EMNK_	D0X176	Putative eukaryotic-type potassium channel OS=Vibrio alginolyticus 40B OX=674977 GN=VMC_31760 PE=4 SV=1	VMC_31760	38.336
NVGTNDIIHQQIIDGKAAK	19	Lac (K)	_NVGTNDIIHQQIIDGK[Lac (K)]AAK_	D0X1M5	Uncharacterized protein OS=Vibrio alginolyticus 40B OX=674977 GN=VMC_33250 PE=4 SV=1	VMC_33250	29.505
AISEENKQAIAK	12	Lac (K)	_AISEENK[Lac (K)]QAIAK_	D0X1M5	Uncharacterized protein OS=Vibrio alginolyticus 40B OX=674977 GN=VMC_33250 PE=4 SV=1	VMC_33250	29.505
PLEGMQDKLDELNIHSDR	18	Lac (K)	_PLEGMQDK[Lac (K)]LDELNIHSDR_	D0X1M5	Uncharacterized protein OS=Vibrio alginolyticus 40B OX=674977 GN=VMC_33250 PE=4 SV=1	VMC_33250	29.505
QIADYITASNDEHGVAKAIEK	21	Lac (K)	_QIADYITASNDEHGVAK[Lac (K)]AIEK_	D0X1M5	Uncharacterized protein OS=Vibrio alginolyticus 40B OX=674977 GN=VMC_33250 PE=4 SV=1	VMC_33250	29.505
LAAAIKPDDCHFAR	14	Lac (K),Carbamidomethyl (C)	_LAAAIK[Lac (K)]PDDC[Carbamidomethyl (C)]HFAR_	D0X466	Low specificity L-threonine aldolase OS=Vibrio alginolyticus 40B OX=674977 GN=ybjU PE=3 SV=1	ybjU	36.087
LAAAIKPDDCHFAR	14	Lac (K),Carbamidomethyl (C)	_LAAAIK[Lac (K)]PDDC[Carbamidomethyl (C)]HFAR_	D0X466	Low specificity L-threonine aldolase OS=Vibrio alginolyticus 40B OX=674977 GN=ybjU PE=3 SV=1	ybjU	36.087
LKEQNITITPGNPIR	15	Lac (K)	_LK[Lac (K)]EQNITITPGNPIR_	D0X466	Low specificity L-threonine aldolase OS=Vibrio alginolyticus 40B OX=674977 GN=ybjU PE=3 SV=1	ybjU	36.087
KMVGGGMR	8	Lac (K)	_K[Lac (K)]MVGGGMR_	D0X466	Low specificity L-threonine aldolase OS=Vibrio alginolyticus 40B OX=674977 GN=ybjU PE=3 SV=1	ybjU	36.087
KMVGGGMR	8	Lac (K),Oxidation (M)	_K[Lac (K)]M[Oxidation (M)]VGGGMR_	D0X466	Low specificity L-threonine aldolase OS=Vibrio alginolyticus 40B OX=674977 GN=ybjU PE=3 SV=1	ybjU	36.087
TKLLSLENTINGK	13	Lac (K)	_TK[Lac (K)]LLSLENTINGK_	D0X466	Low specificity L-threonine aldolase OS=Vibrio alginolyticus 40B OX=674977 GN=ybjU PE=3 SV=1	ybjU	36.087
DFVNKHNLQMHLDGAR	16	Lac (K)	_DFVNK[Lac (K)]HNLQMHLDGAR_	D0X466	Low specificity L-threonine aldolase OS=Vibrio alginolyticus 40B OX=674977 GN=ybjU PE=3 SV=1	ybjU	36.087
DFVNKHNLQMHLDGAR	16	Lac (K)	_DFVNK[Lac (K)]HNLQMHLDGAR_	D0X466	Low specificity L-threonine aldolase OS=Vibrio alginolyticus 40B OX=674977 GN=ybjU PE=3 SV=1	ybjU	36.087
LALTEQVEQLKQDHINAK	18	Lac (K)	_LALTEQVEQLK[Lac (K)]QDHINAK_	D0X466	Low specificity L-threonine aldolase OS=Vibrio alginolyticus 40B OX=674977 GN=ybjU PE=3 SV=1	ybjU	36.087
FVTHKDISAK	10	Lac (K)	_FVTHK[Lac (K)]DISAK_	D0X466	Low specificity L-threonine aldolase OS=Vibrio alginolyticus 40B OX=674977 GN=ybjU PE=3 SV=1	ybjU	36.087
PDDCHFAR	8	Carbamidomethyl (C)	_PDDC[Carbamidomethyl (C)]HFAR_	D0X466	Low specificity L-threonine aldolase OS=Vibrio alginolyticus 40B OX=674977 GN=ybjU PE=3 SV=1	ybjU	36.087
VLPLSYLAEAR	11	Unmodified	_VLPLSYLAEAR_	D0X466	Low specificity L-threonine aldolase OS=Vibrio alginolyticus 40B OX=674977 GN=ybjU PE=3 SV=1	ybjU	36.087
DISAKDIDTFLSSIK	15	Lac (K)	_DISAK[Lac (K)]DIDTFLSSIK_	D0X466	Low specificity L-threonine aldolase OS=Vibrio alginolyticus 40B OX=674977 GN=ybjU PE=3 SV=1	ybjU	36.087
GDEYLCGQQAHNYK	14	Carbamidomethyl (C)	_GDEYLC[Carbamidomethyl (C)]GQQAHNYK_	D0X466	Low specificity L-threonine aldolase OS=Vibrio alginolyticus 40B OX=674977 GN=ybjU PE=3 SV=1	ybjU	36.087
LNIDHNAGTPPKFGIR	16	Lac (K)	_LNIDHNAGTPPK[Lac (K)]FGIR_	D0WSP9	Thioredoxin OS=Vibrio alginolyticus 40B OX=674977 GN=trxA PE=3 SV=1	trxA	11.702
LNIDHNAGTPPKFGIR	16	Lac (K)	_LNIDHNAGTPPK[Lac (K)]FGIR_	D0WSP9	Thioredoxin OS=Vibrio alginolyticus 40B OX=674977 GN=trxA PE=3 SV=1	trxA	11.702
LTIGKLNIDHNAGTPPK	17	Lac (K)	_LTIGK[Lac (K)]LNIDHNAGTPPK_	D0WSP9	Thioredoxin OS=Vibrio alginolyticus 40B OX=674977 GN=trxA PE=3 SV=1	trxA	11.702
LTIGKLNIDHNAGTPPK	17	Lac (K)	_LTIGK[Lac (K)]LNIDHNAGTPPK_	D0WSP9	Thioredoxin OS=Vibrio alginolyticus 40B OX=674977 GN=trxA PE=3 SV=1	trxA	11.702
VGALSKTQLK	10	Lac (K)	_VGALSK[Lac (K)]TQLK_	D0WSP9	Thioredoxin OS=Vibrio alginolyticus 40B OX=674977 GN=trxA PE=3 SV=1	trxA	11.702
DGNVAATKVGALSK	14	Lac (K)	_DGNVAATK[Lac (K)]VGALSK_	D0WSP9	Thioredoxin OS=Vibrio alginolyticus 40B OX=674977 GN=trxA PE=3 SV=1	trxA	11.702
GIPTLLLFKDGNVAATK	17	Lac (K)	_GIPTLLLFK[Lac (K)]DGNVAATK_	D0WSP9	Thioredoxin OS=Vibrio alginolyticus 40B OX=674977 GN=trxA PE=3 SV=1	trxA	11.702
AFKQTYGVSPSQVAR	15	Lac (K)	_AFK[Lac (K)]QTYGVSPSQVAR_	D0WSQ7	Transcriptional regulator, AraC/XylS family OS=Vibrio alginolyticus 40B OX=674977 GN=VMC_02070 PE=4 SV=1	VMC_02070	30.292
LKDATPTR	8	Lac (K)	_LK[Lac (K)]DATPTR_	D0WX85	DNA polymerase III subunit alpha OS=Vibrio alginolyticus 40B OX=674977 GN=dnaE PE=4 SV=1	dnaE	130.221
ELNKYTSCR	9	Lac (K),Carbamidomethyl (C)	_ELNK[Lac (K)]YTSC[Carbamidomethyl (C)]R_	D0WX85	DNA polymerase III subunit alpha OS=Vibrio alginolyticus 40B OX=674977 GN=dnaE PE=4 SV=1	dnaE	130.221
VPPIVKK	7	Lac (K)	_VPPIVK[Lac (K)]K_	D0WX85	DNA polymerase III subunit alpha OS=Vibrio alginolyticus 40B OX=674977 GN=dnaE PE=4 SV=1	dnaE	130.221
VIEKLIYAGALDR	13	Lac (K)	_VIEK[Lac (K)]LIYAGALDR_	D0WX85	DNA polymerase III subunit alpha OS=Vibrio alginolyticus 40B OX=674977 GN=dnaE PE=4 SV=1	dnaE	130.221
EAISYPDEKWQHESLK	16	Lac (K)	_EAISYPDEK[Lac (K)]WQHESLK_	D0WX85	DNA polymerase III subunit alpha OS=Vibrio alginolyticus 40B OX=674977 GN=dnaE PE=4 SV=1	dnaE	130.221
EAISYPDEKWQHESLK	16	Lac (K)	_EAISYPDEK[Lac (K)]WQHESLK_	D0WX85	DNA polymerase III subunit alpha OS=Vibrio alginolyticus 40B OX=674977 GN=dnaE PE=4 SV=1	dnaE	130.221
GGHFKDLFDFCAR	13	Lac (K),Carbamidomethyl (C)	_GGHFK[Lac (K)]DLFDFC[Carbamidomethyl (C)]AR_	D0WX85	DNA polymerase III subunit alpha OS=Vibrio alginolyticus 40B OX=674977 GN=dnaE PE=4 SV=1	dnaE	130.221
GGHFKDLFDFCAR	13	Lac (K),Carbamidomethyl (C)	_GGHFK[Lac (K)]DLFDFC[Carbamidomethyl (C)]AR_	D0WX85	DNA polymerase III subunit alpha OS=Vibrio alginolyticus 40B OX=674977 GN=dnaE PE=4 SV=1	dnaE	130.221
NLTLLISK	8	Unmodified	_NLTLLISK_	D0WX85	DNA polymerase III subunit alpha OS=Vibrio alginolyticus 40B OX=674977 GN=dnaE PE=4 SV=1	dnaE	130.221
YAELLEKDR	9	Lac (K)	_YAELLEK[Lac (K)]DR_	D0WX85	DNA polymerase III subunit alpha OS=Vibrio alginolyticus 40B OX=674977 GN=dnaE PE=4 SV=1	dnaE	130.221
RPKNYSPQQYLR	12	Lac (K)	_RPK[Lac (K)]NYSPQQYLR_	D0WX85	DNA polymerase III subunit alpha OS=Vibrio alginolyticus 40B OX=674977 GN=dnaE PE=4 SV=1	dnaE	130.221
VHSDFSMVDGLNKVPPIVK	19	Lac (K)	_VHSDFSMVDGLNK[Lac (K)]VPPIVK_	D0WX85	DNA polymerase III subunit alpha OS=Vibrio alginolyticus 40B OX=674977 GN=dnaE PE=4 SV=1	dnaE	130.221
FYGTAHGSGVKPIIGADFK	19	Lac (K)	_FYGTAHGSGVK[Lac (K)]PIIGADFK_	D0WX85	DNA polymerase III subunit alpha OS=Vibrio alginolyticus 40B OX=674977 GN=dnaE PE=4 SV=1	dnaE	130.221
FYGTAHGSGVKPIIGADFK	19	Lac (K)	_FYGTAHGSGVK[Lac (K)]PIIGADFK_	D0WX85	DNA polymerase III subunit alpha OS=Vibrio alginolyticus 40B OX=674977 GN=dnaE PE=4 SV=1	dnaE	130.221
SVKNLPDEK	9	Lac (K)	_SVK[Lac (K)]NLPDEK_	D0X307	Sensor protein OS=Vibrio alginolyticus 40B OX=674977 GN=narQ PE=4 SV=1	narQ	66.763
GCTVKLEFQHSK	12	Carbamidomethyl (C),Lac (K)	_GC[Carbamidomethyl (C)]TVK[Lac (K)]LEFQHSK_	D0X307	Sensor protein OS=Vibrio alginolyticus 40B OX=674977 GN=narQ PE=4 SV=1	narQ	66.763
IQVALLKR	8	Lac (K)	_IQVALLK[Lac (K)]R_	D0X307	Sensor protein OS=Vibrio alginolyticus 40B OX=674977 GN=narQ PE=4 SV=1	narQ	66.763
LEFQHSKEVNSDSV	14	Lac (K)	_LEFQHSK[Lac (K)]EVNSDSV_	D0X307	Sensor protein OS=Vibrio alginolyticus 40B OX=674977 GN=narQ PE=4 SV=1	narQ	66.763
SPTLVLPAGKK	11	Lac (K)	_SPTLVLPAGK[Lac (K)]K_	D0WZS8	BPL/LPL catalytic domain-containing protein OS=Vibrio alginolyticus 40B OX=674977 GN=VMC_26780 PE=4 SV=1	VMC_26780	26.2
AEEQGALIVNKPQSLR	16	Lac (K)	_AEEQGALIVNK[Lac (K)]PQSLR_	D0WVS7	Glutathione synthetase OS=Vibrio alginolyticus 40B OX=674977 GN=gshB PE=3 SV=1	gshB	35.251
AEEQGALIVNKPQSLR	16	Lac (K)	_AEEQGALIVNK[Lac (K)]PQSLR_	D0WVS7	Glutathione synthetase OS=Vibrio alginolyticus 40B OX=674977 GN=gshB PE=3 SV=1	gshB	35.251
IPAKGETR	8	Lac (K)	_IPAK[Lac (K)]GETR_	D0WVS7	Glutathione synthetase OS=Vibrio alginolyticus 40B OX=674977 GN=gshB PE=3 SV=1	gshB	35.251
PLSETDLKIAQTVAPTLK	18	Lac (K)	_PLSETDLK[Lac (K)]IAQTVAPTLK_	D0WVS7	Glutathione synthetase OS=Vibrio alginolyticus 40B OX=674977 GN=gshB PE=3 SV=1	gshB	35.251
PLSETDLKIAQTVAPTLK	18	Lac (K)	_PLSETDLK[Lac (K)]IAQTVAPTLK_	D0WVS7	Glutathione synthetase OS=Vibrio alginolyticus 40B OX=674977 GN=gshB PE=3 SV=1	gshB	35.251
KDSSFAMMLEAQR	13	Lac (K)	_K[Lac (K)]DSSFAMMLEAQR_	D0WVS7	Glutathione synthetase OS=Vibrio alginolyticus 40B OX=674977 GN=gshB PE=3 SV=1	gshB	35.251
IAQTVAPTLKEK	12	Lac (K)	_IAQTVAPTLK[Lac (K)]EK_	D0WVS7	Glutathione synthetase OS=Vibrio alginolyticus 40B OX=674977 GN=gshB PE=3 SV=1	gshB	35.251
VVELKEDPNGWYEFK	15	Lac (K)	_VVELK[Lac (K)]EDPNGWYEFK_	D0WVS7	Glutathione synthetase OS=Vibrio alginolyticus 40B OX=674977 GN=gshB PE=3 SV=1	gshB	35.251
GTLCMLLAKK	10	Carbamidomethyl (C),Lac (K)	_GTLC[Carbamidomethyl (C)]MLLAK[Lac (K)]K_	D0WXZ7	Cytidylate kinase OS=Vibrio alginolyticus 40B OX=674977 GN=cmk PE=3 SV=1	cmk	26.691
LKQLQEK	7	Lac (K)	_LK[Lac (K)]QLQEK_	D0WXZ7	Cytidylate kinase OS=Vibrio alginolyticus 40B OX=674977 GN=cmk PE=3 SV=1	cmk	26.691
KEETGMAASK	10	Lac (K)	_K[Lac (K)]EETGMAASK_	D0WXZ7	Cytidylate kinase OS=Vibrio alginolyticus 40B OX=674977 GN=cmk PE=3 SV=1	cmk	26.691
QLQEKGLDVR	10	Lac (K)	_QLQEK[Lac (K)]GLDVR_	D0WXZ7	Cytidylate kinase OS=Vibrio alginolyticus 40B OX=674977 GN=cmk PE=3 SV=1	cmk	26.691
KEETGMAASKVAALPR	16	Lac (K)	_KEETGMAASK[Lac (K)]VAALPR_	D0WXZ7	Cytidylate kinase OS=Vibrio alginolyticus 40B OX=674977 GN=cmk PE=3 SV=1	cmk	26.691
KLGFQLLDSGAIYR	14	Lac (K)	_K[Lac (K)]LGFQLLDSGAIYR_	D0WXZ7	Cytidylate kinase OS=Vibrio alginolyticus 40B OX=674977 GN=cmk PE=3 SV=1	cmk	26.691
VKSGGGDILPTELDHITK	18	Lac (K)	_VK[Lac (K)]SGGGDILPTELDHITK_	D0WX38	Na(+)-translocating NADH-quinone reductase subunit F OS=Vibrio alginolyticus 40B OX=674977 GN=nqrF PE=3 SV=1	nqrF	45.275
VKSGGGDILPTELDHITK	18	Lac (K)	_VK[Lac (K)]SGGGDILPTELDHITK_	D0WX38	Na(+)-translocating NADH-quinone reductase subunit F OS=Vibrio alginolyticus 40B OX=674977 GN=nqrF PE=3 SV=1	nqrF	45.275
KMSFWYGAR	9	Lac (K)	_K[Lac (K)]MSFWYGAR_	D0WX38	Na(+)-translocating NADH-quinone reductase subunit F OS=Vibrio alginolyticus 40B OX=674977 GN=nqrF PE=3 SV=1	nqrF	45.275
KMSFWYGAR	9	Lac (K),Oxidation (M)	_K[Lac (K)]M[Oxidation (M)]SFWYGAR_	D0WX38	Na(+)-translocating NADH-quinone reductase subunit F OS=Vibrio alginolyticus 40B OX=674977 GN=nqrF PE=3 SV=1	nqrF	45.275
ATFIKELK	8	Lac (K)	_ATFIK[Lac (K)]ELK_	D0WX38	Na(+)-translocating NADH-quinone reductase subunit F OS=Vibrio alginolyticus 40B OX=674977 GN=nqrF PE=3 SV=1	nqrF	45.275
YESKVNEETIR	11	Lac (K)	_YESK[Lac (K)]VNEETIR_	D0WX38	Na(+)-translocating NADH-quinone reductase subunit F OS=Vibrio alginolyticus 40B OX=674977 GN=nqrF PE=3 SV=1	nqrF	45.275
KWECTVISNDNK	12	Lac (K),Carbamidomethyl (C)	_K[Lac (K)]WEC[Carbamidomethyl (C)]TVISNDNK_	D0WX38	Na(+)-translocating NADH-quinone reductase subunit F OS=Vibrio alginolyticus 40B OX=674977 GN=nqrF PE=3 SV=1	nqrF	45.275
ELKLQIPDGESVPFR	15	Lac (K)	_ELK[Lac (K)]LQIPDGESVPFR_	D0WX38	Na(+)-translocating NADH-quinone reductase subunit F OS=Vibrio alginolyticus 40B OX=674977 GN=nqrF PE=3 SV=1	nqrF	45.275
WECTVISNDNKATFIK	16	Carbamidomethyl (C),Lac (K)	_WEC[Carbamidomethyl (C)]TVISNDNK[Lac (K)]ATFIK_	D0WX38	Na(+)-translocating NADH-quinone reductase subunit F OS=Vibrio alginolyticus 40B OX=674977 GN=nqrF PE=3 SV=1	nqrF	45.275
KWECTVISNDNKATFIK	17	Carbamidomethyl (C),Lac (K)	_KWEC[Carbamidomethyl (C)]TVISNDNK[Lac (K)]ATFIK_	D0WX38	Na(+)-translocating NADH-quinone reductase subunit F OS=Vibrio alginolyticus 40B OX=674977 GN=nqrF PE=3 SV=1	nqrF	45.275
SGGGDILPTELDHITKGEAR	20	Lac (K)	_SGGGDILPTELDHITK[Lac (K)]GEAR_	D0WX38	Na(+)-translocating NADH-quinone reductase subunit F OS=Vibrio alginolyticus 40B OX=674977 GN=nqrF PE=3 SV=1	nqrF	45.275
SGGGDILPTELDHITK	16	Unmodified	_SGGGDILPTELDHITK_	D0WX38	Na(+)-translocating NADH-quinone reductase subunit F OS=Vibrio alginolyticus 40B OX=674977 GN=nqrF PE=3 SV=1	nqrF	45.275
TDMDIELPEEIFGVKK	16	Lac (K)	_TDMDIELPEEIFGVK[Lac (K)]K_	D0WX38	Na(+)-translocating NADH-quinone reductase subunit F OS=Vibrio alginolyticus 40B OX=674977 GN=nqrF PE=3 SV=1	nqrF	45.275
SHIFDQLKR	9	Lac (K)	_SHIFDQLK[Lac (K)]R_	D0WX38	Na(+)-translocating NADH-quinone reductase subunit F OS=Vibrio alginolyticus 40B OX=674977 GN=nqrF PE=3 SV=1	nqrF	45.275
MSFWYGAR	8	Unmodified	_MSFWYGAR_	D0WX38	Na(+)-translocating NADH-quinone reductase subunit F OS=Vibrio alginolyticus 40B OX=674977 GN=nqrF PE=3 SV=1	nqrF	45.275
QFVEAIFSCSQKAK	14	Carbamidomethyl (C),Lac (K)	_QFVEAIFSC[Carbamidomethyl (C)]SQK[Lac (K)]AK_	D0WX44	Putative ATP-dependent DNA helicase RecQ OS=Vibrio alginolyticus 40B OX=674977 GN=VMC_17440 PE=4 SV=1	VMC_17440	72.422
HTYPKVTVIAR	11	Lac (K)	_HTYPK[Lac (K)]VTVIAR_	D0WWT4	Putative TrkA family protein OS=Vibrio alginolyticus 40B OX=674977 GN=VMC_16340 PE=3 SV=1	VMC_16340	71.6
KSEILYKAWEDDSEGER	17	Lac (K)	_KSEILYK[Lac (K)]AWEDDSEGER_	D0WWT4	Putative TrkA family protein OS=Vibrio alginolyticus 40B OX=674977 GN=VMC_16340 PE=3 SV=1	VMC_16340	71.6
MAEEMQKDR	9	Lac (K)	_MAEEMQK[Lac (K)]DR_	D0WWT4	Putative TrkA family protein OS=Vibrio alginolyticus 40B OX=674977 GN=VMC_16340 PE=3 SV=1	VMC_16340	71.6
KSEILYK	7	Lac (K)	_K[Lac (K)]SEILYK_	D0WWT4	Putative TrkA family protein OS=Vibrio alginolyticus 40B OX=674977 GN=VMC_16340 PE=3 SV=1	VMC_16340	71.6
YVKHTYPK	8	Lac (K)	_YVK[Lac (K)]HTYPK_	D0WWT4	Putative TrkA family protein OS=Vibrio alginolyticus 40B OX=674977 GN=VMC_16340 PE=3 SV=1	VMC_16340	71.6
ALGIHPFFVEQQKATYK	17	Lac (K)	_ALGIHPFFVEQQK[Lac (K)]ATYK_	D0WWT4	Putative TrkA family protein OS=Vibrio alginolyticus 40B OX=674977 GN=VMC_16340 PE=3 SV=1	VMC_16340	71.6
FGSTDTSKTVATK	13	Lac (K)	_FGSTDTSK[Lac (K)]TVATK_	D0WZ27	Outer membrane protein OS=Vibrio alginolyticus 40B OX=674977 GN=ompU PE=4 SV=1	ompU	37.092
LSMKDGDAQDK	11	Lac (K)	_LSMK[Lac (K)]DGDAQDK_	D0WZ27	Outer membrane protein OS=Vibrio alginolyticus 40B OX=674977 GN=ompU PE=4 SV=1	ompU	37.092
GQFENLSVK	9	Unmodified	_GQFENLSVK_	D0WZ27	Outer membrane protein OS=Vibrio alginolyticus 40B OX=674977 GN=ompU PE=4 SV=1	ompU	37.092
LAYAGLGGAYGEFAYGK	17	Unmodified	_LAYAGLGGAYGEFAYGK_	D0WZ27	Outer membrane protein OS=Vibrio alginolyticus 40B OX=674977 GN=ompU PE=4 SV=1	ompU	37.092
TDNMMAYKGQFENLSVK	17	Lac (K)	_TDNMMAYK[Lac (K)]GQFENLSVK_	D0WZ27	Outer membrane protein OS=Vibrio alginolyticus 40B OX=674977 GN=ompU PE=4 SV=1	ompU	37.092
VHYSETYKR	9	Lac (K)	_VHYSETYK[Lac (K)]R_	D0WTM4	Uroporphyrinogen-III synthase OS=Vibrio alginolyticus 40B OX=674977 GN=VMC_05240 PE=3 SV=1	VMC_05240	27.147
TAHYLSKCTQQK	12	Lac (K),Carbamidomethyl (C)	_TAHYLSK[Lac (K)]C[Carbamidomethyl (C)]TQQK_	D0WTM4	Uroporphyrinogen-III synthase OS=Vibrio alginolyticus 40B OX=674977 GN=VMC_05240 PE=3 SV=1	VMC_05240	27.147
TAHYLSKCTQQK	12	Lac (K),Carbamidomethyl (C)	_TAHYLSK[Lac (K)]C[Carbamidomethyl (C)]TQQK_	D0WTM4	Uroporphyrinogen-III synthase OS=Vibrio alginolyticus 40B OX=674977 GN=VMC_05240 PE=3 SV=1	VMC_05240	27.147
CTQQKVHYPQVSDSEHLLR	19	Carbamidomethyl (C),Lac (K)	_C[Carbamidomethyl (C)]TQQK[Lac (K)]VHYPQVSDSEHLLR_	D0WTM4	Uroporphyrinogen-III synthase OS=Vibrio alginolyticus 40B OX=674977 GN=VMC_05240 PE=3 SV=1	VMC_05240	27.147
CTQQKVHYPQVSDSEHLLR	19	Carbamidomethyl (C),Lac (K)	_C[Carbamidomethyl (C)]TQQK[Lac (K)]VHYPQVSDSEHLLR_	D0WTM4	Uroporphyrinogen-III synthase OS=Vibrio alginolyticus 40B OX=674977 GN=VMC_05240 PE=3 SV=1	VMC_05240	27.147
GAKVHYSETYK	11	Lac (K)	_GAK[Lac (K)]VHYSETYK_	D0WTM4	Uroporphyrinogen-III synthase OS=Vibrio alginolyticus 40B OX=674977 GN=VMC_05240 PE=3 SV=1	VMC_05240	27.147
GFNIKPLGK	9	Lac (K)	_GFNIK[Lac (K)]PLGK_	D0WUZ4	Uncharacterized protein OS=Vibrio alginolyticus 40B OX=674977 GN=VMC_09940 PE=4 SV=1	VMC_09940	32.225
TFQTHSPIVDSIEVKR	16	Lac (K)	_TFQTHSPIVDSIEVK[Lac (K)]R_	D0WXA9	50S ribosomal protein L19 OS=Vibrio alginolyticus 40B OX=674977 GN=rplS PE=3 SV=1	rplS	13.278
TFQTHSPIVDSIEVKR	16	Lac (K)	_TFQTHSPIVDSIEVK[Lac (K)]R_	D0WXA9	50S ribosomal protein L19 OS=Vibrio alginolyticus 40B OX=674977 GN=rplS PE=3 SV=1	rplS	13.278
SNIIKALEEEQMK	13	Lac (K)	_SNIIK[Lac (K)]ALEEEQMK_	D0WXA9	50S ribosomal protein L19 OS=Vibrio alginolyticus 40B OX=674977 GN=rplS PE=3 SV=1	rplS	13.278
SNIIKALEEEQMK	13	Lac (K),Oxidation (M)	_SNIIK[Lac (K)]ALEEEQM[Oxidation (M)]K_	D0WXA9	50S ribosomal protein L19 OS=Vibrio alginolyticus 40B OX=674977 GN=rplS PE=3 SV=1	rplS	13.278
KISNGEGVER	10	Lac (K)	_K[Lac (K)]ISNGEGVER_	D0WXA9	50S ribosomal protein L19 OS=Vibrio alginolyticus 40B OX=674977 GN=rplS PE=3 SV=1	rplS	13.278
SDLPKFAPGDTVVVQVK	17	Lac (K)	_SDLPK[Lac (K)]FAPGDTVVVQVK_	D0WXA9	50S ribosomal protein L19 OS=Vibrio alginolyticus 40B OX=674977 GN=rplS PE=3 SV=1	rplS	13.278
SDLPKFAPGDTVVVQVK	17	Lac (K)	_SDLPK[Lac (K)]FAPGDTVVVQVK_	D0WXA9	50S ribosomal protein L19 OS=Vibrio alginolyticus 40B OX=674977 GN=rplS PE=3 SV=1	rplS	13.278
ALEEEQMKSDLPK	13	Lac (K)	_ALEEEQMK[Lac (K)]SDLPK_	D0WXA9	50S ribosomal protein L19 OS=Vibrio alginolyticus 40B OX=674977 GN=rplS PE=3 SV=1	rplS	13.278
ALEEEQMKSDLPK	13	Oxidation (M),Lac (K)	_ALEEEQM[Oxidation (M)]K[Lac (K)]SDLPK_	D0WXA9	50S ribosomal protein L19 OS=Vibrio alginolyticus 40B OX=674977 GN=rplS PE=3 SV=1	rplS	13.278
IKEKLAK	7	Lac (K)	_IKEK[Lac (K)]LAK_	D0WXA9	50S ribosomal protein L19 OS=Vibrio alginolyticus 40B OX=674977 GN=rplS PE=3 SV=1	rplS	13.278
TFQTHSPIVDSIEVK	15	Unmodified	_TFQTHSPIVDSIEVK_	D0WXA9	50S ribosomal protein L19 OS=Vibrio alginolyticus 40B OX=674977 GN=rplS PE=3 SV=1	rplS	13.278
TFQTHSPIVDSIEVK	15	Unmodified	_TFQTHSPIVDSIEVK_	D0WXA9	50S ribosomal protein L19 OS=Vibrio alginolyticus 40B OX=674977 GN=rplS PE=3 SV=1	rplS	13.278
GLHSAFTVR	9	Unmodified	_GLHSAFTVR_	D0WXA9	50S ribosomal protein L19 OS=Vibrio alginolyticus 40B OX=674977 GN=rplS PE=3 SV=1	rplS	13.278
FAPGDTVVVQVKVK	14	Lac (K)	_FAPGDTVVVQVK[Lac (K)]VK_	D0WXA9	50S ribosomal protein L19 OS=Vibrio alginolyticus 40B OX=674977 GN=rplS PE=3 SV=1	rplS	13.278
HIKQEGCQIIAVDNSPAMVER	21	Lac (K),Carbamidomethyl (C)	_HIK[Lac (K)]QEGC[Carbamidomethyl (C)]QIIAVDNSPAMVER_	D0X160	Carboxy-S-adenosyl-L-methionine synthase OS=Vibrio alginolyticus 40B OX=674977 GN=cmoA PE=3 SV=1	cmoA	29.536
SAIENVMRPDSKK	13	Lac (K)	_SAIENVMRPDSK[Lac (K)]K_	D0X160	Carboxy-S-adenosyl-L-methionine synthase OS=Vibrio alginolyticus 40B OX=674977 GN=cmoA PE=3 SV=1	cmoA	29.536
IILCGEQVSADKAK	14	Carbamidomethyl (C),Lac (K)	_IILC[Carbamidomethyl (C)]GEQVSADK[Lac (K)]AK_	D0X2B8	Putative enoyl-CoA hydratase/isomerase OS=Vibrio alginolyticus 40B OX=674977 GN=VMC_35680 PE=3 SV=1	VMC_35680	68.011
SALLGEFKEGVR	12	Lac (K)	_SALLGEFK[Lac (K)]EGVR_	D0X2B8	Putative enoyl-CoA hydratase/isomerase OS=Vibrio alginolyticus 40B OX=674977 GN=VMC_35680 PE=3 SV=1	VMC_35680	68.011
QVKEYHSLPLADCFR	15	Lac (K),Carbamidomethyl (C)	_QVK[Lac (K)]EYHSLPLADC[Carbamidomethyl (C)]FR_	D0X2B8	Putative enoyl-CoA hydratase/isomerase OS=Vibrio alginolyticus 40B OX=674977 GN=VMC_35680 PE=3 SV=1	VMC_35680	68.011
QVKEYHSLPLADCFR	15	Lac (K),Carbamidomethyl (C)	_QVK[Lac (K)]EYHSLPLADC[Carbamidomethyl (C)]FR_	D0X2B8	Putative enoyl-CoA hydratase/isomerase OS=Vibrio alginolyticus 40B OX=674977 GN=VMC_35680 PE=3 SV=1	VMC_35680	68.011
AMYHVMHNESKEK	13	Lac (K)	_AMYHVMHNESK[Lac (K)]EK_	D0X2B8	Putative enoyl-CoA hydratase/isomerase OS=Vibrio alginolyticus 40B OX=674977 GN=VMC_35680 PE=3 SV=1	VMC_35680	68.011
VSIEVKAPAACPR	13	Lac (K),Carbamidomethyl (C)	_VSIEVK[Lac (K)]APAAC[Carbamidomethyl (C)]PR_	D0WXD7	Phenylalanine--tRNA ligase beta subunit OS=Vibrio alginolyticus 40B OX=674977 GN=pheT PE=3 SV=1	pheT	87.173
DAKLFDVYVGK	11	Lac (K)	_DAK[Lac (K)]LFDVYVGK_	D0WXD7	Phenylalanine--tRNA ligase beta subunit OS=Vibrio alginolyticus 40B OX=674977 GN=pheT PE=3 SV=1	pheT	87.173
VGHVVECGQHPDADKLR	17	Carbamidomethyl (C),Lac (K)	_VGHVVEC[Carbamidomethyl (C)]GQHPDADK[Lac (K)]LR_	D0WXD7	Phenylalanine--tRNA ligase beta subunit OS=Vibrio alginolyticus 40B OX=674977 GN=pheT PE=3 SV=1	pheT	87.173
VGHVVECGQHPDADKLR	17	Carbamidomethyl (C),Lac (K)	_VGHVVEC[Carbamidomethyl (C)]GQHPDADK[Lac (K)]LR_	D0WXD7	Phenylalanine--tRNA ligase beta subunit OS=Vibrio alginolyticus 40B OX=674977 GN=pheT PE=3 SV=1	pheT	87.173
VGHVVECGQHPDADKLR	17	Carbamidomethyl (C),Lac (K)	_VGHVVEC[Carbamidomethyl (C)]GQHPDADK[Lac (K)]LR_	D0WXD7	Phenylalanine--tRNA ligase beta subunit OS=Vibrio alginolyticus 40B OX=674977 GN=pheT PE=3 SV=1	pheT	87.173
MHNHVEADLPLKR	13	Lac (K)	_MHNHVEADLPLK[Lac (K)]R_	D0WXD7	Phenylalanine--tRNA ligase beta subunit OS=Vibrio alginolyticus 40B OX=674977 GN=pheT PE=3 SV=1	pheT	87.173
MHNHVEADLPLKR	13	Lac (K)	_MHNHVEADLPLK[Lac (K)]R_	D0WXD7	Phenylalanine--tRNA ligase beta subunit OS=Vibrio alginolyticus 40B OX=674977 GN=pheT PE=3 SV=1	pheT	87.173
MKFSESWLR	9	Lac (K)	_MK[Lac (K)]FSESWLR_	D0WXD7	Phenylalanine--tRNA ligase beta subunit OS=Vibrio alginolyticus 40B OX=674977 GN=pheT PE=3 SV=1	pheT	87.173
MKFSESWLR	9	Oxidation (M),Lac (K)	_M[Oxidation (M)]K[Lac (K)]FSESWLR_	D0WXD7	Phenylalanine--tRNA ligase beta subunit OS=Vibrio alginolyticus 40B OX=674977 GN=pheT PE=3 SV=1	pheT	87.173
KANPALHPGQSAAIIVDGK	19	Lac (K)	_K[Lac (K)]ANPALHPGQSAAIIVDGK_	D0WXD7	Phenylalanine--tRNA ligase beta subunit OS=Vibrio alginolyticus 40B OX=674977 GN=pheT PE=3 SV=1	pheT	87.173
KANPALHPGQSAAIIVDGK	19	Lac (K)	_K[Lac (K)]ANPALHPGQSAAIIVDGK_	D0WXD7	Phenylalanine--tRNA ligase beta subunit OS=Vibrio alginolyticus 40B OX=674977 GN=pheT PE=3 SV=1	pheT	87.173
LFDVYVGKGVEDGK	14	Lac (K)	_LFDVYVGK[Lac (K)]GVEDGK_	D0WXD7	Phenylalanine--tRNA ligase beta subunit OS=Vibrio alginolyticus 40B OX=674977 GN=pheT PE=3 SV=1	pheT	87.173
KFGLNGR	7	Lac (K)	_K[Lac (K)]FGLNGR_	D0WXD7	Phenylalanine--tRNA ligase beta subunit OS=Vibrio alginolyticus 40B OX=674977 GN=pheT PE=3 SV=1	pheT	87.173
VIKNVNVQAETPLWMQEK	18	Lac (K)	_VIK[Lac (K)]NVNVQAETPLWMQEK_	D0WXD7	Phenylalanine--tRNA ligase beta subunit OS=Vibrio alginolyticus 40B OX=674977 GN=pheT PE=3 SV=1	pheT	87.173
VAVATVGAVLPGDFKIK	17	Lac (K)	_VAVATVGAVLPGDFK[Lac (K)]IK_	D0WXD7	Phenylalanine--tRNA ligase beta subunit OS=Vibrio alginolyticus 40B OX=674977 GN=pheT PE=3 SV=1	pheT	87.173
VAVATVGAVLPGDFKIK	17	Lac (K)	_VAVATVGAVLPGDFK[Lac (K)]IK_	D0WXD7	Phenylalanine--tRNA ligase beta subunit OS=Vibrio alginolyticus 40B OX=674977 GN=pheT PE=3 SV=1	pheT	87.173
IYGYDNIPNQHPAAALKMHNHVEADLPLKR	30	Lac (K)	_IYGYDNIPNQHPAAALK[Lac (K)]MHNHVEADLPLKR_	D0WXD7	Phenylalanine--tRNA ligase beta subunit OS=Vibrio alginolyticus 40B OX=674977 GN=pheT PE=3 SV=1	pheT	87.173
IYGYDNIPNQHPAAALKMHNHVEADLPLKR	30	Lac (K)	_IYGYDNIPNQHPAAALKMHNHVEADLPLK[Lac (K)]R_	D0WXD7	Phenylalanine--tRNA ligase beta subunit OS=Vibrio alginolyticus 40B OX=674977 GN=pheT PE=3 SV=1	pheT	87.173
AYSFAALSPESKK	13	Lac (K)	_AYSFAALSPESK[Lac (K)]K_	D0WXD7	Phenylalanine--tRNA ligase beta subunit OS=Vibrio alginolyticus 40B OX=674977 GN=pheT PE=3 SV=1	pheT	87.173
ANPALHPGQSAAIIVDGKEVGVIGTVHPELER	32	Lac (K)	_ANPALHPGQSAAIIVDGK[Lac (K)]EVGVIGTVHPELER_	D0WXD7	Phenylalanine--tRNA ligase beta subunit OS=Vibrio alginolyticus 40B OX=674977 GN=pheT PE=3 SV=1	pheT	87.173
LGLIQGLLNTVVHNQKR	17	Lac (K)	_LGLIQGLLNTVVHNQK[Lac (K)]R_	D0WXD7	Phenylalanine--tRNA ligase beta subunit OS=Vibrio alginolyticus 40B OX=674977 GN=pheT PE=3 SV=1	pheT	87.173
LFDVYVGKGVEDGKK	15	Lac (K)	_LFDVYVGK[Lac (K)]GVEDGKK_	D0WXD7	Phenylalanine--tRNA ligase beta subunit OS=Vibrio alginolyticus 40B OX=674977 GN=pheT PE=3 SV=1	pheT	87.173
IYGYDNIPNQHPAAALKMHNHVEADLPLK	29	Lac (K)	_IYGYDNIPNQHPAAALK[Lac (K)]MHNHVEADLPLK_	D0WXD7	Phenylalanine--tRNA ligase beta subunit OS=Vibrio alginolyticus 40B OX=674977 GN=pheT PE=3 SV=1	pheT	87.173
SKVMSAIR	8	Lac (K)	_SK[Lac (K)]VMSAIR_	D0WSP3	Lysine--tRNA ligase OS=Vibrio alginolyticus 40B OX=674977 GN=lysS PE=3 SV=1	lysS	57.381
IAPELYLKR	9	Lac (K)	_IAPELYLK[Lac (K)]R_	D0WSP3	Lysine--tRNA ligase OS=Vibrio alginolyticus 40B OX=674977 GN=lysS PE=3 SV=1	lysS	57.381
TKEELEELNHVVAIAGR	17	Lac (K)	_TK[Lac (K)]EELEELNHVVAIAGR_	D0WSP3	Lysine--tRNA ligase OS=Vibrio alginolyticus 40B OX=674977 GN=lysS PE=3 SV=1	lysS	57.381
TKEELEELNHVVAIAGR	17	Lac (K)	_TK[Lac (K)]EELEELNHVVAIAGR_	D0WSP3	Lysine--tRNA ligase OS=Vibrio alginolyticus 40B OX=674977 GN=lysS PE=3 SV=1	lysS	57.381
IQAYADKAVQK	11	Lac (K)	_IQAYADK[Lac (K)]AVQK_	D0WSP3	Lysine--tRNA ligase OS=Vibrio alginolyticus 40B OX=674977 GN=lysS PE=3 SV=1	lysS	57.381
IQAYADKAVQK	11	Unmodified	_IQAYADKAVQK_	D0WSP3	Lysine--tRNA ligase OS=Vibrio alginolyticus 40B OX=674977 GN=lysS PE=3 SV=1	lysS	57.381
DALAGDLQKEFGEK	14	Lac (K)	_DALAGDLQK[Lac (K)]EFGEK_	D0WSP3	Lysine--tRNA ligase OS=Vibrio alginolyticus 40B OX=674977 GN=lysS PE=3 SV=1	lysS	57.381
SCKANGHPNDFR	12	Carbamidomethyl (C),Lac (K)	_SC[Carbamidomethyl (C)]K[Lac (K)]ANGHPNDFR_	D0WSP3	Lysine--tRNA ligase OS=Vibrio alginolyticus 40B OX=674977 GN=lysS PE=3 SV=1	lysS	57.381
SCKANGHPNDFR	12	Carbamidomethyl (C),Lac (K)	_SC[Carbamidomethyl (C)]K[Lac (K)]ANGHPNDFR_	D0WSP3	Lysine--tRNA ligase OS=Vibrio alginolyticus 40B OX=674977 GN=lysS PE=3 SV=1	lysS	57.381
SCKANGHPNDFR	12	Carbamidomethyl (C)	_SC[Carbamidomethyl (C)]KANGHPNDFR_	D0WSP3	Lysine--tRNA ligase OS=Vibrio alginolyticus 40B OX=674977 GN=lysS PE=3 SV=1	lysS	57.381
ALRPLPEKFHGLTDQEMR	18	Lac (K)	_ALRPLPEK[Lac (K)]FHGLTDQEMR_	D0WSP3	Lysine--tRNA ligase OS=Vibrio alginolyticus 40B OX=674977 GN=lysS PE=3 SV=1	lysS	57.381
ALRPLPEKFHGLTDQEMR	18	Lac (K)	_ALRPLPEK[Lac (K)]FHGLTDQEMR_	D0WSP3	Lysine--tRNA ligase OS=Vibrio alginolyticus 40B OX=674977 GN=lysS PE=3 SV=1	lysS	57.381
ALRPLPEKFHGLTDQEMR	18	Lac (K),Oxidation (M)	_ALRPLPEK[Lac (K)]FHGLTDQEM[Oxidation (M)]R_	D0WSP3	Lysine--tRNA ligase OS=Vibrio alginolyticus 40B OX=674977 GN=lysS PE=3 SV=1	lysS	57.381
AVQKVLK	7	Lac (K)	_AVQK[Lac (K)]VLK_	D0WSP3	Lysine--tRNA ligase OS=Vibrio alginolyticus 40B OX=674977 GN=lysS PE=3 SV=1	lysS	57.381
AVQKVLK	7	Lac (K)	_AVQK[Lac (K)]VLK_	D0WSP3	Lysine--tRNA ligase OS=Vibrio alginolyticus 40B OX=674977 GN=lysS PE=3 SV=1	lysS	57.381
EFGEKTKEELEELNHVVAIAGR	22	Lac (K)	_EFGEK[Lac (K)]TKEELEELNHVVAIAGR_	D0WSP3	Lysine--tRNA ligase OS=Vibrio alginolyticus 40B OX=674977 GN=lysS PE=3 SV=1	lysS	57.381
PLPEKFHGLTDQEMR	15	Lac (K)	_PLPEK[Lac (K)]FHGLTDQEMR_	D0WSP3	Lysine--tRNA ligase OS=Vibrio alginolyticus 40B OX=674977 GN=lysS PE=3 SV=1	lysS	57.381
PLPEKFHGLTDQEMR	15	Lac (K)	_PLPEK[Lac (K)]FHGLTDQEMR_	D0WSP3	Lysine--tRNA ligase OS=Vibrio alginolyticus 40B OX=674977 GN=lysS PE=3 SV=1	lysS	57.381
YQGLDIGDIIGVKGALHK	18	Lac (K)	_YQGLDIGDIIGVK[Lac (K)]GALHK_	D0WSP3	Lysine--tRNA ligase OS=Vibrio alginolyticus 40B OX=674977 GN=lysS PE=3 SV=1	lysS	57.381
EKYQGLDIGDIIGVKGALHK	20	Lac (K)	_EKYQGLDIGDIIGVK[Lac (K)]GALHK_	D0WSP3	Lysine--tRNA ligase OS=Vibrio alginolyticus 40B OX=674977 GN=lysS PE=3 SV=1	lysS	57.381
FHGLTDQEMR	10	Unmodified	_FHGLTDQEMR_	D0WSP3	Lysine--tRNA ligase OS=Vibrio alginolyticus 40B OX=674977 GN=lysS PE=3 SV=1	lysS	57.381
TDAVQNETVLEENK	14	Unmodified	_TDAVQNETVLEENK_	D0WSP3	Lysine--tRNA ligase OS=Vibrio alginolyticus 40B OX=674977 GN=lysS PE=3 SV=1	lysS	57.381
FEFFIGGR	8	Unmodified	_FEFFIGGR_	D0WSP3	Lysine--tRNA ligase OS=Vibrio alginolyticus 40B OX=674977 GN=lysS PE=3 SV=1	lysS	57.381
TDAVQNETVLEENKLIAER	19	Lac (K)	_TDAVQNETVLEENK[Lac (K)]LIAER_	D0WSP3	Lysine--tRNA ligase OS=Vibrio alginolyticus 40B OX=674977 GN=lysS PE=3 SV=1	lysS	57.381
PFITHHNALDMPMYLR	16	Unmodified	_PFITHHNALDMPMYLR_	D0WSP3	Lysine--tRNA ligase OS=Vibrio alginolyticus 40B OX=674977 GN=lysS PE=3 SV=1	lysS	57.381
ATLKAVLVDR	10	Lac (K)	_ATLK[Lac (K)]AVLVDR_	D0WSX0	General secretion pathway protein C OS=Vibrio alginolyticus 40B OX=674977 GN=VMC_02700 PE=3 SV=1	VMC_02700	33.463
KLSESPQVAR	10	Lac (K)	_K[Lac (K)]LSESPQVAR_	D0WSX0	General secretion pathway protein C OS=Vibrio alginolyticus 40B OX=674977 GN=VMC_02700 PE=3 SV=1	VMC_02700	33.463
GKQATYGLGEEIEGTR	16	Lac (K)	_GK[Lac (K)]QATYGLGEEIEGTR_	D0WSX0	General secretion pathway protein C OS=Vibrio alginolyticus 40B OX=674977 GN=VMC_02700 PE=3 SV=1	VMC_02700	33.463
YITISPVKK	9	Lac (K)	_YITISPVK[Lac (K)]K_	D0WSX0	General secretion pathway protein C OS=Vibrio alginolyticus 40B OX=674977 GN=VMC_02700 PE=3 SV=1	VMC_02700	33.463
KDGDIVGYR	9	Lac (K)	_K[Lac (K)]DGDIVGYR_	D0WSX0	General secretion pathway protein C OS=Vibrio alginolyticus 40B OX=674977 GN=VMC_02700 PE=3 SV=1	VMC_02700	33.463
FTEQKAAVVEQPIVK	15	Lac (K)	_FTEQK[Lac (K)]AAVVEQPIVK_	D0WSX0	General secretion pathway protein C OS=Vibrio alginolyticus 40B OX=674977 GN=VMC_02700 PE=3 SV=1	VMC_02700	33.463
DKQQQDFTSR	10	Lac (K)	_DK[Lac (K)]QQQDFTSR_	D0X0F7	ADP-ribose diphosphatase OS=Vibrio alginolyticus 40B OX=674977 GN=nudF PE=3 SV=1	nudF	24.662
SVMCIKVLGGSHR	13	Carbamidomethyl (C),Lac (K)	_SVMC[Carbamidomethyl (C)]IK[Lac (K)]VLGGSHR_	D0WT93	50S ribosomal protein L14 OS=Vibrio alginolyticus 40B OX=674977 GN=rplN PE=3 SV=1	rplN	13.57
SVMCIKVLGGSHR	13	Oxidation (M),Carbamidomethyl (C),Lac (K)	_SVM[Oxidation (M)]C[Carbamidomethyl (C)]IK[Lac (K)]VLGGSHR_	D0WT93	50S ribosomal protein L14 OS=Vibrio alginolyticus 40B OX=674977 GN=rplN PE=3 SV=1	rplN	13.57
SVMCIKVLGGSHR	13	Carbamidomethyl (C),Lac (K)	_SVMC[Carbamidomethyl (C)]IK[Lac (K)]VLGGSHR_	D0WT93	50S ribosomal protein L14 OS=Vibrio alginolyticus 40B OX=674977 GN=rplN PE=3 SV=1	rplN	13.57
GDVLKAVVVR	10	Lac (K)	_GDVLK[Lac (K)]AVVVR_	D0WT93	50S ribosomal protein L14 OS=Vibrio alginolyticus 40B OX=674977 GN=rplN PE=3 SV=1	rplN	13.57
VTVKEAIPR	9	Lac (K)	_VTVK[Lac (K)]EAIPR_	D0WT93	50S ribosomal protein L14 OS=Vibrio alginolyticus 40B OX=674977 GN=rplN PE=3 SV=1	rplN	13.57
YAHIGDVIKVTVK	13	Lac (K)	_YAHIGDVIK[Lac (K)]VTVK_	D0WT93	50S ribosomal protein L14 OS=Vibrio alginolyticus 40B OX=674977 GN=rplN PE=3 SV=1	rplN	13.57
YAHIGDVIKVTVK	13	Lac (K)	_YAHIGDVIK[Lac (K)]VTVK_	D0WT93	50S ribosomal protein L14 OS=Vibrio alginolyticus 40B OX=674977 GN=rplN PE=3 SV=1	rplN	13.57
KGDVLKAVVVR	11	Lac (K)	_KGDVLK[Lac (K)]AVVVR_	D0WT93	50S ribosomal protein L14 OS=Vibrio alginolyticus 40B OX=674977 GN=rplN PE=3 SV=1	rplN	13.57
FMKIVSLAPEVL	12	Lac (K)	_FMK[Lac (K)]IVSLAPEVL_	D0WT93	50S ribosomal protein L14 OS=Vibrio alginolyticus 40B OX=674977 GN=rplN PE=3 SV=1	rplN	13.57
FMKIVSLAPEVL	12	Oxidation (M),Lac (K)	_FM[Oxidation (M)]K[Lac (K)]IVSLAPEVL_	D0WT93	50S ribosomal protein L14 OS=Vibrio alginolyticus 40B OX=674977 GN=rplN PE=3 SV=1	rplN	13.57
RPDGSVIR	8	Unmodified	_RPDGSVIR_	D0WT93	50S ribosomal protein L14 OS=Vibrio alginolyticus 40B OX=674977 GN=rplN PE=3 SV=1	rplN	13.57
YAHIGDVIK	9	Unmodified	_YAHIGDVIK_	D0WT93	50S ribosomal protein L14 OS=Vibrio alginolyticus 40B OX=674977 GN=rplN PE=3 SV=1	rplN	13.57
NACVLLNDNTEQPIGTR	17	Carbamidomethyl (C)	_NAC[Carbamidomethyl (C)]VLLNDNTEQPIGTR_	D0WT93	50S ribosomal protein L14 OS=Vibrio alginolyticus 40B OX=674977 GN=rplN PE=3 SV=1	rplN	13.57
KPISEPLDVGLK	12	Lac (K)	_K[Lac (K)]PISEPLDVGLK_	D0WVP5	Flagellum-specific ATP synthase OS=Vibrio alginolyticus 40B OX=674977 GN=fliI PE=4 SV=1	fliI	46.652
VEGLTTRPVASGKLVR	16	Lac (K)	_VEGLTTRPVASGK[Lac (K)]LVR_	D0WVP5	Flagellum-specific ATP synthase OS=Vibrio alginolyticus 40B OX=674977 GN=fliI PE=4 SV=1	fliI	46.652
KNQDLVSIGAYKPGTDPAIDGAFTLKPK	28	Lac (K)	_K[Lac (K)]NQDLVSIGAYKPGTDPAIDGAFTLKPK_	D0WVP5	Flagellum-specific ATP synthase OS=Vibrio alginolyticus 40B OX=674977 GN=fliI PE=4 SV=1	fliI	46.652
KNQDLVSIGAYKPGTDPAIDGAFTLKPK	28	Lac (K)	_K[Lac (K)]NQDLVSIGAYKPGTDPAIDGAFTLKPK_	D0WVP5	Flagellum-specific ATP synthase OS=Vibrio alginolyticus 40B OX=674977 GN=fliI PE=4 SV=1	fliI	46.652
DMKCFDEFYK	10	Lac (K),Carbamidomethyl (C)	_DMK[Lac (K)]C[Carbamidomethyl (C)]FDEFYK_	D0X445	Transcriptional regulator, AsnC family OS=Vibrio alginolyticus 40B OX=674977 GN=VMC_41950 PE=4 SV=1	VMC_41950	13.189
FEVKGPK	7	Lac (K)	_FEVK[Lac (K)]GPK_	D0WT39	50S ribosomal protein L27 OS=Vibrio alginolyticus 40B OX=674977 GN=rpmA PE=3 SV=1	rpmA	9.208
GTKFHAGNNVGIGK	14	Lac (K)	_GTK[Lac (K)]FHAGNNVGIGK_	D0WT39	50S ribosomal protein L27 OS=Vibrio alginolyticus 40B OX=674977 GN=rpmA PE=3 SV=1	rpmA	9.208
GTKFHAGNNVGIGK	14	Lac (K)	_GTK[Lac (K)]FHAGNNVGIGK_	D0WT39	50S ribosomal protein L27 OS=Vibrio alginolyticus 40B OX=674977 GN=rpmA PE=3 SV=1	rpmA	9.208
VKFEVKGPK	9	Lac (K)	_VKFEVK[Lac (K)]GPK_	D0WT39	50S ribosomal protein L27 OS=Vibrio alginolyticus 40B OX=674977 GN=rpmA PE=3 SV=1	rpmA	9.208
FHAGNNVGIGKDHTLFALTEGK	22	Lac (K)	_FHAGNNVGIGK[Lac (K)]DHTLFALTEGK_	D0WT39	50S ribosomal protein L27 OS=Vibrio alginolyticus 40B OX=674977 GN=rpmA PE=3 SV=1	rpmA	9.208
FHAGNNVGIGKDHTLFALTEGK	22	Lac (K)	_FHAGNNVGIGK[Lac (K)]DHTLFALTEGK_	D0WT39	50S ribosomal protein L27 OS=Vibrio alginolyticus 40B OX=674977 GN=rpmA PE=3 SV=1	rpmA	9.208
DHTLFALTEGKVK	13	Lac (K)	_DHTLFALTEGK[Lac (K)]VK_	D0WT39	50S ribosomal protein L27 OS=Vibrio alginolyticus 40B OX=674977 GN=rpmA PE=3 SV=1	rpmA	9.208
DHTLFALTEGKVK	13	Lac (K)	_DHTLFALTEGK[Lac (K)]VK_	D0WT39	50S ribosomal protein L27 OS=Vibrio alginolyticus 40B OX=674977 GN=rpmA PE=3 SV=1	rpmA	9.208
FHAGNNVGIGK	11	Unmodified	_FHAGNNVGIGK_	D0WT39	50S ribosomal protein L27 OS=Vibrio alginolyticus 40B OX=674977 GN=rpmA PE=3 SV=1	rpmA	9.208
DHTLFALTEGK	11	Unmodified	_DHTLFALTEGK_	D0WT39	50S ribosomal protein L27 OS=Vibrio alginolyticus 40B OX=674977 GN=rpmA PE=3 SV=1	rpmA	9.208
ELFKGGVVK	9	Lac (K)	_ELFK[Lac (K)]GGVVK_	D0WTZ9	Lipoprotein OS=Vibrio alginolyticus 40B OX=674977 GN=yaeC PE=3 SV=1	yaeC	29.043
QVKSIDEIQDGAR	13	Lac (K)	_QVK[Lac (K)]SIDEIQDGAR_	D0WTZ9	Lipoprotein OS=Vibrio alginolyticus 40B OX=674977 GN=yaeC PE=3 SV=1	yaeC	29.043
PYLDQQVKDR	10	Lac (K)	_PYLDQQVK[Lac (K)]DR_	D0WTZ9	Lipoprotein OS=Vibrio alginolyticus 40B OX=674977 GN=yaeC PE=3 SV=1	yaeC	29.043
DSPYVNLIVAR	11	Unmodified	_DSPYVNLIVAR_	D0WTZ9	Lipoprotein OS=Vibrio alginolyticus 40B OX=674977 GN=yaeC PE=3 SV=1	yaeC	29.043
SIDEIQDGAR	10	Unmodified	_SIDEIQDGAR_	D0WTZ9	Lipoprotein OS=Vibrio alginolyticus 40B OX=674977 GN=yaeC PE=3 SV=1	yaeC	29.043
EENVNAQNVQNFVK	14	Unmodified	_EENVNAQNVQNFVK_	D0WTZ9	Lipoprotein OS=Vibrio alginolyticus 40B OX=674977 GN=yaeC PE=3 SV=1	yaeC	29.043
AFKSGHGLNNQLLR	14	Lac (K)	_AFK[Lac (K)]SGHGLNNQLLR_	D0X0C0	UDP-3-O-acyl-N-acetylglucosamine deacetylase OS=Vibrio alginolyticus 40B OX=674977 GN=envA PE=3 SV=1	envA	34.24
AFKSGHGLNNQLLR	14	Lac (K)	_AFK[Lac (K)]SGHGLNNQLLR_	D0X0C0	UDP-3-O-acyl-N-acetylglucosamine deacetylase OS=Vibrio alginolyticus 40B OX=674977 GN=envA PE=3 SV=1	envA	34.24
KVTLTLRPAAANTGIIYR	18	Lac (K)	_K[Lac (K)]VTLTLRPAAANTGIIYR_	D0X0C0	UDP-3-O-acyl-N-acetylglucosamine deacetylase OS=Vibrio alginolyticus 40B OX=674977 GN=envA PE=3 SV=1	envA	34.24
EIVKTTGVGLHSGR	14	Lac (K)	_EIVK[Lac (K)]TTGVGLHSGR_	D0X0C0	UDP-3-O-acyl-N-acetylglucosamine deacetylase OS=Vibrio alginolyticus 40B OX=674977 GN=envA PE=3 SV=1	envA	34.24
KSVANVCAEPCAIEK	15	Lac (K),Carbamidomethyl (C),Carbamidomethyl (C)	_K[Lac (K)]SVANVC[Carbamidomethyl (C)]AEPC[Carbamidomethyl (C)]AIEK_	D0WWW5	HTH hxlR-type domain-containing protein OS=Vibrio alginolyticus 40B OX=674977 GN=VMC_16650 PE=4 SV=1	VMC_16650	13.685
SVANVCAEPCAIEKGMR	17	Carbamidomethyl (C),Carbamidomethyl (C),Lac (K)	_SVANVC[Carbamidomethyl (C)]AEPC[Carbamidomethyl (C)]AIEK[Lac (K)]GMR_	D0WWW5	HTH hxlR-type domain-containing protein OS=Vibrio alginolyticus 40B OX=674977 GN=VMC_16650 PE=4 SV=1	VMC_16650	13.685
IWSEKHQIELR	11	Lac (K)	_IWSEK[Lac (K)]HQIELR_	D0WWW5	HTH hxlR-type domain-containing protein OS=Vibrio alginolyticus 40B OX=674977 GN=VMC_16650 PE=4 SV=1	VMC_16650	13.685
IHCSKTFR	8	Carbamidomethyl (C),Lac (K)	_IHC[Carbamidomethyl (C)]SK[Lac (K)]TFR_	D0WYV2	Glycerol-3-phosphate dehydrogenase [NAD(P)+] OS=Vibrio alginolyticus 40B OX=674977 GN=gpsA PE=3 SV=1	gpsA	37.056
ICWATKGLEPETGR	14	Carbamidomethyl (C),Lac (K)	_IC[Carbamidomethyl (C)]WATK[Lac (K)]GLEPETGR_	D0WYV2	Glycerol-3-phosphate dehydrogenase [NAD(P)+] OS=Vibrio alginolyticus 40B OX=674977 GN=gpsA PE=3 SV=1	gpsA	37.056
NTKEVWLLSQR	11	Lac (K)	_NTK[Lac (K)]EVWLLSQR_	D0WYV2	Glycerol-3-phosphate dehydrogenase [NAD(P)+] OS=Vibrio alginolyticus 40B OX=674977 GN=gpsA PE=3 SV=1	gpsA	37.056
EVWLLSQR	8	Unmodified	_EVWLLSQR_	D0WYV2	Glycerol-3-phosphate dehydrogenase [NAD(P)+] OS=Vibrio alginolyticus 40B OX=674977 GN=gpsA PE=3 SV=1	gpsA	37.056
TFCGEKPIETR	11	Carbamidomethyl (C),Lac (K)	_TFC[Carbamidomethyl (C)]GEK[Lac (K)]PIETR_	D0X442	Acyl-CoA thioesterase II OS=Vibrio alginolyticus 40B OX=674977 GN=tesB PE=3 SV=1	tesB	32.728
KTFCGEKPIETR	12	Lac (K),Carbamidomethyl (C)	_K[Lac (K)]TFC[Carbamidomethyl (C)]GEKPIETR_	D0X442	Acyl-CoA thioesterase II OS=Vibrio alginolyticus 40B OX=674977 GN=tesB PE=3 SV=1	tesB	32.728
KTFCGEKPIETR	12	Carbamidomethyl (C),Lac (K)	_KTFC[Carbamidomethyl (C)]GEK[Lac (K)]PIETR_	D0X442	Acyl-CoA thioesterase II OS=Vibrio alginolyticus 40B OX=674977 GN=tesB PE=3 SV=1	tesB	32.728
KTFCGEKPIETR	12	Carbamidomethyl (C),Lac (K)	_KTFC[Carbamidomethyl (C)]GEK[Lac (K)]PIETR_	D0X442	Acyl-CoA thioesterase II OS=Vibrio alginolyticus 40B OX=674977 GN=tesB PE=3 SV=1	tesB	32.728
KTFCGEKPIETRPVTVINPLKPK	23	Lac (K),Carbamidomethyl (C)	_K[Lac (K)]TFC[Carbamidomethyl (C)]GEKPIETRPVTVINPLKPK_	D0X442	Acyl-CoA thioesterase II OS=Vibrio alginolyticus 40B OX=674977 GN=tesB PE=3 SV=1	tesB	32.728
KTFCGEKPIETRPVTVINPLKPK	23	Lac (K),Carbamidomethyl (C)	_K[Lac (K)]TFC[Carbamidomethyl (C)]GEKPIETRPVTVINPLKPK_	D0X442	Acyl-CoA thioesterase II OS=Vibrio alginolyticus 40B OX=674977 GN=tesB PE=3 SV=1	tesB	32.728
KTFCGEK	7	Lac (K),Carbamidomethyl (C)	_K[Lac (K)]TFC[Carbamidomethyl (C)]GEK_	D0X442	Acyl-CoA thioesterase II OS=Vibrio alginolyticus 40B OX=674977 GN=tesB PE=3 SV=1	tesB	32.728
TFCGEKPIETRPVTVINPLKPK	22	Carbamidomethyl (C),Lac (K)	_TFC[Carbamidomethyl (C)]GEK[Lac (K)]PIETRPVTVINPLKPK_	D0X442	Acyl-CoA thioesterase II OS=Vibrio alginolyticus 40B OX=674977 GN=tesB PE=3 SV=1	tesB	32.728
TFCGEKPIETRPVTVINPLKPK	22	Carbamidomethyl (C),Lac (K)	_TFC[Carbamidomethyl (C)]GEK[Lac (K)]PIETRPVTVINPLKPK_	D0X442	Acyl-CoA thioesterase II OS=Vibrio alginolyticus 40B OX=674977 GN=tesB PE=3 SV=1	tesB	32.728
PVTVINPLKPK	11	Lac (K)	_PVTVINPLK[Lac (K)]PK_	D0X442	Acyl-CoA thioesterase II OS=Vibrio alginolyticus 40B OX=674977 GN=tesB PE=3 SV=1	tesB	32.728
KAEPKQYLWIR	11	Lac (K)	_KAEPK[Lac (K)]QYLWIR_	D0X442	Acyl-CoA thioesterase II OS=Vibrio alginolyticus 40B OX=674977 GN=tesB PE=3 SV=1	tesB	32.728
TFCGEKPIETRPVTVINPLKPKK	23	Carbamidomethyl (C),Lac (K)	_TFC[Carbamidomethyl (C)]GEKPIETRPVTVINPLKPK[Lac (K)]K_	D0X442	Acyl-CoA thioesterase II OS=Vibrio alginolyticus 40B OX=674977 GN=tesB PE=3 SV=1	tesB	32.728
LKQGISDAGFIPVGVTGCK	19	Lac (K),Carbamidomethyl (C)	_LK[Lac (K)]QGISDAGFIPVGVTGC[Carbamidomethyl (C)]K_	D0X1V5	Probable septum site-determining protein MinC OS=Vibrio alginolyticus 40B OX=674977 GN=minC PE=3 SV=1	minC	23.476
SPSQAPAKMAPTK	13	Lac (K)	_SPSQAPAK[Lac (K)]MAPTK_	D0X1V5	Probable septum site-determining protein MinC OS=Vibrio alginolyticus 40B OX=674977 GN=minC PE=3 SV=1	minC	23.476
SPSQAPAKMAPTK	13	Lac (K),Oxidation (M)	_SPSQAPAK[Lac (K)]M[Oxidation (M)]APTK_	D0X1V5	Probable septum site-determining protein MinC OS=Vibrio alginolyticus 40B OX=674977 GN=minC PE=3 SV=1	minC	23.476
QGISDAGFIPVGVTGCKDK	19	Carbamidomethyl (C),Lac (K)	_QGISDAGFIPVGVTGC[Carbamidomethyl (C)]K[Lac (K)]DK_	D0X1V5	Probable septum site-determining protein MinC OS=Vibrio alginolyticus 40B OX=674977 GN=minC PE=3 SV=1	minC	23.476
VQNLASEAGFAIMSASKSPSQAPAK	25	Lac (K)	_VQNLASEAGFAIMSASK[Lac (K)]SPSQAPAK_	D0X1V5	Probable septum site-determining protein MinC OS=Vibrio alginolyticus 40B OX=674977 GN=minC PE=3 SV=1	minC	23.476
TPEWAAAICGVKADK	15	Carbamidomethyl (C),Lac (K)	_TPEWAAAIC[Carbamidomethyl (C)]GVK[Lac (K)]ADK_	D0X0R5	Trimethylamine-N-oxide reductase OS=Vibrio alginolyticus 40B OX=674977 GN=torA PE=3 SV=1	torA	92.509
GEINVLSVDPVKNK	14	Lac (K)	_GEINVLSVDPVK[Lac (K)]NK_	D0X0R5	Trimethylamine-N-oxide reductase OS=Vibrio alginolyticus 40B OX=674977 GN=torA PE=3 SV=1	torA	92.509
VAKGEINVLSVDPVK	15	Lac (K)	_VAK[Lac (K)]GEINVLSVDPVK_	D0X0R5	Trimethylamine-N-oxide reductase OS=Vibrio alginolyticus 40B OX=674977 GN=torA PE=3 SV=1	torA	92.509
GIKDGDLVR	9	Lac (K)	_GIK[Lac (K)]DGDLVR_	D0X0R5	Trimethylamine-N-oxide reductase OS=Vibrio alginolyticus 40B OX=674977 GN=torA PE=3 SV=1	torA	92.509
SVLDFGEGKPWVR	13	Lac (K)	_SVLDFGEGK[Lac (K)]PWVR_	D0X0R5	Trimethylamine-N-oxide reductase OS=Vibrio alginolyticus 40B OX=674977 GN=torA PE=3 SV=1	torA	92.509
NLDQGMKPK	9	Lac (K)	_NLDQGMK[Lac (K)]PK_	D0X0R5	Trimethylamine-N-oxide reductase OS=Vibrio alginolyticus 40B OX=674977 GN=torA PE=3 SV=1	torA	92.509
DKVEKTPEWAAAICGVK	17	Lac (K),Carbamidomethyl (C)	_DKVEK[Lac (K)]TPEWAAAIC[Carbamidomethyl (C)]GVK_	D0X0R5	Trimethylamine-N-oxide reductase OS=Vibrio alginolyticus 40B OX=674977 GN=torA PE=3 SV=1	torA	92.509
KNDAIIAAMTITEEREKK	18	Lac (K)	_KNDAIIAAMTITEEREK[Lac (K)]K_	D0X2S3	Uncharacterized protein OS=Vibrio alginolyticus 40B OX=674977 GN=VMC_37230 PE=3 SV=1	VMC_37230	28.539
FPELYKVLR	9	Lac (K)	_FPELYK[Lac (K)]VLR_	D0X238	Putative carbon-nitrogen hydrolase OS=Vibrio alginolyticus 40B OX=674977 GN=VMC_34880 PE=3 SV=1	VMC_34880	30.35
KTWGHSMVVDPWGR	14	Lac (K)	_K[Lac (K)]TWGHSMVVDPWGR_	D0X238	Putative carbon-nitrogen hydrolase OS=Vibrio alginolyticus 40B OX=674977 GN=VMC_34880 PE=3 SV=1	VMC_34880	30.35
KNQLTLIVGSMPIQTAK	17	Lac (K)	_K[Lac (K)]NQLTLIVGSMPIQTAK_	D0X238	Putative carbon-nitrogen hydrolase OS=Vibrio alginolyticus 40B OX=674977 GN=VMC_34880 PE=3 SV=1	VMC_34880	30.35
TPPAAVLLKK	10	Lac (K)	_TPPAAVLLK[Lac (K)]K_	D0WW30	50S ribosomal protein L11 OS=Vibrio alginolyticus 40B OX=674977 GN=rplK PE=3 SV=1	rplK	14.763
AAGVKSGSGRPNTEK	15	Lac (K)	_AAGVK[Lac (K)]SGSGRPNTEK_	D0WW30	50S ribosomal protein L11 OS=Vibrio alginolyticus 40B OX=674977 GN=rplK PE=3 SV=1	rplK	14.763
AAGVKSGSGRPNTEK	15	Lac (K)	_AAGVK[Lac (K)]SGSGRPNTEK_	D0WW30	50S ribosomal protein L11 OS=Vibrio alginolyticus 40B OX=674977 GN=rplK PE=3 SV=1	rplK	14.763
AADMTGADIEAMKR	14	Lac (K)	_AADMTGADIEAMK[Lac (K)]R_	D0WW30	50S ribosomal protein L11 OS=Vibrio alginolyticus 40B OX=674977 GN=rplK PE=3 SV=1	rplK	14.763
AADMTGADIEAMKR	14	Oxidation (M),Lac (K)	_AADMTGADIEAM[Oxidation (M)]K[Lac (K)]R_	D0WW30	50S ribosomal protein L11 OS=Vibrio alginolyticus 40B OX=674977 GN=rplK PE=3 SV=1	rplK	14.763
AADMTGADIEAMKR	14	Oxidation (M),Oxidation (M),Lac (K)	_AADM[Oxidation (M)]TGADIEAM[Oxidation (M)]K[Lac (K)]R_	D0WW30	50S ribosomal protein L11 OS=Vibrio alginolyticus 40B OX=674977 GN=rplK PE=3 SV=1	rplK	14.763
TPPAAVLLK	9	Unmodified	_TPPAAVLLK_	D0WW30	50S ribosomal protein L11 OS=Vibrio alginolyticus 40B OX=674977 GN=rplK PE=3 SV=1	rplK	14.763
AFNAKTESIEK	11	Lac (K)	_AFNAK[Lac (K)]TESIEK_	D0WW30	50S ribosomal protein L11 OS=Vibrio alginolyticus 40B OX=674977 GN=rplK PE=3 SV=1	rplK	14.763
GLPTPVVITVYSDR	14	Unmodified	_GLPTPVVITVYSDR_	D0WW30	50S ribosomal protein L11 OS=Vibrio alginolyticus 40B OX=674977 GN=rplK PE=3 SV=1	rplK	14.763
VGTVTDAQIQEIAETK	16	Unmodified	_VGTVTDAQIQEIAETK_	D0WW30	50S ribosomal protein L11 OS=Vibrio alginolyticus 40B OX=674977 GN=rplK PE=3 SV=1	rplK	14.763
SFTFVTKTPPAAVLLK	16	Lac (K)	_SFTFVTK[Lac (K)]TPPAAVLLK_	D0WW30	50S ribosomal protein L11 OS=Vibrio alginolyticus 40B OX=674977 GN=rplK PE=3 SV=1	rplK	14.763
KPQSDLDVPLVR	12	Lac (K)	_K[Lac (K)]PQSDLDVPLVR_	D0WWG0	Histone deacetylase/AcuC/AphA family protein OS=Vibrio alginolyticus 40B OX=674977 GN=VMC_15100 PE=3 SV=1	VMC_15100	34.585
ALPSIADAVKGDLK	14	Lac (K)	_ALPSIADAVK[Lac (K)]GDLK_	D0WUS6	L-lactate dehydrogenase OS=Vibrio alginolyticus 40B OX=674977 GN=VMC_09260 PE=3 SV=1	VMC_09260	41.372
GFMKNVLER	9	Lac (K)	_GFMK[Lac (K)]NVLER_	D0WUS6	L-lactate dehydrogenase OS=Vibrio alginolyticus 40B OX=674977 GN=VMC_09260 PE=3 SV=1	VMC_09260	41.372
VAMTLTGAKSIADLSR	16	Lac (K)	_VAMTLTGAK[Lac (K)]SIADLSR_	D0WUS6	L-lactate dehydrogenase OS=Vibrio alginolyticus 40B OX=674977 GN=VMC_09260 PE=3 SV=1	VMC_09260	41.372
TKDEIGFATIR	11	Lac (K)	_TK[Lac (K)]DEIGFATIR_	D0X0B6	4-hydroxy-tetrahydrodipicolinate reductase OS=Vibrio alginolyticus 40B OX=674977 GN=dapB PE=3 SV=1	dapB	28.507
AAKVMGDYCDVEIVEAHHR	19	Lac (K),Carbamidomethyl (C)	_AAK[Lac (K)]VMGDYC[Carbamidomethyl (C)]DVEIVEAHHR_	D0X0B6	4-hydroxy-tetrahydrodipicolinate reductase OS=Vibrio alginolyticus 40B OX=674977 GN=dapB PE=3 SV=1	dapB	28.507
AAKVMGDYCDVEIVEAHHR	19	Lac (K),Carbamidomethyl (C)	_AAK[Lac (K)]VMGDYC[Carbamidomethyl (C)]DVEIVEAHHR_	D0X0B6	4-hydroxy-tetrahydrodipicolinate reductase OS=Vibrio alginolyticus 40B OX=674977 GN=dapB PE=3 SV=1	dapB	28.507
AAKVMGDYCDVEIVEAHHR	19	Lac (K),Oxidation (M),Carbamidomethyl (C)	_AAK[Lac (K)]VM[Oxidation (M)]GDYC[Carbamidomethyl (C)]DVEIVEAHHR_	D0X0B6	4-hydroxy-tetrahydrodipicolinate reductase OS=Vibrio alginolyticus 40B OX=674977 GN=dapB PE=3 SV=1	dapB	28.507
VEITHKATDR	10	Lac (K)	_VEITHK[Lac (K)]ATDR_	D0X0B6	4-hydroxy-tetrahydrodipicolinate reductase OS=Vibrio alginolyticus 40B OX=674977 GN=dapB PE=3 SV=1	dapB	28.507
HGKSIVIGTTGFSDAER	17	Lac (K)	_HGK[Lac (K)]SIVIGTTGFSDAER_	D0X0B6	4-hydroxy-tetrahydrodipicolinate reductase OS=Vibrio alginolyticus 40B OX=674977 GN=dapB PE=3 SV=1	dapB	28.507
HGKSIVIGTTGFSDAER	17	Lac (K)	_HGK[Lac (K)]SIVIGTTGFSDAER_	D0X0B6	4-hydroxy-tetrahydrodipicolinate reductase OS=Vibrio alginolyticus 40B OX=674977 GN=dapB PE=3 SV=1	dapB	28.507
KHGKSIVIGTTGFSDAER	18	Lac (K)	_KHGK[Lac (K)]SIVIGTTGFSDAER_	D0X0B6	4-hydroxy-tetrahydrodipicolinate reductase OS=Vibrio alginolyticus 40B OX=674977 GN=dapB PE=3 SV=1	dapB	28.507
KHGKSIVIGTTGFSDAER	18	Lac (K)	_KHGK[Lac (K)]SIVIGTTGFSDAER_	D0X0B6	4-hydroxy-tetrahydrodipicolinate reductase OS=Vibrio alginolyticus 40B OX=674977 GN=dapB PE=3 SV=1	dapB	28.507
HKVDAPSGTAIGMGEAIAGAMGNK	24	Lac (K)	_HK[Lac (K)]VDAPSGTAIGMGEAIAGAMGNK_	D0X0B6	4-hydroxy-tetrahydrodipicolinate reductase OS=Vibrio alginolyticus 40B OX=674977 GN=dapB PE=3 SV=1	dapB	28.507
NLVKASHLNPEATVSAGSERPESSLVGVDIGELCGEGK	38	Lac (K),Carbamidomethyl (C)	_NLVK[Lac (K)]ASHLNPEATVSAGSERPESSLVGVDIGELC[Carbamidomethyl (C)]GEGK_	D0X0B6	4-hydroxy-tetrahydrodipicolinate reductase OS=Vibrio alginolyticus 40B OX=674977 GN=dapB PE=3 SV=1	dapB	28.507
VMGDYCDVEIVEAHHR	16	Carbamidomethyl (C)	_VMGDYC[Carbamidomethyl (C)]DVEIVEAHHR_	D0X0B6	4-hydroxy-tetrahydrodipicolinate reductase OS=Vibrio alginolyticus 40B OX=674977 GN=dapB PE=3 SV=1	dapB	28.507
FDVFLTDDLAK	11	Unmodified	_FDVFLTDDLAK_	D0X0B6	4-hydroxy-tetrahydrodipicolinate reductase OS=Vibrio alginolyticus 40B OX=674977 GN=dapB PE=3 SV=1	dapB	28.507
KLVILAR	7	Lac (K)	_K[Lac (K)]LVILAR_	D0WSI7	Bifunctional aspartokinase/homoserine dehydrogenase OS=Vibrio alginolyticus 40B OX=674977 GN=metL PE=3 SV=1	metL	87.795
WYKDNPLVIR	10	Lac (K)	_WYK[Lac (K)]DNPLVIR_	D0WSI7	Bifunctional aspartokinase/homoserine dehydrogenase OS=Vibrio alginolyticus 40B OX=674977 GN=metL PE=3 SV=1	metL	87.795
NANHCFGFYQKLK	13	Carbamidomethyl (C),Lac (K)	_NANHC[Carbamidomethyl (C)]FGFYQK[Lac (K)]LK_	D0WSI7	Bifunctional aspartokinase/homoserine dehydrogenase OS=Vibrio alginolyticus 40B OX=674977 GN=metL PE=3 SV=1	metL	87.795
NANHCFGFYQKLK	13	Carbamidomethyl (C),Lac (K)	_NANHC[Carbamidomethyl (C)]FGFYQK[Lac (K)]LK_	D0WSI7	Bifunctional aspartokinase/homoserine dehydrogenase OS=Vibrio alginolyticus 40B OX=674977 GN=metL PE=3 SV=1	metL	87.795
EILAQHNHKR	10	Lac (K)	_EILAQHNHK[Lac (K)]R_	D0WSI7	Bifunctional aspartokinase/homoserine dehydrogenase OS=Vibrio alginolyticus 40B OX=674977 GN=metL PE=3 SV=1	metL	87.795
SYPLIKEILAQHNHK	15	Lac (K)	_SYPLIK[Lac (K)]EILAQHNHK_	D0WSI7	Bifunctional aspartokinase/homoserine dehydrogenase OS=Vibrio alginolyticus 40B OX=674977 GN=metL PE=3 SV=1	metL	87.795
QLHKFGGSSLANPECYLR	18	Lac (K),Carbamidomethyl (C)	_QLHK[Lac (K)]FGGSSLANPEC[Carbamidomethyl (C)]YLR_	D0WSI7	Bifunctional aspartokinase/homoserine dehydrogenase OS=Vibrio alginolyticus 40B OX=674977 GN=metL PE=3 SV=1	metL	87.795
TDTEALVQTIHSQLFQAQKR	20	Lac (K)	_TDTEALVQTIHSQLFQAQK[Lac (K)]R_	D0WSI7	Bifunctional aspartokinase/homoserine dehydrogenase OS=Vibrio alginolyticus 40B OX=674977 GN=metL PE=3 SV=1	metL	87.795
VAGSADSQYYHQVQDAFAKIGR	22	Lac (K)	_VAGSADSQYYHQVQDAFAK[Lac (K)]IGR_	D0WSI7	Bifunctional aspartokinase/homoserine dehydrogenase OS=Vibrio alginolyticus 40B OX=674977 GN=metL PE=3 SV=1	metL	87.795
RTDTEALVQTIHSQLFQAQKR	21	Lac (K)	_RTDTEALVQTIHSQLFQAQK[Lac (K)]R_	D0WSI7	Bifunctional aspartokinase/homoserine dehydrogenase OS=Vibrio alginolyticus 40B OX=674977 GN=metL PE=3 SV=1	metL	87.795
LLAALLSQR	9	Unmodified	_LLAALLSQR_	D0WSI7	Bifunctional aspartokinase/homoserine dehydrogenase OS=Vibrio alginolyticus 40B OX=674977 GN=metL PE=3 SV=1	metL	87.795
FKHTPTTVVNYVEGTR	16	Lac (K)	_FK[Lac (K)]HTPTTVVNYVEGTR_	D0WUL2	PlsC domain-containing protein OS=Vibrio alginolyticus 40B OX=674977 GN=VMC_08620 PE=4 SV=1	VMC_08620	33.85
FKHTPTTVVNYVEGTR	16	Lac (K)	_FK[Lac (K)]HTPTTVVNYVEGTR_	D0WUL2	PlsC domain-containing protein OS=Vibrio alginolyticus 40B OX=674977 GN=VMC_08620 PE=4 SV=1	VMC_08620	33.85
VLGDYFNDKPYKR	13	Lac (K)	_VLGDYFNDKPYK[Lac (K)]R_	D0WUL2	PlsC domain-containing protein OS=Vibrio alginolyticus 40B OX=674977 GN=VMC_08620 PE=4 SV=1	VMC_08620	33.85
DGLLMVVSKDLTR	13	Lac (K)	_DGLLMVVSK[Lac (K)]DLTR_	D0X2U6	Uncharacterized protein OS=Vibrio alginolyticus 40B OX=674977 GN=VMC_37460 PE=4 SV=1	VMC_37460	37.647
TDLVVKPATFVTPK	14	Lac (K)	_TDLVVK[Lac (K)]PATFVTPK_	D0WXB9	Protease, insulinase family/protease, insulinase family OS=Vibrio alginolyticus 40B OX=674977 GN=VMC_18190 PE=3 SV=1	VMC_18190	106.116
GPEVENAPKQPAK	13	Lac (K)	_GPEVENAPK[Lac (K)]QPAK_	D0WXB9	Protease, insulinase family/protease, insulinase family OS=Vibrio alginolyticus 40B OX=674977 GN=VMC_18190 PE=3 SV=1	VMC_18190	106.116
LQEDKYITLEDR	12	Lac (K)	_LQEDK[Lac (K)]YITLEDR_	D0WXB9	Protease, insulinase family/protease, insulinase family OS=Vibrio alginolyticus 40B OX=674977 GN=VMC_18190 PE=3 SV=1	VMC_18190	106.116
DALKYETPTQK	11	Lac (K)	_DALK[Lac (K)]YETPTQK_	D0WXB9	Protease, insulinase family/protease, insulinase family OS=Vibrio alginolyticus 40B OX=674977 GN=VMC_18190 PE=3 SV=1	VMC_18190	106.116
GKTDLVVKPATFVTPK	16	Lac (K)	_GK[Lac (K)]TDLVVKPATFVTPK_	D0WXB9	Protease, insulinase family/protease, insulinase family OS=Vibrio alginolyticus 40B OX=674977 GN=VMC_18190 PE=3 SV=1	VMC_18190	106.116
GKTDLVVKPATFVTPK	16	Lac (K)	_GK[Lac (K)]TDLVVKPATFVTPK_	D0WXB9	Protease, insulinase family/protease, insulinase family OS=Vibrio alginolyticus 40B OX=674977 GN=VMC_18190 PE=3 SV=1	VMC_18190	106.116
GKTDLVVKPATFVTPK	16	Lac (K)	_GKTDLVVK[Lac (K)]PATFVTPK_	D0WXB9	Protease, insulinase family/protease, insulinase family OS=Vibrio alginolyticus 40B OX=674977 GN=VMC_18190 PE=3 SV=1	VMC_18190	106.116
QAVGQKDALK	10	Lac (K)	_QAVGQK[Lac (K)]DALK_	D0WXB9	Protease, insulinase family/protease, insulinase family OS=Vibrio alginolyticus 40B OX=674977 GN=VMC_18190 PE=3 SV=1	VMC_18190	106.116
VTLSVVPKGK	10	Lac (K)	_VTLSVVPK[Lac (K)]GK_	D0WXB9	Protease, insulinase family/protease, insulinase family OS=Vibrio alginolyticus 40B OX=674977 GN=VMC_18190 PE=3 SV=1	VMC_18190	106.116
AEADAIFALESVKGK	15	Lac (K)	_AEADAIFALESVK[Lac (K)]GK_	D0WXB9	Protease, insulinase family/protease, insulinase family OS=Vibrio alginolyticus 40B OX=674977 GN=VMC_18190 PE=3 SV=1	VMC_18190	106.116
LGKDVEELEIIR	12	Lac (K)	_LGK[Lac (K)]DVEELEIIR_	D0WXB9	Protease, insulinase family/protease, insulinase family OS=Vibrio alginolyticus 40B OX=674977 GN=VMC_18190 PE=3 SV=1	VMC_18190	106.116
TLPEYEKISDDQLAYR	16	Lac (K)	_TLPEYEK[Lac (K)]ISDDQLAYR_	D0WXB9	Protease, insulinase family/protease, insulinase family OS=Vibrio alginolyticus 40B OX=674977 GN=VMC_18190 PE=3 SV=1	VMC_18190	106.116
GKAEADAIFALESVKGK	17	Lac (K)	_GKAEADAIFALESVK[Lac (K)]GK_	D0WXB9	Protease, insulinase family/protease, insulinase family OS=Vibrio alginolyticus 40B OX=674977 GN=VMC_18190 PE=3 SV=1	VMC_18190	106.116
AELISDILK	9	Unmodified	_AELISDILK_	D0WXB9	Protease, insulinase family/protease, insulinase family OS=Vibrio alginolyticus 40B OX=674977 GN=VMC_18190 PE=3 SV=1	VMC_18190	106.116
PKDGTQAGVSALTLDDVR	18	Lac (K)	_PK[Lac (K)]DGTQAGVSALTLDDVR_	D0WXB9	Protease, insulinase family/protease, insulinase family OS=Vibrio alginolyticus 40B OX=674977 GN=VMC_18190 PE=3 SV=1	VMC_18190	106.116
SELEQLKR	8	Lac (K)	_SELEQLK[Lac (K)]R_	D0WWN8	Uncharacterized protein OS=Vibrio alginolyticus 40B OX=674977 GN=VMC_15880 PE=4 SV=1	VMC_15880	67.58
EPLKTLQQFR	10	Lac (K)	_EPLK[Lac (K)]TLQQFR_	D0WWN8	Uncharacterized protein OS=Vibrio alginolyticus 40B OX=674977 GN=VMC_15880 PE=4 SV=1	VMC_15880	67.58
VVGNNQKTLLDQLEDAGK	18	Lac (K)	_VVGNNQK[Lac (K)]TLLDQLEDAGK_	D0WWN8	Uncharacterized protein OS=Vibrio alginolyticus 40B OX=674977 GN=VMC_15880 PE=4 SV=1	VMC_15880	67.58
QVFVCGPDGFMDKAK	15	Carbamidomethyl (C),Lac (K)	_QVFVC[Carbamidomethyl (C)]GPDGFMDK[Lac (K)]AK_	D0WWN8	Uncharacterized protein OS=Vibrio alginolyticus 40B OX=674977 GN=VMC_15880 PE=4 SV=1	VMC_15880	67.58
FMIAKADGSMITAR	14	Lac (K)	_FMIAK[Lac (K)]ADGSMITAR_	D0WWN8	Uncharacterized protein OS=Vibrio alginolyticus 40B OX=674977 GN=VMC_15880 PE=4 SV=1	VMC_15880	67.58
TNLVVSDTKPFEEDSWKR	18	Lac (K)	_TNLVVSDTKPFEEDSWK[Lac (K)]R_	D0WWN8	Uncharacterized protein OS=Vibrio alginolyticus 40B OX=674977 GN=VMC_15880 PE=4 SV=1	VMC_15880	67.58
KMLIITGPNMGGK	13	Lac (K)	_K[Lac (K)]MLIITGPNMGGK_	D0WUF4	DNA mismatch repair protein MutS OS=Vibrio alginolyticus 40B OX=674977 GN=mutS PE=3 SV=1	mutS	94.856
EHEDKVLNSK	10	Lac (K)	_EHEDK[Lac (K)]VLNSK_	D0WUF4	DNA mismatch repair protein MutS OS=Vibrio alginolyticus 40B OX=674977 GN=mutS PE=3 SV=1	mutS	94.856
KLADGATEYLEQLER	15	Lac (K)	_K[Lac (K)]LADGATEYLEQLER_	D0WUF4	DNA mismatch repair protein MutS OS=Vibrio alginolyticus 40B OX=674977 GN=mutS PE=3 SV=1	mutS	94.856
NKLSQLEQLGQNSDTPR	17	Lac (K)	_NK[Lac (K)]LSQLEQLGQNSDTPR_	D0WUF4	DNA mismatch repair protein MutS OS=Vibrio alginolyticus 40B OX=674977 GN=mutS PE=3 SV=1	mutS	94.856
AENTIKTCK	9	Lac (K),Carbamidomethyl (C)	_AENTIK[Lac (K)]TC[Carbamidomethyl (C)]K_	D0WWD9	Endonuclease III OS=Vibrio alginolyticus 40B OX=674977 GN=nth PE=3 SV=1	nth	27.559
TIGLFNSKAENTIK	14	Lac (K)	_TIGLFNSK[Lac (K)]AENTIK_	D0WWD9	Endonuclease III OS=Vibrio alginolyticus 40B OX=674977 GN=nth PE=3 SV=1	nth	27.559
NDIGFGKR	8	Lac (K)	_NDIGFGK[Lac (K)]R_	D0WSH6	Peroxiredoxin family protein/glutaredoxin OS=Vibrio alginolyticus 40B OX=674977 GN=VMC_01260 PE=4 SV=1	VMC_01260	26.896
AKQNLIDHGLQYEEVILGK	19	Lac (K)	_AK[Lac (K)]QNLIDHGLQYEEVILGK_	D0WSH6	Peroxiredoxin family protein/glutaredoxin OS=Vibrio alginolyticus 40B OX=674977 GN=VMC_01260 PE=4 SV=1	VMC_01260	26.896
YSMLVKDGVVEK	12	Lac (K)	_YSMLVK[Lac (K)]DGVVEK_	D0WSH6	Peroxiredoxin family protein/glutaredoxin OS=Vibrio alginolyticus 40B OX=674977 GN=VMC_01260 PE=4 SV=1	VMC_01260	26.896
FNKQFNELTAEHLVASK	17	Lac (K)	_FNK[Lac (K)]QFNELTAEHLVASK_	D0X319	Putative ATP-binding component of a transport system OS=Vibrio alginolyticus 40B OX=674977 GN=VMC_38190 PE=4 SV=1	VMC_38190	65.743
QFNELTAEHLVASKR	15	Lac (K)	_QFNELTAEHLVASK[Lac (K)]R_	D0X319	Putative ATP-binding component of a transport system OS=Vibrio alginolyticus 40B OX=674977 GN=VMC_38190 PE=4 SV=1	VMC_38190	65.743
LVANEAANKR	10	Lac (K)	_LVANEAANK[Lac (K)]R_	D0X2B7	3-hydroxyisobutyrate dehydrogenase OS=Vibrio alginolyticus 40B OX=674977 GN=VMC_35670 PE=3 SV=1	VMC_35670	31.678
NVFHAGKAGDGQMAK	15	Lac (K)	_NVFHAGK[Lac (K)]AGDGQMAK_	D0X2B7	3-hydroxyisobutyrate dehydrogenase OS=Vibrio alginolyticus 40B OX=674977 GN=VMC_35670 PE=3 SV=1	VMC_35670	31.678
NVFHAGKAGDGQMAK	15	Lac (K)	_NVFHAGK[Lac (K)]AGDGQMAK_	D0X2B7	3-hydroxyisobutyrate dehydrogenase OS=Vibrio alginolyticus 40B OX=674977 GN=VMC_35670 PE=3 SV=1	VMC_35670	31.678
NVFHAGKAGDGQMAK	15	Lac (K),Oxidation (M)	_NVFHAGK[Lac (K)]AGDGQM[Oxidation (M)]AK_	D0X2B7	3-hydroxyisobutyrate dehydrogenase OS=Vibrio alginolyticus 40B OX=674977 GN=VMC_35670 PE=3 SV=1	VMC_35670	31.678
ANAILQYMGKNVFHAGK	17	Lac (K)	_ANAILQYMGK[Lac (K)]NVFHAGK_	D0X2B7	3-hydroxyisobutyrate dehydrogenase OS=Vibrio alginolyticus 40B OX=674977 GN=VMC_35670 PE=3 SV=1	VMC_35670	31.678
KLPASIILR	9	Lac (K)	_K[Lac (K)]LPASIILR_	D0WW34	DNA-directed RNA polymerase subunit beta OS=Vibrio alginolyticus 40B OX=674977 GN=rpoB PE=3 SV=1	rpoB	149.655
KLPASIILR	9	Unmodified	_KLPASIILR_	D0WW34	DNA-directed RNA polymerase subunit beta OS=Vibrio alginolyticus 40B OX=674977 GN=rpoB PE=3 SV=1	rpoB	149.655
LVIFDKDAPAGTVK	14	Lac (K)	_LVIFDK[Lac (K)]DAPAGTVK_	D0WW34	DNA-directed RNA polymerase subunit beta OS=Vibrio alginolyticus 40B OX=674977 GN=rpoB PE=3 SV=1	rpoB	149.655
LGEPVFDVKECQIR	14	Lac (K),Carbamidomethyl (C)	_LGEPVFDVK[Lac (K)]EC[Carbamidomethyl (C)]QIR_	D0WW34	DNA-directed RNA polymerase subunit beta OS=Vibrio alginolyticus 40B OX=674977 GN=rpoB PE=3 SV=1	rpoB	149.655
LGEPVFDVKECQIR	14	Lac (K),Carbamidomethyl (C)	_LGEPVFDVK[Lac (K)]EC[Carbamidomethyl (C)]QIR_	D0WW34	DNA-directed RNA polymerase subunit beta OS=Vibrio alginolyticus 40B OX=674977 GN=rpoB PE=3 SV=1	rpoB	149.655
VTPKGETQLTPEEK	14	Lac (K)	_VTPK[Lac (K)]GETQLTPEEK_	D0WW34	DNA-directed RNA polymerase subunit beta OS=Vibrio alginolyticus 40B OX=674977 GN=rpoB PE=3 SV=1	rpoB	149.655
IQPGDKMAGR	10	Lac (K)	_IQPGDK[Lac (K)]MAGR_	D0WW34	DNA-directed RNA polymerase subunit beta OS=Vibrio alginolyticus 40B OX=674977 GN=rpoB PE=3 SV=1	rpoB	149.655
ITQGDDLAPGVLKIVK	16	Lac (K)	_ITQGDDLAPGVLK[Lac (K)]IVK_	D0WW34	DNA-directed RNA polymerase subunit beta OS=Vibrio alginolyticus 40B OX=674977 GN=rpoB PE=3 SV=1	rpoB	149.655
ITQGDDLAPGVLKIVK	16	Lac (K)	_ITQGDDLAPGVLK[Lac (K)]IVK_	D0WW34	DNA-directed RNA polymerase subunit beta OS=Vibrio alginolyticus 40B OX=674977 GN=rpoB PE=3 SV=1	rpoB	149.655
ASDVKDTSLR	10	Lac (K)	_ASDVK[Lac (K)]DTSLR_	D0WW34	DNA-directed RNA polymerase subunit beta OS=Vibrio alginolyticus 40B OX=674977 GN=rpoB PE=3 SV=1	rpoB	149.655
TLIKNLR	7	Lac (K)	_TLIK[Lac (K)]NLR_	D0WW34	DNA-directed RNA polymerase subunit beta OS=Vibrio alginolyticus 40B OX=674977 GN=rpoB PE=3 SV=1	rpoB	149.655
VKAVLIEGGYSEAK	14	Lac (K)	_VK[Lac (K)]AVLIEGGYSEAK_	D0WW34	DNA-directed RNA polymerase subunit beta OS=Vibrio alginolyticus 40B OX=674977 GN=rpoB PE=3 SV=1	rpoB	149.655
QAVPTLKADKPLVGTGIER	19	Lac (K)	_QAVPTLK[Lac (K)]ADKPLVGTGIER_	D0WW34	DNA-directed RNA polymerase subunit beta OS=Vibrio alginolyticus 40B OX=674977 GN=rpoB PE=3 SV=1	rpoB	149.655
GVISKINPVEDMPYDEK	17	Lac (K)	_GVISK[Lac (K)]INPVEDMPYDEK_	D0WW34	DNA-directed RNA polymerase subunit beta OS=Vibrio alginolyticus 40B OX=674977 GN=rpoB PE=3 SV=1	rpoB	149.655
GVISKINPVEDMPYDEK	17	Lac (K),Oxidation (M)	_GVISK[Lac (K)]INPVEDM[Oxidation (M)]PYDEK_	D0WW34	DNA-directed RNA polymerase subunit beta OS=Vibrio alginolyticus 40B OX=674977 GN=rpoB PE=3 SV=1	rpoB	149.655
SPGVFFDSDKGK	12	Lac (K)	_SPGVFFDSDK[Lac (K)]GK_	D0WW34	DNA-directed RNA polymerase subunit beta OS=Vibrio alginolyticus 40B OX=674977 GN=rpoB PE=3 SV=1	rpoB	149.655
VYLAVKR	7	Lac (K)	_VYLAVK[Lac (K)]R_	D0WW34	DNA-directed RNA polymerase subunit beta OS=Vibrio alginolyticus 40B OX=674977 GN=rpoB PE=3 SV=1	rpoB	149.655
GETQLTPEEKLLR	13	Lac (K)	_GETQLTPEEK[Lac (K)]LLR_	D0WW34	DNA-directed RNA polymerase subunit beta OS=Vibrio alginolyticus 40B OX=674977 GN=rpoB PE=3 SV=1	rpoB	149.655
LNHLVDDKMHAR	12	Lac (K)	_LNHLVDDK[Lac (K)]MHAR_	D0WW34	DNA-directed RNA polymerase subunit beta OS=Vibrio alginolyticus 40B OX=674977 GN=rpoB PE=3 SV=1	rpoB	149.655
LNHLVDDKMHAR	12	Lac (K)	_LNHLVDDK[Lac (K)]MHAR_	D0WW34	DNA-directed RNA polymerase subunit beta OS=Vibrio alginolyticus 40B OX=674977 GN=rpoB PE=3 SV=1	rpoB	149.655
LNHLVDDKMHAR	12	Lac (K),Oxidation (M)	_LNHLVDDK[Lac (K)]M[Oxidation (M)]HAR_	D0WW34	DNA-directed RNA polymerase subunit beta OS=Vibrio alginolyticus 40B OX=674977 GN=rpoB PE=3 SV=1	rpoB	149.655
THSSGKVLYNAR	12	Lac (K)	_THSSGK[Lac (K)]VLYNAR_	D0WW34	DNA-directed RNA polymerase subunit beta OS=Vibrio alginolyticus 40B OX=674977 GN=rpoB PE=3 SV=1	rpoB	149.655
THSSGKVLYNAR	12	Lac (K)	_THSSGK[Lac (K)]VLYNAR_	D0WW34	DNA-directed RNA polymerase subunit beta OS=Vibrio alginolyticus 40B OX=674977 GN=rpoB PE=3 SV=1	rpoB	149.655
GIGDKINQMVK	11	Lac (K)	_GIGDK[Lac (K)]INQMVK_	D0WW34	DNA-directed RNA polymerase subunit beta OS=Vibrio alginolyticus 40B OX=674977 GN=rpoB PE=3 SV=1	rpoB	149.655
VYSYTEKK	8	Lac (K)	_VYSYTEK[Lac (K)]K_	D0WW34	DNA-directed RNA polymerase subunit beta OS=Vibrio alginolyticus 40B OX=674977 GN=rpoB PE=3 SV=1	rpoB	149.655
MKFNSSIGR	9	Lac (K)	_MK[Lac (K)]FNSSIGR_	D0WW34	DNA-directed RNA polymerase subunit beta OS=Vibrio alginolyticus 40B OX=674977 GN=rpoB PE=3 SV=1	rpoB	149.655
MVYSYTEKK	9	Lac (K)	_MVYSYTEK[Lac (K)]K_	D0WW34	DNA-directed RNA polymerase subunit beta OS=Vibrio alginolyticus 40B OX=674977 GN=rpoB PE=3 SV=1	rpoB	149.655
ALEIEQMQLKEAK	13	Lac (K)	_ALEIEQMQLK[Lac (K)]EAK_	D0WW34	DNA-directed RNA polymerase subunit beta OS=Vibrio alginolyticus 40B OX=674977 GN=rpoB PE=3 SV=1	rpoB	149.655
ALEIEQMQLKEAK	13	Oxidation (M),Lac (K)	_ALEIEQM[Oxidation (M)]QLK[Lac (K)]EAK_	D0WW34	DNA-directed RNA polymerase subunit beta OS=Vibrio alginolyticus 40B OX=674977 GN=rpoB PE=3 SV=1	rpoB	149.655
EFLQKVYDLGDTR	13	Lac (K)	_EFLQK[Lac (K)]VYDLGDTR_	D0WW34	DNA-directed RNA polymerase subunit beta OS=Vibrio alginolyticus 40B OX=674977 GN=rpoB PE=3 SV=1	rpoB	149.655
INQMVKEQQELAK	13	Lac (K)	_INQMVK[Lac (K)]EQQELAK_	D0WW34	DNA-directed RNA polymerase subunit beta OS=Vibrio alginolyticus 40B OX=674977 GN=rpoB PE=3 SV=1	rpoB	149.655
INQMVKEQQELAK	13	Oxidation (M),Lac (K)	_INQM[Oxidation (M)]VK[Lac (K)]EQQELAK_	D0WW34	DNA-directed RNA polymerase subunit beta OS=Vibrio alginolyticus 40B OX=674977 GN=rpoB PE=3 SV=1	rpoB	149.655
LVIFDKDAPAGTVKDIK	17	Lac (K)	_LVIFDKDAPAGTVK[Lac (K)]DIK_	D0WW34	DNA-directed RNA polymerase subunit beta OS=Vibrio alginolyticus 40B OX=674977 GN=rpoB PE=3 SV=1	rpoB	149.655
LVIFDKDAPAGTVKDIK	17	Lac (K)	_LVIFDKDAPAGTVK[Lac (K)]DIK_	D0WW34	DNA-directed RNA polymerase subunit beta OS=Vibrio alginolyticus 40B OX=674977 GN=rpoB PE=3 SV=1	rpoB	149.655
KITQGDDLAPGVLK	14	Lac (K)	_K[Lac (K)]ITQGDDLAPGVLK_	D0WW34	DNA-directed RNA polymerase subunit beta OS=Vibrio alginolyticus 40B OX=674977 GN=rpoB PE=3 SV=1	rpoB	149.655
QKVDIASLSDDEVR	14	Lac (K)	_QK[Lac (K)]VDIASLSDDEVR_	D0WW34	DNA-directed RNA polymerase subunit beta OS=Vibrio alginolyticus 40B OX=674977 GN=rpoB PE=3 SV=1	rpoB	149.655
GVTYSKPLR	9	Lac (K)	_GVTYSK[Lac (K)]PLR_	D0WW34	DNA-directed RNA polymerase subunit beta OS=Vibrio alginolyticus 40B OX=674977 GN=rpoB PE=3 SV=1	rpoB	149.655
QKGESGLHPR	10	Lac (K)	_QK[Lac (K)]GESGLHPR_	D0WW34	DNA-directed RNA polymerase subunit beta OS=Vibrio alginolyticus 40B OX=674977 GN=rpoB PE=3 SV=1	rpoB	149.655
QLEKDGVDHIEVPVEYIVGK	20	Lac (K)	_QLEK[Lac (K)]DGVDHIEVPVEYIVGK_	D0WW34	DNA-directed RNA polymerase subunit beta OS=Vibrio alginolyticus 40B OX=674977 GN=rpoB PE=3 SV=1	rpoB	149.655
AVLIEGGYSEAKLDTTDR	18	Lac (K)	_AVLIEGGYSEAK[Lac (K)]LDTTDR_	D0WW34	DNA-directed RNA polymerase subunit beta OS=Vibrio alginolyticus 40B OX=674977 GN=rpoB PE=3 SV=1	rpoB	149.655
ISALGPGGLTR	11	Unmodified	_ISALGPGGLTR_	D0WW34	DNA-directed RNA polymerase subunit beta OS=Vibrio alginolyticus 40B OX=674977 GN=rpoB PE=3 SV=1	rpoB	149.655
VIVSQLHR	8	Unmodified	_VIVSQLHR_	D0WW34	DNA-directed RNA polymerase subunit beta OS=Vibrio alginolyticus 40B OX=674977 GN=rpoB PE=3 SV=1	rpoB	149.655
KITQGDDLAPGVLKIVK	17	Lac (K)	_KITQGDDLAPGVLK[Lac (K)]IVK_	D0WW34	DNA-directed RNA polymerase subunit beta OS=Vibrio alginolyticus 40B OX=674977 GN=rpoB PE=3 SV=1	rpoB	149.655
ADKPLVGTGIER	12	Lac (K)	_ADK[Lac (K)]PLVGTGIER_	D0WW34	DNA-directed RNA polymerase subunit beta OS=Vibrio alginolyticus 40B OX=674977 GN=rpoB PE=3 SV=1	rpoB	149.655
ADKPLVGTGIER	12	Unmodified	_ADKPLVGTGIER_	D0WW34	DNA-directed RNA polymerase subunit beta OS=Vibrio alginolyticus 40B OX=674977 GN=rpoB PE=3 SV=1	rpoB	149.655
NGKGEVDDIDHLGNR	15	Lac (K)	_NGK[Lac (K)]GEVDDIDHLGNR_	D0WW34	DNA-directed RNA polymerase subunit beta OS=Vibrio alginolyticus 40B OX=674977 GN=rpoB PE=3 SV=1	rpoB	149.655
NGKGEVDDIDHLGNR	15	Lac (K)	_NGK[Lac (K)]GEVDDIDHLGNR_	D0WW34	DNA-directed RNA polymerase subunit beta OS=Vibrio alginolyticus 40B OX=674977 GN=rpoB PE=3 SV=1	rpoB	149.655
DAPAGTVKDIK	11	Lac (K)	_DAPAGTVK[Lac (K)]DIK_	D0WW34	DNA-directed RNA polymerase subunit beta OS=Vibrio alginolyticus 40B OX=674977 GN=rpoB PE=3 SV=1	rpoB	149.655
YDLSTVGR	8	Unmodified	_YDLSTVGR_	D0WW34	DNA-directed RNA polymerase subunit beta OS=Vibrio alginolyticus 40B OX=674977 GN=rpoB PE=3 SV=1	rpoB	149.655
DTKLGSEEITADIPNVGESALSK	23	Lac (K)	_DTK[Lac (K)]LGSEEITADIPNVGESALSK_	D0WW34	DNA-directed RNA polymerase subunit beta OS=Vibrio alginolyticus 40B OX=674977 GN=rpoB PE=3 SV=1	rpoB	149.655
NVAVDSGVTAVAKR	14	Lac (K)	_NVAVDSGVTAVAK[Lac (K)]R_	D0WW34	DNA-directed RNA polymerase subunit beta OS=Vibrio alginolyticus 40B OX=674977 GN=rpoB PE=3 SV=1	rpoB	149.655
SPGVFFDSDK	10	Unmodified	_SPGVFFDSDK_	D0WW34	DNA-directed RNA polymerase subunit beta OS=Vibrio alginolyticus 40B OX=674977 GN=rpoB PE=3 SV=1	rpoB	149.655
STGSYSLVTQQPLGGKAQFGGQR	23	Lac (K)	_STGSYSLVTQQPLGGK[Lac (K)]AQFGGQR_	D0WW34	DNA-directed RNA polymerase subunit beta OS=Vibrio alginolyticus 40B OX=674977 GN=rpoB PE=3 SV=1	rpoB	149.655
FIEQDPEGQYGLEAAFR	17	Unmodified	_FIEQDPEGQYGLEAAFR_	D0WW34	DNA-directed RNA polymerase subunit beta OS=Vibrio alginolyticus 40B OX=674977 GN=rpoB PE=3 SV=1	rpoB	149.655
LNEDGTFADELITAR	15	Unmodified	_LNEDGTFADELITAR_	D0WW34	DNA-directed RNA polymerase subunit beta OS=Vibrio alginolyticus 40B OX=674977 GN=rpoB PE=3 SV=1	rpoB	149.655
GGLPIATPVFDGAPEESIK	19	Unmodified	_GGLPIATPVFDGAPEESIK_	D0WW34	DNA-directed RNA polymerase subunit beta OS=Vibrio alginolyticus 40B OX=674977 GN=rpoB PE=3 SV=1	rpoB	149.655
FTTIHIQELTCVAR	14	Carbamidomethyl (C)	_FTTIHIQELTC[Carbamidomethyl (C)]VAR_	D0WW34	DNA-directed RNA polymerase subunit beta OS=Vibrio alginolyticus 40B OX=674977 GN=rpoB PE=3 SV=1	rpoB	149.655
LPKFGFTSR	9	Lac (K)	_LPK[Lac (K)]FGFTSR_	D0WT85	50S ribosomal protein L15 OS=Vibrio alginolyticus 40B OX=674977 GN=rplO PE=3 SV=1	rplO	14.851
GAKAAIEAAGGK	12	Lac (K)	_GAK[Lac (K)]AAIEAAGGK_	D0WT85	50S ribosomal protein L15 OS=Vibrio alginolyticus 40B OX=674977 GN=rplO PE=3 SV=1	rplO	14.851
AVTVKGLR	8	Lac (K)	_AVTVK[Lac (K)]GLR_	D0WT85	50S ribosomal protein L15 OS=Vibrio alginolyticus 40B OX=674977 GN=rplO PE=3 SV=1	rplO	14.851
AANIITKNIEFVK	13	Lac (K)	_AANIITK[Lac (K)]NIEFVK_	D0WT85	50S ribosomal protein L15 OS=Vibrio alginolyticus 40B OX=674977 GN=rplO PE=3 SV=1	rplO	14.851
GIGSGLGKTGGR	12	Lac (K)	_GIGSGLGK[Lac (K)]TGGR_	D0WT85	50S ribosomal protein L15 OS=Vibrio alginolyticus 40B OX=674977 GN=rplO PE=3 SV=1	rplO	14.851
SGGSVRPGFEGGQMPLKQR	19	Lac (K)	_SGGSVRPGFEGGQMPLK[Lac (K)]QR_	D0WT85	50S ribosomal protein L15 OS=Vibrio alginolyticus 40B OX=674977 GN=rplO PE=3 SV=1	rplO	14.851
SGGSVRPGFEGGQMPLKQR	19	Oxidation (M),Lac (K)	_SGGSVRPGFEGGQM[Oxidation (M)]PLK[Lac (K)]QR_	D0WT85	50S ribosomal protein L15 OS=Vibrio alginolyticus 40B OX=674977 GN=rplO PE=3 SV=1	rplO	14.851
PGFEGGQMPLKQR	13	Lac (K)	_PGFEGGQMPLK[Lac (K)]QR_	D0WT85	50S ribosomal protein L15 OS=Vibrio alginolyticus 40B OX=674977 GN=rplO PE=3 SV=1	rplO	14.851
PGFEGGQMPLKQR	13	Oxidation (M),Lac (K)	_PGFEGGQM[Oxidation (M)]PLK[Lac (K)]QR_	D0WT85	50S ribosomal protein L15 OS=Vibrio alginolyticus 40B OX=674977 GN=rplO PE=3 SV=1	rplO	14.851
KSLVSAEVR	9	Lac (K)	_K[Lac (K)]SLVSAEVR_	D0WT85	50S ribosomal protein L15 OS=Vibrio alginolyticus 40B OX=674977 GN=rplO PE=3 SV=1	rplO	14.851
LAELAKVSGDVVDLNSLK	18	Lac (K)	_LAELAK[Lac (K)]VSGDVVDLNSLK_	D0WT85	50S ribosomal protein L15 OS=Vibrio alginolyticus 40B OX=674977 GN=rplO PE=3 SV=1	rplO	14.851
LNTLAPAAGAKTSAK	15	Lac (K)	_LNTLAPAAGAK[Lac (K)]TSAK_	D0WT85	50S ribosomal protein L15 OS=Vibrio alginolyticus 40B OX=674977 GN=rplO PE=3 SV=1	rplO	14.851
LNTLAPAAGAK	11	Unmodified	_LNTLAPAAGAK_	D0WT85	50S ribosomal protein L15 OS=Vibrio alginolyticus 40B OX=674977 GN=rplO PE=3 SV=1	rplO	14.851
VVLSGEINKAVTVK	14	Lac (K)	_VVLSGEINK[Lac (K)]AVTVK_	D0WT85	50S ribosomal protein L15 OS=Vibrio alginolyticus 40B OX=674977 GN=rplO PE=3 SV=1	rplO	14.851
VSGDVVDLNSLKAANIITK	19	Lac (K)	_VSGDVVDLNSLK[Lac (K)]AANIITK_	D0WT85	50S ribosomal protein L15 OS=Vibrio alginolyticus 40B OX=674977 GN=rplO PE=3 SV=1	rplO	14.851
VSGDVVDLNSLKAANIITK	19	Lac (K)	_VSGDVVDLNSLK[Lac (K)]AANIITK_	D0WT85	50S ribosomal protein L15 OS=Vibrio alginolyticus 40B OX=674977 GN=rplO PE=3 SV=1	rplO	14.851
AAIEAAGGK	9	Unmodified	_AAIEAAGGK_	D0WT85	50S ribosomal protein L15 OS=Vibrio alginolyticus 40B OX=674977 GN=rplO PE=3 SV=1	rplO	14.851
SGGSVRPGFEGGQMPLK	17	Unmodified	_SGGSVRPGFEGGQMPLK_	D0WT85	50S ribosomal protein L15 OS=Vibrio alginolyticus 40B OX=674977 GN=rplO PE=3 SV=1	rplO	14.851
NIEFVKVVLSGEINK	15	Lac (K)	_NIEFVK[Lac (K)]VVLSGEINK_	D0WT85	50S ribosomal protein L15 OS=Vibrio alginolyticus 40B OX=674977 GN=rplO PE=3 SV=1	rplO	14.851
MAKVSLEKEK	10	Acetyl (Protein N-term),Oxidation (M),Lac (K),Lac (K)	_[Acetyl (Protein N-term)]M[Oxidation (M)]AK[Lac (K)]VSLEK[Lac (K)]EK_	D0WVU4	2-oxoglutarate reductase OS=Vibrio alginolyticus 40B OX=674977 GN=serA PE=3 SV=1	serA	44.544
VSLEKEK	7	Lac (K)	_VSLEK[Lac (K)]EK_	D0WVU4	2-oxoglutarate reductase OS=Vibrio alginolyticus 40B OX=674977 GN=serA PE=3 SV=1	serA	44.544
GIPEKNALAHR	11	Lac (K)	_GIPEK[Lac (K)]NALAHR_	D0WVU4	2-oxoglutarate reductase OS=Vibrio alginolyticus 40B OX=674977 GN=serA PE=3 SV=1	serA	44.544
GIPEKNALAHR	11	Lac (K)	_GIPEK[Lac (K)]NALAHR_	D0WVU4	2-oxoglutarate reductase OS=Vibrio alginolyticus 40B OX=674977 GN=serA PE=3 SV=1	serA	44.544
MKPGSIFINAAR	12	Lac (K)	_MK[Lac (K)]PGSIFINAAR_	D0WVU4	2-oxoglutarate reductase OS=Vibrio alginolyticus 40B OX=674977 GN=serA PE=3 SV=1	serA	44.544
MKPGSIFINAAR	12	Oxidation (M),Lac (K)	_M[Oxidation (M)]K[Lac (K)]PGSIFINAAR_	D0WVU4	2-oxoglutarate reductase OS=Vibrio alginolyticus 40B OX=674977 GN=serA PE=3 SV=1	serA	44.544
MKPGSIFINAAR	12	Unmodified	_MKPGSIFINAAR_	D0WVU4	2-oxoglutarate reductase OS=Vibrio alginolyticus 40B OX=674977 GN=serA PE=3 SV=1	serA	44.544
LKNIEGTIR	9	Lac (K)	_LK[Lac (K)]NIEGTIR_	D0WVU4	2-oxoglutarate reductase OS=Vibrio alginolyticus 40B OX=674977 GN=serA PE=3 SV=1	serA	44.544
LLHIHKNR	8	Lac (K)	_LLHIHK[Lac (K)]NR_	D0WVU4	2-oxoglutarate reductase OS=Vibrio alginolyticus 40B OX=674977 GN=serA PE=3 SV=1	serA	44.544
KSADNSYEAR	10	Lac (K)	_K[Lac (K)]SADNSYEAR_	D0WVU4	2-oxoglutarate reductase OS=Vibrio alginolyticus 40B OX=674977 GN=serA PE=3 SV=1	serA	44.544
SEEALTKLK	9	Lac (K)	_SEEALTK[Lac (K)]LK_	D0WVU4	2-oxoglutarate reductase OS=Vibrio alginolyticus 40B OX=674977 GN=serA PE=3 SV=1	serA	44.544
GIPVFNAPFSNTR	13	Unmodified	_GIPVFNAPFSNTR_	D0WVU4	2-oxoglutarate reductase OS=Vibrio alginolyticus 40B OX=674977 GN=serA PE=3 SV=1	serA	44.544
GSLPEEELIEAVK	13	Unmodified	_GSLPEEELIEAVK_	D0WVU4	2-oxoglutarate reductase OS=Vibrio alginolyticus 40B OX=674977 GN=serA PE=3 SV=1	serA	44.544
DVHFIGIR	8	Unmodified	_DVHFIGIR_	D0WVU4	2-oxoglutarate reductase OS=Vibrio alginolyticus 40B OX=674977 GN=serA PE=3 SV=1	serA	44.544
PGSIFINAAR	10	Unmodified	_PGSIFINAAR_	D0WVU4	2-oxoglutarate reductase OS=Vibrio alginolyticus 40B OX=674977 GN=serA PE=3 SV=1	serA	44.544
TNADPFESPLQK	12	Unmodified	_TNADPFESPLQK_	D0WVU4	2-oxoglutarate reductase OS=Vibrio alginolyticus 40B OX=674977 GN=serA PE=3 SV=1	serA	44.544
SADNSYEAR	9	Unmodified	_SADNSYEAR_	D0WVU4	2-oxoglutarate reductase OS=Vibrio alginolyticus 40B OX=674977 GN=serA PE=3 SV=1	serA	44.544
LQDPEGLLGDKK	12	Lac (K)	_LQDPEGLLGDK[Lac (K)]K_	D0X2E1	Acyl-coenzyme A dehydrogenase OS=Vibrio alginolyticus 40B OX=674977 GN=VMC_35910 PE=3 SV=1	VMC_35910	62.532
KWISDPAFK	9	Lac (K)	_K[Lac (K)]WISDPAFK_	D0X2E1	Acyl-coenzyme A dehydrogenase OS=Vibrio alginolyticus 40B OX=674977 GN=VMC_35910 PE=3 SV=1	VMC_35910	62.532
KQFGMSIGK	9	Lac (K)	_K[Lac (K)]QFGMSIGK_	D0X2E1	Acyl-coenzyme A dehydrogenase OS=Vibrio alginolyticus 40B OX=674977 GN=VMC_35910 PE=3 SV=1	VMC_35910	62.532
EKPGIVTAIAKYHMTEIAR	19	Lac (K)	_EKPGIVTAIAK[Lac (K)]YHMTEIAR_	D0X2E1	Acyl-coenzyme A dehydrogenase OS=Vibrio alginolyticus 40B OX=674977 GN=VMC_35910 PE=3 SV=1	VMC_35910	62.532
GKGILTAGR	9	Lac (K)	_GK[Lac (K)]GILTAGR_	D0WTK6	Trimethylamine-N-oxide reductase OS=Vibrio alginolyticus 40B OX=674977 GN=VMC_05060 PE=3 SV=1	VMC_05060	89.835
GIKTGDLVR	9	Lac (K)	_GIK[Lac (K)]TGDLVR_	D0WTK6	Trimethylamine-N-oxide reductase OS=Vibrio alginolyticus 40B OX=674977 GN=VMC_05060 PE=3 SV=1	VMC_05060	89.835
SGKTVIAIDPIR	12	Lac (K)	_SGK[Lac (K)]TVIAIDPIR_	D0WTK6	Trimethylamine-N-oxide reductase OS=Vibrio alginolyticus 40B OX=674977 GN=VMC_05060 PE=3 SV=1	VMC_05060	89.835
HDKAFLDK	8	Lac (K)	_HDK[Lac (K)]AFLDK_	D0WTK6	Trimethylamine-N-oxide reductase OS=Vibrio alginolyticus 40B OX=674977 GN=VMC_05060 PE=3 SV=1	VMC_05060	89.835
IKQGSVCIHEGGWPDLDPK	19	Lac (K),Carbamidomethyl (C)	_IK[Lac (K)]QGSVC[Carbamidomethyl (C)]IHEGGWPDLDPK_	D0WTK6	Trimethylamine-N-oxide reductase OS=Vibrio alginolyticus 40B OX=674977 GN=VMC_05060 PE=3 SV=1	VMC_05060	89.835
KEYGPASVFAGSYGWR	16	Lac (K)	_K[Lac (K)]EYGPASVFAGSYGWR_	D0WTK6	Trimethylamine-N-oxide reductase OS=Vibrio alginolyticus 40B OX=674977 GN=VMC_05060 PE=3 SV=1	VMC_05060	89.835
SSGVLHKAQTLLQR	14	Lac (K)	_SSGVLHK[Lac (K)]AQTLLQR_	D0WTK6	Trimethylamine-N-oxide reductase OS=Vibrio alginolyticus 40B OX=674977 GN=VMC_05060 PE=3 SV=1	VMC_05060	89.835
EPIWIHPEDAKAR	13	Lac (K)	_EPIWIHPEDAK[Lac (K)]AR_	D0WTK6	Trimethylamine-N-oxide reductase OS=Vibrio alginolyticus 40B OX=674977 GN=VMC_05060 PE=3 SV=1	VMC_05060	89.835
AFLDKYTAGYDK	12	Lac (K)	_AFLDK[Lac (K)]YTAGYDK_	D0WTK6	Trimethylamine-N-oxide reductase OS=Vibrio alginolyticus 40B OX=674977 GN=VMC_05060 PE=3 SV=1	VMC_05060	89.835
LHSQFNYAKIR	11	Lac (K)	_LHSQFNYAK[Lac (K)]IR_	D0WTK6	Trimethylamine-N-oxide reductase OS=Vibrio alginolyticus 40B OX=674977 GN=VMC_05060 PE=3 SV=1	VMC_05060	89.835
KVALVGASGGGK	12	Lac (K)	_K[Lac (K)]VALVGASGGGK_	D0X0W7	ABC transporter, ATP-binding protein OS=Vibrio alginolyticus 40B OX=674977 GN=VMC_30670 PE=4 SV=1	VMC_30670	67.163
VNPFKEGR	8	Lac (K)	_VNPFK[Lac (K)]EGR_	D0X0W7	ABC transporter, ATP-binding protein OS=Vibrio alginolyticus 40B OX=674977 GN=VMC_30670 PE=4 SV=1	VMC_30670	67.163
KENHSFEIFQNR	12	Lac (K)	_K[Lac (K)]ENHSFEIFQNR_	D0X0W7	ABC transporter, ATP-binding protein OS=Vibrio alginolyticus 40B OX=674977 GN=VMC_30670 PE=4 SV=1	VMC_30670	67.163
LSIEVAKSK	9	Lac (K)	_LSIEVAK[Lac (K)]SK_	D0WY48	Bifunctional chorismate mutase/prephenate dehydratase OS=Vibrio alginolyticus 40B OX=674977 GN=pheA PE=4 SV=1	pheA	46.989
VQTSKPVR	8	Lac (K)	_VQTSK[Lac (K)]PVR_	D0WY48	Bifunctional chorismate mutase/prephenate dehydratase OS=Vibrio alginolyticus 40B OX=674977 GN=pheA PE=4 SV=1	pheA	46.989
VLGCYPSENVKPTQVK	16	Carbamidomethyl (C),Lac (K)	_VLGC[Carbamidomethyl (C)]YPSENVK[Lac (K)]PTQVK_	D0WY48	Bifunctional chorismate mutase/prephenate dehydratase OS=Vibrio alginolyticus 40B OX=674977 GN=pheA PE=4 SV=1	pheA	46.989
HLKVLGCYPSENVKPTQVK	19	Lac (K),Carbamidomethyl (C)	_HLK[Lac (K)]VLGC[Carbamidomethyl (C)]YPSENVKPTQVK_	D0WY48	Bifunctional chorismate mutase/prephenate dehydratase OS=Vibrio alginolyticus 40B OX=674977 GN=pheA PE=4 SV=1	pheA	46.989
GVKLESCASTADAMQK	16	Lac (K),Carbamidomethyl (C)	_GVK[Lac (K)]LESC[Carbamidomethyl (C)]ASTADAMQK_	D0WY48	Bifunctional chorismate mutase/prephenate dehydratase OS=Vibrio alginolyticus 40B OX=674977 GN=pheA PE=4 SV=1	pheA	46.989
VAFLGAKGSYSHLASR	16	Lac (K)	_VAFLGAK[Lac (K)]GSYSHLASR_	D0WY48	Bifunctional chorismate mutase/prephenate dehydratase OS=Vibrio alginolyticus 40B OX=674977 GN=pheA PE=4 SV=1	pheA	46.989
KPVEVSTQIPAK	12	Lac (K)	_K[Lac (K)]PVEVSTQIPAK_	D0WY48	Bifunctional chorismate mutase/prephenate dehydratase OS=Vibrio alginolyticus 40B OX=674977 GN=pheA PE=4 SV=1	pheA	46.989
KNTELIELNCEHFK	14	Lac (K),Carbamidomethyl (C)	_K[Lac (K)]NTELIELNC[Carbamidomethyl (C)]EHFK_	D0WY48	Bifunctional chorismate mutase/prephenate dehydratase OS=Vibrio alginolyticus 40B OX=674977 GN=pheA PE=4 SV=1	pheA	46.989
FDKYSAR	7	Lac (K)	_FDK[Lac (K)]YSAR_	D0WSF5	Glucose-6-phosphate isomerase OS=Vibrio alginolyticus 40B OX=674977 GN=pgi PE=3 SV=1	pgi	60.997
VGKNAEEVAAIAPFK	15	Lac (K)	_VGK[Lac (K)]NAEEVAAIAPFK_	D0WSF5	Glucose-6-phosphate isomerase OS=Vibrio alginolyticus 40B OX=674977 GN=pgi PE=3 SV=1	pgi	60.997
VFEGNRPTNSILVKQITPR	19	Lac (K)	_VFEGNRPTNSILVK[Lac (K)]QITPR_	D0WSF5	Glucose-6-phosphate isomerase OS=Vibrio alginolyticus 40B OX=674977 GN=pgi PE=3 SV=1	pgi	60.997
MLKNINPTQTQAWK	14	Lac (K)	_MLK[Lac (K)]NINPTQTQAWK_	D0WSF5	Glucose-6-phosphate isomerase OS=Vibrio alginolyticus 40B OX=674977 GN=pgi PE=3 SV=1	pgi	60.997
MLKNINPTQTQAWK	14	Oxidation (M),Lac (K)	_M[Oxidation (M)]LK[Lac (K)]NINPTQTQAWK_	D0WSF5	Glucose-6-phosphate isomerase OS=Vibrio alginolyticus 40B OX=674977 GN=pgi PE=3 SV=1	pgi	60.997
MLKNINPTQTQAWK	14	Acetyl (Protein N-term),Oxidation (M),Lac (K)	_[Acetyl (Protein N-term)]M[Oxidation (M)]LK[Lac (K)]NINPTQTQAWK_	D0WSF5	Glucose-6-phosphate isomerase OS=Vibrio alginolyticus 40B OX=674977 GN=pgi PE=3 SV=1	pgi	60.997
VIGGEWKGYTGK	12	Lac (K)	_VIGGEWK[Lac (K)]GYTGK_	D0WSF5	Glucose-6-phosphate isomerase OS=Vibrio alginolyticus 40B OX=674977 GN=pgi PE=3 SV=1	pgi	60.997
EELVKVGK	8	Lac (K)	_EELVK[Lac (K)]VGK_	D0WSF5	Glucose-6-phosphate isomerase OS=Vibrio alginolyticus 40B OX=674977 GN=pgi PE=3 SV=1	pgi	60.997
NEETVKEELVKVGK	14	Lac (K)	_NEETVKEELVK[Lac (K)]VGK_	D0WSF5	Glucose-6-phosphate isomerase OS=Vibrio alginolyticus 40B OX=674977 GN=pgi PE=3 SV=1	pgi	60.997
NEETVKEELVKVGK	14	Lac (K)	_NEETVKEELVK[Lac (K)]VGK_	D0WSF5	Glucose-6-phosphate isomerase OS=Vibrio alginolyticus 40B OX=674977 GN=pgi PE=3 SV=1	pgi	60.997
NEETVKEELVK	11	Lac (K)	_NEETVK[Lac (K)]EELVK_	D0WSF5	Glucose-6-phosphate isomerase OS=Vibrio alginolyticus 40B OX=674977 GN=pgi PE=3 SV=1	pgi	60.997
AVLHTALR	8	Unmodified	_AVLHTALR_	D0WSF5	Glucose-6-phosphate isomerase OS=Vibrio alginolyticus 40B OX=674977 GN=pgi PE=3 SV=1	pgi	60.997
KVNPETTLFLIASK	14	Lac (K)	_K[Lac (K)]VNPETTLFLIASK_	D0WSF5	Glucose-6-phosphate isomerase OS=Vibrio alginolyticus 40B OX=674977 GN=pgi PE=3 SV=1	pgi	60.997
KVNPETTLFLIASK	14	Unmodified	_KVNPETTLFLIASK_	D0WSF5	Glucose-6-phosphate isomerase OS=Vibrio alginolyticus 40B OX=674977 GN=pgi PE=3 SV=1	pgi	60.997
FGSDILVDYSK	11	Unmodified	_FGSDILVDYSK_	D0WSF5	Glucose-6-phosphate isomerase OS=Vibrio alginolyticus 40B OX=674977 GN=pgi PE=3 SV=1	pgi	60.997
ELFAQDAAR	9	Unmodified	_ELFAQDAAR_	D0WSF5	Glucose-6-phosphate isomerase OS=Vibrio alginolyticus 40B OX=674977 GN=pgi PE=3 SV=1	pgi	60.997
VFEGNRPTNSILVK	14	Unmodified	_VFEGNRPTNSILVK_	D0WSF5	Glucose-6-phosphate isomerase OS=Vibrio alginolyticus 40B OX=674977 GN=pgi PE=3 SV=1	pgi	60.997
PTNSILVKQITPR	13	Lac (K)	_PTNSILVK[Lac (K)]QITPR_	D0WSF5	Glucose-6-phosphate isomerase OS=Vibrio alginolyticus 40B OX=674977 GN=pgi PE=3 SV=1	pgi	60.997
TFTTQETMTNAHTAR	15	Unmodified	_TFTTQETMTNAHTAR_	D0WSF5	Glucose-6-phosphate isomerase OS=Vibrio alginolyticus 40B OX=674977 GN=pgi PE=3 SV=1	pgi	60.997
HLFALAKETELK	12	Lac (K)	_HLFALAK[Lac (K)]ETELK_	D0WSF5	Glucose-6-phosphate isomerase OS=Vibrio alginolyticus 40B OX=674977 GN=pgi PE=3 SV=1	pgi	60.997
HLFALAKETELK	12	Lac (K)	_HLFALAK[Lac (K)]ETELK_	D0WSF5	Glucose-6-phosphate isomerase OS=Vibrio alginolyticus 40B OX=674977 GN=pgi PE=3 SV=1	pgi	60.997
NHLNLHFVSNVDGTHIVETLKK	22	Lac (K)	_NHLNLHFVSNVDGTHIVETLK[Lac (K)]K_	D0WSF5	Glucose-6-phosphate isomerase OS=Vibrio alginolyticus 40B OX=674977 GN=pgi PE=3 SV=1	pgi	60.997
IDYGTTGFGGACPPKNDGMHR	21	Carbamidomethyl (C),Lac (K)	_IDYGTTGFGGAC[Carbamidomethyl (C)]PPK[Lac (K)]NDGMHR_	D0WWW0	Putative outer membrane protein OS=Vibrio alginolyticus 40B OX=674977 GN=VMC_16600 PE=4 SV=1	VMC_16600	17.85
LSQFKQSADIAVK	13	Lac (K)	_LSQFK[Lac (K)]QSADIAVK_	D0X1E0	Uncharacterized protein OS=Vibrio alginolyticus 40B OX=674977 GN=VMC_32400 PE=4 SV=1	VMC_32400	13.073
LNKLLAEHTGQPLEVIER	18	Lac (K)	_LNK[Lac (K)]LLAEHTGQPLEVIER_	D0WVC4	ATP-dependent Clp protease proteolytic subunit OS=Vibrio alginolyticus 40B OX=674977 GN=clpP PE=3 SV=1	clpP	23.042
LLAEHTGQPLEVIER	15	Unmodified	_LLAEHTGQPLEVIER_	D0WVC4	ATP-dependent Clp protease proteolytic subunit OS=Vibrio alginolyticus 40B OX=674977 GN=clpP PE=3 SV=1	clpP	23.042
LLAEHTGQPLEVIER	15	Unmodified	_LLAEHTGQPLEVIER_	D0WVC4	ATP-dependent Clp protease proteolytic subunit OS=Vibrio alginolyticus 40B OX=674977 GN=clpP PE=3 SV=1	clpP	23.042
GFNLQSVGSDGSVWKVK	17	Lac (K)	_GFNLQSVGSDGSVWK[Lac (K)]VK_	D0X475	Uncharacterized protein OS=Vibrio alginolyticus 40B OX=674977 GN=VMC_42250 PE=4 SV=1	VMC_42250	14.297
IKNHVLQGSLTAVK	14	Lac (K)	_IK[Lac (K)]NHVLQGSLTAVK_	D0X475	Uncharacterized protein OS=Vibrio alginolyticus 40B OX=674977 GN=VMC_42250 PE=4 SV=1	VMC_42250	14.297
NHVLQGSLTAVKK	13	Lac (K)	_NHVLQGSLTAVK[Lac (K)]K_	D0X475	Uncharacterized protein OS=Vibrio alginolyticus 40B OX=674977 GN=VMC_42250 PE=4 SV=1	VMC_42250	14.297
NHVLQGSLTAVKK	13	Lac (K)	_NHVLQGSLTAVK[Lac (K)]K_	D0X475	Uncharacterized protein OS=Vibrio alginolyticus 40B OX=674977 GN=VMC_42250 PE=4 SV=1	VMC_42250	14.297
GSKAAIQR	8	Lac (K)	_GSK[Lac (K)]AAIQR_	D0X475	Uncharacterized protein OS=Vibrio alginolyticus 40B OX=674977 GN=VMC_42250 PE=4 SV=1	VMC_42250	14.297
MIKTPQENSR	10	Lac (K)	_MIK[Lac (K)]TPQENSR_	D0WWQ1	TonB system transport protein ExbD1 OS=Vibrio alginolyticus 40B OX=674977 GN=VMC_16010 PE=3 SV=1	VMC_16010	15.12
SSDKPIVIGAEK	12	Lac (K)	_SSDK[Lac (K)]PIVIGAEK_	D0WWQ1	TonB system transport protein ExbD1 OS=Vibrio alginolyticus 40B OX=674977 GN=VMC_16010 PE=3 SV=1	VMC_16010	15.12
SMIEAGAAGVHFEDQLASVKK	21	Lac (K)	_SMIEAGAAGVHFEDQLASVK[Lac (K)]K_	D0WU63	Isocitrase OS=Vibrio alginolyticus 40B OX=674977 GN=aceA PE=4 SV=1	aceA	48.122
HYVEKVQRPEFQAAEK	16	Lac (K)	_HYVEK[Lac (K)]VQRPEFQAAEK_	D0WU63	Isocitrase OS=Vibrio alginolyticus 40B OX=674977 GN=aceA PE=4 SV=1	aceA	48.122
CGHMGGKVLVPTQEAVQK	18	Carbamidomethyl (C),Lac (K)	_C[Carbamidomethyl (C)]GHMGGK[Lac (K)]VLVPTQEAVQK_	D0WU63	Isocitrase OS=Vibrio alginolyticus 40B OX=674977 GN=aceA PE=4 SV=1	aceA	48.122
KFDAMTAGYETGVAK	15	Lac (K)	_K[Lac (K)]FDAMTAGYETGVAK_	D0X207	Efflux pump membrane transporter OS=Vibrio alginolyticus 40B OX=674977 GN=VMC_34570 PE=3 SV=1	VMC_34570	113.688
MQPKDFDSWYVR	12	Lac (K)	_MQPK[Lac (K)]DFDSWYVR_	D0X207	Efflux pump membrane transporter OS=Vibrio alginolyticus 40B OX=674977 GN=VMC_34570 PE=3 SV=1	VMC_34570	113.688
SDASGSNVYLKDVAR	15	Lac (K)	_SDASGSNVYLK[Lac (K)]DVAR_	D0X207	Efflux pump membrane transporter OS=Vibrio alginolyticus 40B OX=674977 GN=VMC_34570 PE=3 SV=1	VMC_34570	113.688
VMHEDGLEPKEATK	14	Lac (K)	_VMHEDGLEPK[Lac (K)]EATK_	D0X207	Efflux pump membrane transporter OS=Vibrio alginolyticus 40B OX=674977 GN=VMC_34570 PE=3 SV=1	VMC_34570	113.688
DFYLVDEKDNVK	12	Lac (K)	_DFYLVDEK[Lac (K)]DNVK_	D0X207	Efflux pump membrane transporter OS=Vibrio alginolyticus 40B OX=674977 GN=VMC_34570 PE=3 SV=1	VMC_34570	113.688
VCDIKIR	7	Carbamidomethyl (C),Lac (K)	_VC[Carbamidomethyl (C)]DIK[Lac (K)]IR_	D0WY18	N(4)-acetylcytidine amidohydrolase OS=Vibrio alginolyticus 40B OX=674977 GN=VMC_20680 PE=3 SV=1	VMC_20680	12.48
KVCDIKIR	8	Carbamidomethyl (C),Lac (K)	_KVC[Carbamidomethyl (C)]DIK[Lac (K)]IR_	D0WY18	N(4)-acetylcytidine amidohydrolase OS=Vibrio alginolyticus 40B OX=674977 GN=VMC_20680 PE=3 SV=1	VMC_20680	12.48
ITGVEGDCVAPDGQKVK	17	Carbamidomethyl (C),Lac (K)	_ITGVEGDC[Carbamidomethyl (C)]VAPDGQK[Lac (K)]VK_	D0WW07	Alpha-amylase OS=Vibrio alginolyticus 40B OX=674977 GN=VMC_13570 PE=4 SV=1	VMC_13570	69.908
FNKPIALNCGKPTELPLK	18	Carbamidomethyl (C),Lac (K)	_FNKPIALNC[Carbamidomethyl (C)]GK[Lac (K)]PTELPLK_	D0WW07	Alpha-amylase OS=Vibrio alginolyticus 40B OX=674977 GN=VMC_13570 PE=4 SV=1	VMC_13570	69.908
FNKPIALNCGKPTELPLK	18	Lac (K),Carbamidomethyl (C)	_FNK[Lac (K)]PIALNC[Carbamidomethyl (C)]GKPTELPLK_	D0WW07	Alpha-amylase OS=Vibrio alginolyticus 40B OX=674977 GN=VMC_13570 PE=4 SV=1	VMC_13570	69.908
PTELPLKIR	9	Lac (K)	_PTELPLK[Lac (K)]IR_	D0WW07	Alpha-amylase OS=Vibrio alginolyticus 40B OX=674977 GN=VMC_13570 PE=4 SV=1	VMC_13570	69.908
HVEGDVWKR	9	Lac (K)	_HVEGDVWK[Lac (K)]R_	D0WW07	Alpha-amylase OS=Vibrio alginolyticus 40B OX=674977 GN=VMC_13570 PE=4 SV=1	VMC_13570	69.908
AVKPAQWLLDNPGTR	15	Lac (K)	_AVK[Lac (K)]PAQWLLDNPGTR_	D0WW07	Alpha-amylase OS=Vibrio alginolyticus 40B OX=674977 GN=VMC_13570 PE=4 SV=1	VMC_13570	69.908
EEIGTFHGGDLKGVIEK	17	Lac (K)	_EEIGTFHGGDLK[Lac (K)]GVIEK_	D0WW07	Alpha-amylase OS=Vibrio alginolyticus 40B OX=674977 GN=VMC_13570 PE=4 SV=1	VMC_13570	69.908
FNKPIALNCGKPTELPLKIR	20	Carbamidomethyl (C),Lac (K)	_FNKPIALNC[Carbamidomethyl (C)]GKPTELPLK[Lac (K)]IR_	D0WW07	Alpha-amylase OS=Vibrio alginolyticus 40B OX=674977 GN=VMC_13570 PE=4 SV=1	VMC_13570	69.908
VDTVKHVEGDVWK	13	Lac (K)	_VDTVK[Lac (K)]HVEGDVWK_	D0WW07	Alpha-amylase OS=Vibrio alginolyticus 40B OX=674977 GN=VMC_13570 PE=4 SV=1	VMC_13570	69.908
LKEEASSSLEQWR	13	Lac (K)	_LK[Lac (K)]EEASSSLEQWR_	D0WW07	Alpha-amylase OS=Vibrio alginolyticus 40B OX=674977 GN=VMC_13570 PE=4 SV=1	VMC_13570	69.908
DGKEEIGTFHGGDLK	15	Lac (K)	_DGK[Lac (K)]EEIGTFHGGDLK_	D0WW07	Alpha-amylase OS=Vibrio alginolyticus 40B OX=674977 GN=VMC_13570 PE=4 SV=1	VMC_13570	69.908
GLALGHIGDSNKR	13	Lac (K)	_GLALGHIGDSNK[Lac (K)]R_	D0X228	Magnesium transporter MgtE OS=Vibrio alginolyticus 40B OX=674977 GN=mgtE PE=3 SV=1	mgtE	48.963
ELKHVINLLDTQNAK	15	Lac (K)	_ELK[Lac (K)]HVINLLDTQNAK_	D0X0Z8	Uncharacterized protein OS=Vibrio alginolyticus 40B OX=674977 GN=VMC_30980 PE=4 SV=1	VMC_30980	21.78
ELKHVINLLDTQNAK	15	Lac (K)	_ELK[Lac (K)]HVINLLDTQNAK_	D0X0Z8	Uncharacterized protein OS=Vibrio alginolyticus 40B OX=674977 GN=VMC_30980 PE=4 SV=1	VMC_30980	21.78
SFALPKTLAR	10	Lac (K)	_SFALPK[Lac (K)]TLAR_	D0WX27	Putative transcriptional activator ChrR OS=Vibrio alginolyticus 40B OX=674977 GN=VMC_17270 PE=4 SV=1	VMC_17270	23.879
DASVKHSPYTK	11	Lac (K)	_DASVK[Lac (K)]HSPYTK_	D0WX27	Putative transcriptional activator ChrR OS=Vibrio alginolyticus 40B OX=674977 GN=VMC_17270 PE=4 SV=1	VMC_17270	23.879
DSAAVNVAGKSFALPK	16	Lac (K)	_DSAAVNVAGK[Lac (K)]SFALPK_	D0WX27	Putative transcriptional activator ChrR OS=Vibrio alginolyticus 40B OX=674977 GN=VMC_17270 PE=4 SV=1	VMC_17270	23.879
WAKTSVTER	9	Lac (K)	_WAK[Lac (K)]TSVTER_	D0X009	Aldehyde dehydrogenase OS=Vibrio alginolyticus 40B OX=674977 GN=aldA PE=3 SV=1	aldA	55.816
VLVHEAIYDKFVEK	14	Lac (K)	_VLVHEAIYDK[Lac (K)]FVEK_	D0X009	Aldehyde dehydrogenase OS=Vibrio alginolyticus 40B OX=674977 GN=aldA PE=3 SV=1	aldA	55.816
VLVHEAIYDKFVEK	14	Lac (K)	_VLVHEAIYDK[Lac (K)]FVEK_	D0X009	Aldehyde dehydrogenase OS=Vibrio alginolyticus 40B OX=674977 GN=aldA PE=3 SV=1	aldA	55.816
SNILLKIADR	10	Unmodified	_SNILLKIADR_	D0X009	Aldehyde dehydrogenase OS=Vibrio alginolyticus 40B OX=674977 GN=aldA PE=3 SV=1	aldA	55.816
LEKLSGSLIETEQAAIK	17	Lac (K)	_LEK[Lac (K)]LSGSLIETEQAAIK_	D0WZ89	Uncharacterized protein OS=Vibrio alginolyticus 40B OX=674977 GN=VMC_24890 PE=4 SV=1	VMC_24890	9.874
GKLVGVITR	9	Lac (K)	_GK[Lac (K)]LVGVITR_	D0X436	Inosine monophosphate dehydrogenase-related protein OS=Vibrio alginolyticus 40B OX=674977 GN=VMC_41860 PE=4 SV=1	VMC_41860	14.323
AIGMTLNECFKHPV	14	Carbamidomethyl (C),Lac (K)	_AIGMTLNEC[Carbamidomethyl (C)]FK[Lac (K)]HPV_	D0X436	Inosine monophosphate dehydrogenase-related protein OS=Vibrio alginolyticus 40B OX=674977 GN=VMC_41860 PE=4 SV=1	VMC_41860	14.323
AIGMTLNECFKHPV	14	Oxidation (M),Carbamidomethyl (C),Lac (K)	_AIGM[Oxidation (M)]TLNEC[Carbamidomethyl (C)]FK[Lac (K)]HPV_	D0X436	Inosine monophosphate dehydrogenase-related protein OS=Vibrio alginolyticus 40B OX=674977 GN=VMC_41860 PE=4 SV=1	VMC_41860	14.323
VGKPKMYPVVDGK	13	Lac (K)	_VGKPK[Lac (K)]MYPVVDGK_	D0X436	Inosine monophosphate dehydrogenase-related protein OS=Vibrio alginolyticus 40B OX=674977 GN=VMC_41860 PE=4 SV=1	VMC_41860	14.323
PKMYPVVDGK	10	Lac (K)	_PK[Lac (K)]MYPVVDGK_	D0X436	Inosine monophosphate dehydrogenase-related protein OS=Vibrio alginolyticus 40B OX=674977 GN=VMC_41860 PE=4 SV=1	VMC_41860	14.323
MYPVVDGKGK	10	Lac (K)	_MYPVVDGK[Lac (K)]GK_	D0X436	Inosine monophosphate dehydrogenase-related protein OS=Vibrio alginolyticus 40B OX=674977 GN=VMC_41860 PE=4 SV=1	VMC_41860	14.323
VVGFLSEQDLLDKLVK	16	Lac (K)	_VVGFLSEQDLLDK[Lac (K)]LVK_	D0X436	Inosine monophosphate dehydrogenase-related protein OS=Vibrio alginolyticus 40B OX=674977 GN=VMC_41860 PE=4 SV=1	VMC_41860	14.323
TKLPLSEKAR	10	Lac (K)	_TKLPLSEK[Lac (K)]AR_	D0WY56	Phospho-2-dehydro-3-deoxyheptonate aldolase OS=Vibrio alginolyticus 40B OX=674977 GN=aroF PE=3 SV=1	aroF	39.811
LLVVCGPCSIHDVEAAKDYAK	21	Carbamidomethyl (C),Carbamidomethyl (C),Lac (K)	_LLVVC[Carbamidomethyl (C)]GPC[Carbamidomethyl (C)]SIHDVEAAK[Lac (K)]DYAK_	D0WY56	Phospho-2-dehydro-3-deoxyheptonate aldolase OS=Vibrio alginolyticus 40B OX=674977 GN=aroF PE=3 SV=1	aroF	39.811
AAYEELKK	8	Lac (K)	_AAYEELK[Lac (K)]K_	D0X381	Putrescine-binding periplasmic protein OS=Vibrio alginolyticus 40B OX=674977 GN=VMC_38810 PE=3 SV=1	VMC_38810	39.001
SSVSKWDDFWDSK	13	Lac (K)	_SSVSK[Lac (K)]WDDFWDSK_	D0X381	Putrescine-binding periplasmic protein OS=Vibrio alginolyticus 40B OX=674977 GN=VMC_38810 PE=3 SV=1	VMC_38810	39.001
KEGMLQQIDK	10	Lac (K)	_K[Lac (K)]EGMLQQIDK_	D0X381	Putrescine-binding periplasmic protein OS=Vibrio alginolyticus 40B OX=674977 GN=VMC_38810 PE=3 SV=1	VMC_38810	39.001
IALEIGYPTPVKTAHDLLPK	20	Lac (K)	_IALEIGYPTPVK[Lac (K)]TAHDLLPK_	D0X381	Putrescine-binding periplasmic protein OS=Vibrio alginolyticus 40B OX=674977 GN=VMC_38810 PE=3 SV=1	VMC_38810	39.001
LGYSPNTTNPEEIKAAYEELKK	22	Lac (K)	_LGYSPNTTNPEEIK[Lac (K)]AAYEELKK_	D0X381	Putrescine-binding periplasmic protein OS=Vibrio alginolyticus 40B OX=674977 GN=VMC_38810 PE=3 SV=1	VMC_38810	39.001
KEGMLQQIDKEK	12	Lac (K)	_KEGMLQQIDK[Lac (K)]EK_	D0X381	Putrescine-binding periplasmic protein OS=Vibrio alginolyticus 40B OX=674977 GN=VMC_38810 PE=3 SV=1	VMC_38810	39.001
KEGMLQQIDKEK	12	Lac (K)	_K[Lac (K)]EGMLQQIDKEK_	D0X381	Putrescine-binding periplasmic protein OS=Vibrio alginolyticus 40B OX=674977 GN=VMC_38810 PE=3 SV=1	VMC_38810	39.001
KEGMLQQIDKEK	12	Lac (K)	_KEGMLQQIDK[Lac (K)]EK_	D0X381	Putrescine-binding periplasmic protein OS=Vibrio alginolyticus 40B OX=674977 GN=VMC_38810 PE=3 SV=1	VMC_38810	39.001
TQGSGYDLVVPSTYFVSK	18	Unmodified	_TQGSGYDLVVPSTYFVSK_	D0X381	Putrescine-binding periplasmic protein OS=Vibrio alginolyticus 40B OX=674977 GN=VMC_38810 PE=3 SV=1	VMC_38810	39.001
EVFHIALTKLGYSPNTTNPEEIK	23	Lac (K)	_EVFHIALTK[Lac (K)]LGYSPNTTNPEEIK_	D0X381	Putrescine-binding periplasmic protein OS=Vibrio alginolyticus 40B OX=674977 GN=VMC_38810 PE=3 SV=1	VMC_38810	39.001
IALEIGYPTPVK	12	Unmodified	_IALEIGYPTPVK_	D0X381	Putrescine-binding periplasmic protein OS=Vibrio alginolyticus 40B OX=674977 GN=VMC_38810 PE=3 SV=1	VMC_38810	39.001
EKLSHFADLDTNFLNK	16	Lac (K)	_EK[Lac (K)]LSHFADLDTNFLNK_	D0X381	Putrescine-binding periplasmic protein OS=Vibrio alginolyticus 40B OX=674977 GN=VMC_38810 PE=3 SV=1	VMC_38810	39.001
GTIFWMDSLAIPAGAK	16	Unmodified	_GTIFWMDSLAIPAGAK_	D0X381	Putrescine-binding periplasmic protein OS=Vibrio alginolyticus 40B OX=674977 GN=VMC_38810 PE=3 SV=1	VMC_38810	39.001
HVLGQSKNVR	10	Lac (K)	_HVLGQSK[Lac (K)]NVR_	D0X3B1	Uncharacterized protein OS=Vibrio alginolyticus 40B OX=674977 GN=VMC_39110 PE=4 SV=1	VMC_39110	25.89
MKGIILAGGSGTR	13	Lac (K)	_MK[Lac (K)]GIILAGGSGTR_	D0WWB3	Glucose-1-phosphate thymidylyltransferase OS=Vibrio alginolyticus 40B OX=674977 GN=VMC_14630 PE=3 SV=1	VMC_14630	31.765
VVGKDPFR	8	Lac (K)	_VVGK[Lac (K)]DPFR_	D0WU61	Transcriptional regulator, LysR family OS=Vibrio alginolyticus 40B OX=674977 GN=VMC_07110 PE=3 SV=1	VMC_07110	33.711
ELLAKGQDLVELGR	14	Lac (K)	_ELLAK[Lac (K)]GQDLVELGR_	D0WU61	Transcriptional regulator, LysR family OS=Vibrio alginolyticus 40B OX=674977 GN=VMC_07110 PE=3 SV=1	VMC_07110	33.711
KSPLVFTQTGEMVVK	15	Lac (K)	_K[Lac (K)]SPLVFTQTGEMVVK_	D0WU61	Transcriptional regulator, LysR family OS=Vibrio alginolyticus 40B OX=674977 GN=VMC_07110 PE=3 SV=1	VMC_07110	33.711
SPLVFTQTGEMVVKQGR	17	Lac (K)	_SPLVFTQTGEMVVK[Lac (K)]QGR_	D0WU61	Transcriptional regulator, LysR family OS=Vibrio alginolyticus 40B OX=674977 GN=VMC_07110 PE=3 SV=1	VMC_07110	33.711
MNKWPSLK	8	Lac (K)	_MNK[Lac (K)]WPSLK_	D0WU61	Transcriptional regulator, LysR family OS=Vibrio alginolyticus 40B OX=674977 GN=VMC_07110 PE=3 SV=1	VMC_07110	33.711
EHCLTEHAVSACKLTDK	17	Carbamidomethyl (C),Carbamidomethyl (C),Lac (K)	_EHC[Carbamidomethyl (C)]LTEHAVSAC[Carbamidomethyl (C)]K[Lac (K)]LTDK_	D0WU61	Transcriptional regulator, LysR family OS=Vibrio alginolyticus 40B OX=674977 GN=VMC_07110 PE=3 SV=1	VMC_07110	33.711
TLKTLGEQFAER	12	Lac (K)	_TLK[Lac (K)]TLGEQFAER_	D0WYA9	Iron-containing alcohol dehydrogenase OS=Vibrio alginolyticus 40B OX=674977 GN=VMC_21800 PE=3 SV=1	VMC_21800	41.966
EAIPSDQKVLVVYGGGSIK	19	Lac (K)	_EAIPSDQK[Lac (K)]VLVVYGGGSIK_	D0WYA9	Iron-containing alcohol dehydrogenase OS=Vibrio alginolyticus 40B OX=674977 GN=VMC_21800 PE=3 SV=1	VMC_21800	41.966
EAIPSDQKVLVVYGGGSIK	19	Lac (K)	_EAIPSDQK[Lac (K)]VLVVYGGGSIK_	D0WYA9	Iron-containing alcohol dehydrogenase OS=Vibrio alginolyticus 40B OX=674977 GN=VMC_21800 PE=3 SV=1	VMC_21800	41.966
QIAAIKEAIPSDQK	14	Lac (K)	_QIAAIK[Lac (K)]EAIPSDQK_	D0WYA9	Iron-containing alcohol dehydrogenase OS=Vibrio alginolyticus 40B OX=674977 GN=VMC_21800 PE=3 SV=1	VMC_21800	41.966
ETLDKAVAMVK	11	Lac (K)	_ETLDK[Lac (K)]AVAMVK_	D0WYA9	Iron-containing alcohol dehydrogenase OS=Vibrio alginolyticus 40B OX=674977 GN=VMC_21800 PE=3 SV=1	VMC_21800	41.966
ETQDKLPFMSPAVQPK	16	Lac (K)	_ETQDK[Lac (K)]LPFMSPAVQPK_	D0WYA9	Iron-containing alcohol dehydrogenase OS=Vibrio alginolyticus 40B OX=674977 GN=VMC_21800 PE=3 SV=1	VMC_21800	41.966
NQMQFKR	7	Lac (K)	_NQMQFK[Lac (K)]R_	D0WYA9	Iron-containing alcohol dehydrogenase OS=Vibrio alginolyticus 40B OX=674977 GN=VMC_21800 PE=3 SV=1	VMC_21800	41.966
FAVLDPDVMKTLPER	15	Oxidation (M),Lac (K)	_FAVLDPDVM[Oxidation (M)]K[Lac (K)]TLPER_	D0WYA9	Iron-containing alcohol dehydrogenase OS=Vibrio alginolyticus 40B OX=674977 GN=VMC_21800 PE=3 SV=1	VMC_21800	41.966
FAVLDPDVMKTLPER	15	Lac (K)	_FAVLDPDVMK[Lac (K)]TLPER_	D0WYA9	Iron-containing alcohol dehydrogenase OS=Vibrio alginolyticus 40B OX=674977 GN=VMC_21800 PE=3 SV=1	VMC_21800	41.966
IFFGQKQIAAIK	12	Lac (K)	_IFFGQK[Lac (K)]QIAAIK_	D0WYA9	Iron-containing alcohol dehydrogenase OS=Vibrio alginolyticus 40B OX=674977 GN=VMC_21800 PE=3 SV=1	VMC_21800	41.966
SLAIVQPSLLR	11	Unmodified	_SLAIVQPSLLR_	D0WYA9	Iron-containing alcohol dehydrogenase OS=Vibrio alginolyticus 40B OX=674977 GN=VMC_21800 PE=3 SV=1	VMC_21800	41.966
TLGEQFAER	9	Unmodified	_TLGEQFAER_	D0WYA9	Iron-containing alcohol dehydrogenase OS=Vibrio alginolyticus 40B OX=674977 GN=VMC_21800 PE=3 SV=1	VMC_21800	41.966
PKLEQMGR	8	Lac (K)	_PK[Lac (K)]LEQMGR_	D0WYA9	Iron-containing alcohol dehydrogenase OS=Vibrio alginolyticus 40B OX=674977 GN=VMC_21800 PE=3 SV=1	VMC_21800	41.966
MNFSYVNPTKIFFGQK	16	Lac (K)	_MNFSYVNPTK[Lac (K)]IFFGQK_	D0WYA9	Iron-containing alcohol dehydrogenase OS=Vibrio alginolyticus 40B OX=674977 GN=VMC_21800 PE=3 SV=1	VMC_21800	41.966
RPKLEQMGR	9	Lac (K)	_RPK[Lac (K)]LEQMGR_	D0WYA9	Iron-containing alcohol dehydrogenase OS=Vibrio alginolyticus 40B OX=674977 GN=VMC_21800 PE=3 SV=1	VMC_21800	41.966
EQAIDAIIDQLNK	13	Unmodified	_EQAIDAIIDQLNK_	D0WYA9	Iron-containing alcohol dehydrogenase OS=Vibrio alginolyticus 40B OX=674977 GN=VMC_21800 PE=3 SV=1	VMC_21800	41.966
GKIVDLLTEDAK	12	Lac (K)	_GK[Lac (K)]IVDLLTEDAK_	D0X181	Adenylosuccinate synthetase OS=Vibrio alginolyticus 40B OX=674977 GN=purA PE=3 SV=1	purA	47.735
KAIGTTGR	8	Lac (K)	_K[Lac (K)]AIGTTGR_	D0X181	Adenylosuccinate synthetase OS=Vibrio alginolyticus 40B OX=674977 GN=purA PE=3 SV=1	purA	47.735
GIGPAYEDKVAR	12	Lac (K)	_GIGPAYEDK[Lac (K)]VAR_	D0X181	Adenylosuccinate synthetase OS=Vibrio alginolyticus 40B OX=674977 GN=purA PE=3 SV=1	purA	47.735
QDPIGKHLGEVGHEFGATTGR	21	Lac (K)	_QDPIGK[Lac (K)]HLGEVGHEFGATTGR_	D0X181	Adenylosuccinate synthetase OS=Vibrio alginolyticus 40B OX=674977 GN=purA PE=3 SV=1	purA	47.735
QDPIGKHLGEVGHEFGATTGR	21	Lac (K)	_QDPIGK[Lac (K)]HLGEVGHEFGATTGR_	D0X181	Adenylosuccinate synthetase OS=Vibrio alginolyticus 40B OX=674977 GN=purA PE=3 SV=1	purA	47.735
NETIIKVHPFEA	12	Lac (K)	_NETIIK[Lac (K)]VHPFEA_	D0X181	Adenylosuccinate synthetase OS=Vibrio alginolyticus 40B OX=674977 GN=purA PE=3 SV=1	purA	47.735
HIGYILGIAKAYCTR	15	Lac (K),Carbamidomethyl (C)	_HIGYILGIAK[Lac (K)]AYC[Carbamidomethyl (C)]TR_	D0X181	Adenylosuccinate synthetase OS=Vibrio alginolyticus 40B OX=674977 GN=purA PE=3 SV=1	purA	47.735
HIGYILGIAKAYCTR	15	Lac (K),Carbamidomethyl (C)	_HIGYILGIAK[Lac (K)]AYC[Carbamidomethyl (C)]TR_	D0X181	Adenylosuccinate synthetase OS=Vibrio alginolyticus 40B OX=674977 GN=purA PE=3 SV=1	purA	47.735
GNNVVVLGTQWGDEGKGK	18	Lac (K)	_GNNVVVLGTQWGDEGK[Lac (K)]GK_	D0X181	Adenylosuccinate synthetase OS=Vibrio alginolyticus 40B OX=674977 GN=purA PE=3 SV=1	purA	47.735
EMKPLEER	8	Lac (K)	_EMK[Lac (K)]PLEER_	D0X181	Adenylosuccinate synthetase OS=Vibrio alginolyticus 40B OX=674977 GN=purA PE=3 SV=1	purA	47.735
IVDLLTEDAKYVVR	14	Lac (K)	_IVDLLTEDAK[Lac (K)]YVVR_	D0X181	Adenylosuccinate synthetase OS=Vibrio alginolyticus 40B OX=674977 GN=purA PE=3 SV=1	purA	47.735
IVDLLTEDAKYVVR	14	Lac (K)	_IVDLLTEDAK[Lac (K)]YVVR_	D0X181	Adenylosuccinate synthetase OS=Vibrio alginolyticus 40B OX=674977 GN=purA PE=3 SV=1	purA	47.735
TVLHLIPSGILR	12	Unmodified	_TVLHLIPSGILR_	D0X181	Adenylosuccinate synthetase OS=Vibrio alginolyticus 40B OX=674977 GN=purA PE=3 SV=1	purA	47.735
TGWFDAVAMR	10	Unmodified	_TGWFDAVAMR_	D0X181	Adenylosuccinate synthetase OS=Vibrio alginolyticus 40B OX=674977 GN=purA PE=3 SV=1	purA	47.735
IQVADVSQLAPASVTKITR	19	Lac (K)	_IQVADVSQLAPASVTK[Lac (K)]ITR_	D0WWK6	N-acetylglucosamine repressor OS=Vibrio alginolyticus 40B OX=674977 GN=nagC PE=3 SV=1	nagC	43.661
NVENQSLKTFHNDLPIVASHIDK	23	Lac (K)	_NVENQSLK[Lac (K)]TFHNDLPIVASHIDK_	D0WWK6	N-acetylglucosamine repressor OS=Vibrio alginolyticus 40B OX=674977 GN=nagC PE=3 SV=1	nagC	43.661
NVENQSLKTFHNDLPIVASHIDK	23	Lac (K)	_NVENQSLK[Lac (K)]TFHNDLPIVASHIDK_	D0WWK6	N-acetylglucosamine repressor OS=Vibrio alginolyticus 40B OX=674977 GN=nagC PE=3 SV=1	nagC	43.661
GLIKEVAQQASTGGR	15	Lac (K)	_GLIK[Lac (K)]EVAQQASTGGR_	D0WWK6	N-acetylglucosamine repressor OS=Vibrio alginolyticus 40B OX=674977 GN=nagC PE=3 SV=1	nagC	43.661
AISLTTEVKPFHSIAVR	17	Lac (K)	_AISLTTEVK[Lac (K)]PFHSIAVR_	D0WWK6	N-acetylglucosamine repressor OS=Vibrio alginolyticus 40B OX=674977 GN=nagC PE=3 SV=1	nagC	43.661
FHFKTQQGIK	10	Lac (K)	_FHFK[Lac (K)]TQQGIK_	D0WY22	Catalase OS=Vibrio alginolyticus 40B OX=674977 GN=VMC_20720 PE=3 SV=1	VMC_20720	55.076
KLTTAAGCPVAHNQNVMTAGPR	22	Lac (K),Carbamidomethyl (C)	_K[Lac (K)]LTTAAGC[Carbamidomethyl (C)]PVAHNQNVMTAGPR_	D0WY22	Catalase OS=Vibrio alginolyticus 40B OX=674977 GN=VMC_20720 PE=3 SV=1	VMC_20720	55.076
ILLQLSGIKH	10	Lac (K)	_ILLQLSGIK[Lac (K)]H_	D0WYI4	CobW C-terminal domain-containing protein OS=Vibrio alginolyticus 40B OX=674977 GN=VMC_22340 PE=4 SV=1	VMC_22340	36.303
ILLQLSGIK	9	Unmodified	_ILLQLSGIK_	D0WYI4	CobW C-terminal domain-containing protein OS=Vibrio alginolyticus 40B OX=674977 GN=VMC_22340 PE=4 SV=1	VMC_22340	36.303
TTTILNLLK	9	Unmodified	_TTTILNLLK_	D0WYI4	CobW C-terminal domain-containing protein OS=Vibrio alginolyticus 40B OX=674977 GN=VMC_22340 PE=4 SV=1	VMC_22340	36.303
STECHNQDKVSMGTIAAR	18	Carbamidomethyl (C),Lac (K)	_STEC[Carbamidomethyl (C)]HNQDK[Lac (K)]VSMGTIAAR_	D0X1U1	Putative histidine ammonia-lyase protein OS=Vibrio alginolyticus 40B OX=674977 GN=VMC_33910 PE=4 SV=1	VMC_33910	57.196
STECHNQDKVSMGTIAAR	18	Carbamidomethyl (C),Lac (K),Oxidation (M)	_STEC[Carbamidomethyl (C)]HNQDK[Lac (K)]VSM[Oxidation (M)]GTIAAR_	D0X1U1	Putative histidine ammonia-lyase protein OS=Vibrio alginolyticus 40B OX=674977 GN=VMC_33910 PE=4 SV=1	VMC_33910	57.196
KPINHGFK	8	Lac (K)	_K[Lac (K)]PINHGFK_	D0X1U1	Putative histidine ammonia-lyase protein OS=Vibrio alginolyticus 40B OX=674977 GN=VMC_33910 PE=4 SV=1	VMC_33910	57.196
KIAVGTGSQR	10	Lac (K)	_K[Lac (K)]IAVGTGSQR_	D0X2Z7	Haloacid dehalogenase/epoxide hydrolase family protein OS=Vibrio alginolyticus 40B OX=674977 GN=VMC_37970 PE=4 SV=1	VMC_37970	22.382
VHELSLDPKTVATFK	15	Lac (K)	_VHELSLDPK[Lac (K)]TVATFK_	D0X2Z7	Haloacid dehalogenase/epoxide hydrolase family protein OS=Vibrio alginolyticus 40B OX=674977 GN=VMC_37970 PE=4 SV=1	VMC_37970	22.382
VHELSLDPKTVATFK	15	Lac (K)	_VHELSLDPK[Lac (K)]TVATFK_	D0X2Z7	Haloacid dehalogenase/epoxide hydrolase family protein OS=Vibrio alginolyticus 40B OX=674977 GN=VMC_37970 PE=4 SV=1	VMC_37970	22.382
DSTPEALKPLFDK	13	Lac (K)	_DSTPEALK[Lac (K)]PLFDK_	D0X2T6	Molybdenum cofactor biosynthesis protein B OS=Vibrio alginolyticus 40B OX=674977 GN=moaB PE=3 SV=1	moaB	18.678
TGWTKIIK	8	Lac (K)	_TGWTK[Lac (K)]IIK_	D0X2T6	Molybdenum cofactor biosynthesis protein B OS=Vibrio alginolyticus 40B OX=674977 GN=moaB PE=3 SV=1	moaB	18.678
QIVIDDMYKIR	11	Lac (K)	_QIVIDDMYK[Lac (K)]IR_	D0X2T6	Molybdenum cofactor biosynthesis protein B OS=Vibrio alginolyticus 40B OX=674977 GN=moaB PE=3 SV=1	moaB	18.678
IIKQQLDASHR	11	Lac (K)	_IIK[Lac (K)]QQLDASHR_	D0X2T6	Molybdenum cofactor biosynthesis protein B OS=Vibrio alginolyticus 40B OX=674977 GN=moaB PE=3 SV=1	moaB	18.678
IIKQQLDASHR	11	Lac (K)	_IIK[Lac (K)]QQLDASHR_	D0X2T6	Molybdenum cofactor biosynthesis protein B OS=Vibrio alginolyticus 40B OX=674977 GN=moaB PE=3 SV=1	moaB	18.678
IIKQQLDASHRPCNFMPHLSV	21	Lac (K),Carbamidomethyl (C)	_IIK[Lac (K)]QQLDASHRPC[Carbamidomethyl (C)]NFMPHLSV_	D0X2T6	Molybdenum cofactor biosynthesis protein B OS=Vibrio alginolyticus 40B OX=674977 GN=moaB PE=3 SV=1	moaB	18.678
IIKQQLDASHRPCNFMPHLSV	21	Lac (K),Carbamidomethyl (C)	_IIK[Lac (K)]QQLDASHRPC[Carbamidomethyl (C)]NFMPHLSV_	D0X2T6	Molybdenum cofactor biosynthesis protein B OS=Vibrio alginolyticus 40B OX=674977 GN=moaB PE=3 SV=1	moaB	18.678
GHAESKFQPANIAVLTVSDTR	21	Lac (K)	_GHAESK[Lac (K)]FQPANIAVLTVSDTR_	D0X2T6	Molybdenum cofactor biosynthesis protein B OS=Vibrio alginolyticus 40B OX=674977 GN=moaB PE=3 SV=1	moaB	18.678
FQPANIAVLTVSDTR	15	Unmodified	_FQPANIAVLTVSDTR_	D0X2T6	Molybdenum cofactor biosynthesis protein B OS=Vibrio alginolyticus 40B OX=674977 GN=moaB PE=3 SV=1	moaB	18.678
KLCADCPR	8	Lac (K),Carbamidomethyl (C),Carbamidomethyl (C)	_K[Lac (K)]LC[Carbamidomethyl (C)]ADC[Carbamidomethyl (C)]PR_	D0X199	FhuF_C domain-containing protein OS=Vibrio alginolyticus 40B OX=674977 GN=VMC_31990 PE=4 SV=1	VMC_31990	28.431
SLHETESDQPLKLVR	15	Lac (K)	_SLHETESDQPLK[Lac (K)]LVR_	D0X199	FhuF_C domain-containing protein OS=Vibrio alginolyticus 40B OX=674977 GN=VMC_31990 PE=4 SV=1	VMC_31990	28.431
SLHETESDQPLKLVR	15	Lac (K)	_SLHETESDQPLK[Lac (K)]LVR_	D0X199	FhuF_C domain-containing protein OS=Vibrio alginolyticus 40B OX=674977 GN=VMC_31990 PE=4 SV=1	VMC_31990	28.431
SCCLVYKCEGR	11	Carbamidomethyl (C),Carbamidomethyl (C),Lac (K),Carbamidomethyl (C)	_SC[Carbamidomethyl (C)]C[Carbamidomethyl (C)]LVYK[Lac (K)]C[Carbamidomethyl (C)]EGR_	D0X199	FhuF_C domain-containing protein OS=Vibrio alginolyticus 40B OX=674977 GN=VMC_31990 PE=4 SV=1	VMC_31990	28.431
KSCCLVYK	8	Lac (K),Carbamidomethyl (C),Carbamidomethyl (C)	_K[Lac (K)]SC[Carbamidomethyl (C)]C[Carbamidomethyl (C)]LVYK_	D0X199	FhuF_C domain-containing protein OS=Vibrio alginolyticus 40B OX=674977 GN=VMC_31990 PE=4 SV=1	VMC_31990	28.431
SEVTTNEYNEDGKLIR	16	Lac (K)	_SEVTTNEYNEDGK[Lac (K)]LIR_	D0WVR3	tRNA (guanine-N(7)-)-methyltransferase OS=Vibrio alginolyticus 40B OX=674977 GN=trmB PE=3 SV=1	trmB	27.274
PDDRPLTKFEAR	12	Lac (K)	_PDDRPLTK[Lac (K)]FEAR_	D0WVR3	tRNA (guanine-N(7)-)-methyltransferase OS=Vibrio alginolyticus 40B OX=674977 GN=trmB PE=3 SV=1	trmB	27.274
VKMLSDALR	9	Lac (K)	_VK[Lac (K)]MLSDALR_	D0WVJ7	Uncharacterized protein OS=Vibrio alginolyticus 40B OX=674977 GN=VMC_11970 PE=4 SV=1	VMC_11970	20.353
AFYQTKPLEASDFCVK	16	Lac (K),Carbamidomethyl (C)	_AFYQTK[Lac (K)]PLEASDFC[Carbamidomethyl (C)]VK_	D0WVJ7	Uncharacterized protein OS=Vibrio alginolyticus 40B OX=674977 GN=VMC_11970 PE=4 SV=1	VMC_11970	20.353
PSQMVKAILLR	11	Lac (K)	_PSQMVK[Lac (K)]AILLR_	D0WVV1	tRNA_edit domain-containing protein OS=Vibrio alginolyticus 40B OX=674977 GN=VMC_13010 PE=4 SV=1	VMC_13010	17.522
KYSLIELTDER	11	Lac (K)	_K[Lac (K)]YSLIELTDER_	D0WWA3	Putative OtnG protein OS=Vibrio alginolyticus 40B OX=674977 GN=VMC_14530 PE=4 SV=1	VMC_14530	83.129
LKTPDGVWR	9	Lac (K)	_LK[Lac (K)]TPDGVWR_	D0WX63	Uncharacterized protein OS=Vibrio alginolyticus 40B OX=674977 GN=VMC_17630 PE=4 SV=1	VMC_17630	11.547
AKHLTSPLLQDIDGNNEQR	19	Lac (K)	_AK[Lac (K)]HLTSPLLQDIDGNNEQR_	D0WYX6	DNA polymerase III subunit psi OS=Vibrio alginolyticus 40B OX=674977 GN=VMC_23760 PE=4 SV=1	VMC_23760	15.269
SITMFGIPNCDTIKK	15	Carbamidomethyl (C),Lac (K)	_SITMFGIPNC[Carbamidomethyl (C)]DTIK[Lac (K)]K_	D0X0U9	Uncharacterized protein OS=Vibrio alginolyticus 40B OX=674977 GN=VMC_30490 PE=3 SV=1	VMC_30490	13.358
ALGWEQVLNKR	11	Lac (K)	_ALGWEQVLNK[Lac (K)]R_	D0X0U9	Uncharacterized protein OS=Vibrio alginolyticus 40B OX=674977 GN=VMC_30490 PE=3 SV=1	VMC_30490	13.358
KQGIDAEMVSEFCR	14	Lac (K),Carbamidomethyl (C)	_K[Lac (K)]QGIDAEMVSEFC[Carbamidomethyl (C)]R_	D0X0U9	Uncharacterized protein OS=Vibrio alginolyticus 40B OX=674977 GN=VMC_30490 PE=3 SV=1	VMC_30490	13.358
KQGIDAEMVSEFCR	14	Lac (K),Oxidation (M),Carbamidomethyl (C)	_K[Lac (K)]QGIDAEM[Oxidation (M)]VSEFC[Carbamidomethyl (C)]R_	D0X0U9	Uncharacterized protein OS=Vibrio alginolyticus 40B OX=674977 GN=VMC_30490 PE=3 SV=1	VMC_30490	13.358
MSITMFGIPNCDTIKK	16	Oxidation (M),Carbamidomethyl (C),Lac (K)	_M[Oxidation (M)]SITMFGIPNC[Carbamidomethyl (C)]DTIK[Lac (K)]K_	D0X0U9	Uncharacterized protein OS=Vibrio alginolyticus 40B OX=674977 GN=VMC_30490 PE=3 SV=1	VMC_30490	13.358
KWLEAEDIAYDFHDYR	16	Lac (K)	_K[Lac (K)]WLEAEDIAYDFHDYR_	D0X0U9	Uncharacterized protein OS=Vibrio alginolyticus 40B OX=674977 GN=VMC_30490 PE=3 SV=1	VMC_30490	13.358
DKLPEELKNNR	11	Lac (K)	_DKLPEELK[Lac (K)]NNR_	D0WZV6	Putrescine-binding periplasmic protein OS=Vibrio alginolyticus 40B OX=674977 GN=VMC_27060 PE=3 SV=1	VMC_27060	38.694
IISATAKK	8	Lac (K)	_IISATAK[Lac (K)]K_	D0X092	3-oxoacyl-[acyl-carrier-protein] synthase 3 OS=Vibrio alginolyticus 40B OX=674977 GN=fabH PE=3 SV=1	fabH	33.783
MYSKILGTGSYLPSQVR	17	Lac (K)	_MYSK[Lac (K)]ILGTGSYLPSQVR_	D0X092	3-oxoacyl-[acyl-carrier-protein] synthase 3 OS=Vibrio alginolyticus 40B OX=674977 GN=fabH PE=3 SV=1	fabH	33.783
MYSKILGTGSYLPSQVR	17	Acetyl (Protein N-term),Oxidation (M)	_[Acetyl (Protein N-term)]M[Oxidation (M)]YSKILGTGSYLPSQVR_	D0X092	3-oxoacyl-[acyl-carrier-protein] synthase 3 OS=Vibrio alginolyticus 40B OX=674977 GN=fabH PE=3 SV=1	fabH	33.783
GQDADKWLHMAGNEVFK	17	Lac (K)	_GQDADK[Lac (K)]WLHMAGNEVFK_	D0X092	3-oxoacyl-[acyl-carrier-protein] synthase 3 OS=Vibrio alginolyticus 40B OX=674977 GN=fabH PE=3 SV=1	fabH	33.783
GQDADKWLHMAGNEVFK	17	Lac (K)	_GQDADK[Lac (K)]WLHMAGNEVFK_	D0X092	3-oxoacyl-[acyl-carrier-protein] synthase 3 OS=Vibrio alginolyticus 40B OX=674977 GN=fabH PE=3 SV=1	fabH	33.783
LVKDTLEANNMHK	13	Lac (K)	_LVK[Lac (K)]DTLEANNMHK_	D0X092	3-oxoacyl-[acyl-carrier-protein] synthase 3 OS=Vibrio alginolyticus 40B OX=674977 GN=fabH PE=3 SV=1	fabH	33.783
LVKDTLEANNMHK	13	Lac (K)	_LVK[Lac (K)]DTLEANNMHK_	D0X092	3-oxoacyl-[acyl-carrier-protein] synthase 3 OS=Vibrio alginolyticus 40B OX=674977 GN=fabH PE=3 SV=1	fabH	33.783
DTLEANNMHKSELDWLVPHQANYR	24	Lac (K)	_DTLEANNMHK[Lac (K)]SELDWLVPHQANYR_	D0X092	3-oxoacyl-[acyl-carrier-protein] synthase 3 OS=Vibrio alginolyticus 40B OX=674977 GN=fabH PE=3 SV=1	fabH	33.783
TMTKTLVYPSELK	13	Lac (K)	_TMTK[Lac (K)]TLVYPSELK_	D0X4F5	Nucleoside diphosphate kinase regulator OS=Vibrio alginolyticus 40B OX=674977 GN=VMC_43050 PE=4 SV=1	VMC_43050	15.012
LSQEKGADQFIEVAR	15	Lac (K)	_LSQEK[Lac (K)]GADQFIEVAR_	D0X059	Putative hexosyltransferase OS=Vibrio alginolyticus 40B OX=674977 GN=VMC_28090 PE=4 SV=1	VMC_28090	29.029
VVLTTEYSPAAQIVQKAK	18	Lac (K)	_VVLTTEYSPAAQIVQK[Lac (K)]AK_	D0X059	Putative hexosyltransferase OS=Vibrio alginolyticus 40B OX=674977 GN=VMC_28090 PE=4 SV=1	VMC_28090	29.029
FELKKPNEQVAK	12	Lac (K)	_FELK[Lac (K)]KPNEQVAK_	D0WYH0	HTH gntR-type domain-containing protein OS=Vibrio alginolyticus 40B OX=674977 GN=VMC_22200 PE=4 SV=1	VMC_22200	26.916
KPNEQVAKQLNLSPNDDTYEIHR	23	Lac (K)	_K[Lac (K)]PNEQVAKQLNLSPNDDTYEIHR_	D0WYH0	HTH gntR-type domain-containing protein OS=Vibrio alginolyticus 40B OX=674977 GN=VMC_22200 PE=4 SV=1	VMC_22200	26.916
NPNTLESLAKQYR	13	Lac (K)	_NPNTLESLAK[Lac (K)]QYR_	D0WXJ4	GFO_IDH_MocA domain-containing protein OS=Vibrio alginolyticus 40B OX=674977 GN=VMC_18940 PE=4 SV=1	VMC_18940	39.137
ADLKDAYVTHQLEGGQLAR	19	Lac (K)	_ADLK[Lac (K)]DAYVTHQLEGGQLAR_	D0WXJ4	GFO_IDH_MocA domain-containing protein OS=Vibrio alginolyticus 40B OX=674977 GN=VMC_18940 PE=4 SV=1	VMC_18940	39.137
LYDIAEKER	9	Lac (K)	_LYDIAEK[Lac (K)]ER_	D0WXJ4	GFO_IDH_MocA domain-containing protein OS=Vibrio alginolyticus 40B OX=674977 GN=VMC_18940 PE=4 SV=1	VMC_18940	39.137
LWQANQEQKINLK	13	Lac (K)	_LWQANQEQK[Lac (K)]INLK_	D0WXJ4	GFO_IDH_MocA domain-containing protein OS=Vibrio alginolyticus 40B OX=674977 GN=VMC_18940 PE=4 SV=1	VMC_18940	39.137
MKIGIIGLGDIAQK	14	Oxidation (M),Lac (K)	_M[Oxidation (M)]K[Lac (K)]IGIIGLGDIAQK_	D0WXJ4	GFO_IDH_MocA domain-containing protein OS=Vibrio alginolyticus 40B OX=674977 GN=VMC_18940 PE=4 SV=1	VMC_18940	39.137
MKIGIIGLGDIAQK	14	Lac (K)	_MK[Lac (K)]IGIIGLGDIAQK_	D0WXJ4	GFO_IDH_MocA domain-containing protein OS=Vibrio alginolyticus 40B OX=674977 GN=VMC_18940 PE=4 SV=1	VMC_18940	39.137
VKALTESIADVVAK	14	Lac (K)	_VK[Lac (K)]ALTESIADVVAK_	D0X0B1	HTH lysR-type domain-containing protein OS=Vibrio alginolyticus 40B OX=674977 GN=VMC_28610 PE=3 SV=1	VMC_28610	31.535
TAKVDLQNR	9	Lac (K)	_TAK[Lac (K)]VDLQNR_	D0WST8	Uncharacterized protein OS=Vibrio alginolyticus 40B OX=674977 GN=VMC_02380 PE=3 SV=1	VMC_02380	58.542
GDNKQQGNWGEVVLAR	16	Lac (K)	_GDNK[Lac (K)]QQGNWGEVVLAR_	D0WST8	Uncharacterized protein OS=Vibrio alginolyticus 40B OX=674977 GN=VMC_02380 PE=3 SV=1	VMC_02380	58.542
HVNDSFSQEAKER	13	Lac (K)	_HVNDSFSQEAK[Lac (K)]ER_	D0WST8	Uncharacterized protein OS=Vibrio alginolyticus 40B OX=674977 GN=VMC_02380 PE=3 SV=1	VMC_02380	58.542
LIPQKETLPSNALLER	16	Lac (K)	_LIPQK[Lac (K)]ETLPSNALLER_	D0WYY7	Uncharacterized protein OS=Vibrio alginolyticus 40B OX=674977 GN=VMC_23870 PE=4 SV=1	VMC_23870	89.563
FKTPLELYSGQTK	13	Lac (K)	_FK[Lac (K)]TPLELYSGQTK_	D0WYY7	Uncharacterized protein OS=Vibrio alginolyticus 40B OX=674977 GN=VMC_23870 PE=4 SV=1	VMC_23870	89.563
SKGQLLHGLSIDLSSSGAK	19	Lac (K)	_SK[Lac (K)]GQLLHGLSIDLSSSGAK_	D0WYY7	Uncharacterized protein OS=Vibrio alginolyticus 40B OX=674977 GN=VMC_23870 PE=4 SV=1	VMC_23870	89.563
SKGQLLHGLSIDLSSSGAK	19	Lac (K)	_SK[Lac (K)]GQLLHGLSIDLSSSGAK_	D0WYY7	Uncharacterized protein OS=Vibrio alginolyticus 40B OX=674977 GN=VMC_23870 PE=4 SV=1	VMC_23870	89.563
TLSTPIFISKSTSSSIK	17	Lac (K)	_TLSTPIFISK[Lac (K)]STSSSIK_	D0WYY7	Uncharacterized protein OS=Vibrio alginolyticus 40B OX=674977 GN=VMC_23870 PE=4 SV=1	VMC_23870	89.563
KLPLMSVPYR	10	Lac (K)	_K[Lac (K)]LPLMSVPYR_	D0WYY7	Uncharacterized protein OS=Vibrio alginolyticus 40B OX=674977 GN=VMC_23870 PE=4 SV=1	VMC_23870	89.563
SPFLAEPVHLGYDLKR	16	Lac (K)	_SPFLAEPVHLGYDLK[Lac (K)]R_	D0WYY7	Uncharacterized protein OS=Vibrio alginolyticus 40B OX=674977 GN=VMC_23870 PE=4 SV=1	VMC_23870	89.563
SPFLAEPVHLGYDLKR	16	Lac (K)	_SPFLAEPVHLGYDLK[Lac (K)]R_	D0WYY7	Uncharacterized protein OS=Vibrio alginolyticus 40B OX=674977 GN=VMC_23870 PE=4 SV=1	VMC_23870	89.563
QQKIQQKPLPEQSKEDE	17	Lac (K)	_QQK[Lac (K)]IQQKPLPEQSKEDE_	D0WUQ5	Uncharacterized protein OS=Vibrio alginolyticus 40B OX=674977 GN=VMC_09050 PE=4 SV=1	VMC_09050	15.176
ELGSDVDQKVR	11	Lac (K)	_ELGSDVDQK[Lac (K)]VR_	D0WVA1	Ubiquinone biosynthesis accessory factor UbiK OS=Vibrio alginolyticus 40B OX=674977 GN=ubiK PE=3 SV=1	ubiK	9.702
LTEMEQKLAQLEEK	14	Lac (K)	_LTEMEQK[Lac (K)]LAQLEEK_	D0WVA1	Ubiquinone biosynthesis accessory factor UbiK OS=Vibrio alginolyticus 40B OX=674977 GN=ubiK PE=3 SV=1	ubiK	9.702
LTEMEQKLAQLEEK	14	Oxidation (M),Lac (K)	_LTEM[Oxidation (M)]EQK[Lac (K)]LAQLEEK_	D0WVA1	Ubiquinone biosynthesis accessory factor UbiK OS=Vibrio alginolyticus 40B OX=674977 GN=ubiK PE=3 SV=1	ubiK	9.702
QKLTEMEQK	9	Lac (K)	_QK[Lac (K)]LTEMEQK_	D0WVA1	Ubiquinone biosynthesis accessory factor UbiK OS=Vibrio alginolyticus 40B OX=674977 GN=ubiK PE=3 SV=1	ubiK	9.702
QIHDSMPQPVKELGSDVDQK	20	Lac (K)	_QIHDSMPQPVK[Lac (K)]ELGSDVDQK_	D0WVA1	Ubiquinone biosynthesis accessory factor UbiK OS=Vibrio alginolyticus 40B OX=674977 GN=ubiK PE=3 SV=1	ubiK	9.702
QVIQGQLNKLDVVSR	15	Lac (K)	_QVIQGQLNK[Lac (K)]LDVVSR_	D0WVA1	Ubiquinone biosynthesis accessory factor UbiK OS=Vibrio alginolyticus 40B OX=674977 GN=ubiK PE=3 SV=1	ubiK	9.702
KLEQIAKQIHDSMPQPVK	18	Lac (K)	_KLEQIAK[Lac (K)]QIHDSMPQPVK_	D0WVA1	Ubiquinone biosynthesis accessory factor UbiK OS=Vibrio alginolyticus 40B OX=674977 GN=ubiK PE=3 SV=1	ubiK	9.702
EQGQYAKEFYTVVK	14	Lac (K)	_EQGQYAK[Lac (K)]EFYTVVK_	D0X2A8	Aldedh domain-containing protein OS=Vibrio alginolyticus 40B OX=674977 GN=VMC_35580 PE=4 SV=1	VMC_35580	54.073
KIEKTLDK	8	Lac (K)	_KIEK[Lac (K)]TLDK_	D0WZ64	RNA polymerase-binding transcription factor DksA OS=Vibrio alginolyticus 40B OX=674977 GN=dksA PE=3 SV=1	dksA	17.149
TLAEIKEK	8	Lac (K)	_TLAEIK[Lac (K)]EK_	D0WZ64	RNA polymerase-binding transcription factor DksA OS=Vibrio alginolyticus 40B OX=674977 GN=dksA PE=3 SV=1	dksA	17.149
IEKTLDK	7	Lac (K)	_IEK[Lac (K)]TLDK_	D0WZ64	RNA polymerase-binding transcription factor DksA OS=Vibrio alginolyticus 40B OX=674977 GN=dksA PE=3 SV=1	dksA	17.149
PTADLCIDCKTLAEIK	16	Carbamidomethyl (C),Carbamidomethyl (C),Lac (K)	_PTADLC[Carbamidomethyl (C)]IDC[Carbamidomethyl (C)]K[Lac (K)]TLAEIK_	D0WZ64	RNA polymerase-binding transcription factor DksA OS=Vibrio alginolyticus 40B OX=674977 GN=dksA PE=3 SV=1	dksA	17.149
PTADLCIDCK	10	Carbamidomethyl (C),Carbamidomethyl (C)	_PTADLC[Carbamidomethyl (C)]IDC[Carbamidomethyl (C)]K_	D0WZ64	RNA polymerase-binding transcription factor DksA OS=Vibrio alginolyticus 40B OX=674977 GN=dksA PE=3 SV=1	dksA	17.149
TMINKLVK	8	Lac (K)	_TMINK[Lac (K)]LVK_	D0WSI4	Phosphoenolpyruvate carboxylase OS=Vibrio alginolyticus 40B OX=674977 GN=ppc PE=3 SV=1	ppc	99.244
EVLDTCKIVAAQPR	14	Carbamidomethyl (C),Lac (K)	_EVLDTC[Carbamidomethyl (C)]K[Lac (K)]IVAAQPR_	D0WSI4	Phosphoenolpyruvate carboxylase OS=Vibrio alginolyticus 40B OX=674977 GN=ppc PE=3 SV=1	ppc	99.244
EVLDTCKIVAAQPR	14	Carbamidomethyl (C),Lac (K)	_EVLDTC[Carbamidomethyl (C)]K[Lac (K)]IVAAQPR_	D0WSI4	Phosphoenolpyruvate carboxylase OS=Vibrio alginolyticus 40B OX=674977 GN=ppc PE=3 SV=1	ppc	99.244
NPKGGVESLR	10	Lac (K)	_NPK[Lac (K)]GGVESLR_	D0WSI4	Phosphoenolpyruvate carboxylase OS=Vibrio alginolyticus 40B OX=674977 GN=ppc PE=3 SV=1	ppc	99.244
DWEPSEPVKEVLDTCK	16	Lac (K),Carbamidomethyl (C)	_DWEPSEPVK[Lac (K)]EVLDTC[Carbamidomethyl (C)]K_	D0WSI4	Phosphoenolpyruvate carboxylase OS=Vibrio alginolyticus 40B OX=674977 GN=ppc PE=3 SV=1	ppc	99.244
LVDESLRPLGEKLR	14	Lac (K)	_LVDESLRPLGEK[Lac (K)]LR_	D0WSI4	Phosphoenolpyruvate carboxylase OS=Vibrio alginolyticus 40B OX=674977 GN=ppc PE=3 SV=1	ppc	99.244
LVQNDVSKLDTAQAVR	16	Lac (K)	_LVQNDVSK[Lac (K)]LDTAQAVR_	D0WSI4	Phosphoenolpyruvate carboxylase OS=Vibrio alginolyticus 40B OX=674977 GN=ppc PE=3 SV=1	ppc	99.244
LVQNDVSKLDTAQAVR	16	Lac (K)	_LVQNDVSK[Lac (K)]LDTAQAVR_	D0WSI4	Phosphoenolpyruvate carboxylase OS=Vibrio alginolyticus 40B OX=674977 GN=ppc PE=3 SV=1	ppc	99.244
LVKINECLSK	10	Lac (K),Carbamidomethyl (C)	_LVK[Lac (K)]INEC[Carbamidomethyl (C)]LSK_	D0WSI4	Phosphoenolpyruvate carboxylase OS=Vibrio alginolyticus 40B OX=674977 GN=ppc PE=3 SV=1	ppc	99.244
LKSYLGEGLPIDAR	14	Lac (K)	_LK[Lac (K)]SYLGEGLPIDAR_	D0WSI4	Phosphoenolpyruvate carboxylase OS=Vibrio alginolyticus 40B OX=674977 GN=ppc PE=3 SV=1	ppc	99.244
QATPELELGKLPLGSR	16	Lac (K)	_QATPELELGK[Lac (K)]LPLGSR_	D0WSI4	Phosphoenolpyruvate carboxylase OS=Vibrio alginolyticus 40B OX=674977 GN=ppc PE=3 SV=1	ppc	99.244
QATPELELGKLPLGSR	16	Lac (K)	_QATPELELGK[Lac (K)]LPLGSR_	D0WSI4	Phosphoenolpyruvate carboxylase OS=Vibrio alginolyticus 40B OX=674977 GN=ppc PE=3 SV=1	ppc	99.244
GGAPAHAALLSQPPKSLK	18	Lac (K)	_GGAPAHAALLSQPPK[Lac (K)]SLK_	D0WSI4	Phosphoenolpyruvate carboxylase OS=Vibrio alginolyticus 40B OX=674977 GN=ppc PE=3 SV=1	ppc	99.244
GGAPAHAALLSQPPKSLK	18	Lac (K)	_GGAPAHAALLSQPPK[Lac (K)]SLK_	D0WSI4	Phosphoenolpyruvate carboxylase OS=Vibrio alginolyticus 40B OX=674977 GN=ppc PE=3 SV=1	ppc	99.244
IAFLTNELASKR	12	Lac (K)	_IAFLTNELASK[Lac (K)]R_	D0WSI4	Phosphoenolpyruvate carboxylase OS=Vibrio alginolyticus 40B OX=674977 GN=ppc PE=3 SV=1	ppc	99.244
INECLSKLELSDLSSK	16	Carbamidomethyl (C),Lac (K)	_INEC[Carbamidomethyl (C)]LSK[Lac (K)]LELSDLSSK_	D0WSI4	Phosphoenolpyruvate carboxylase OS=Vibrio alginolyticus 40B OX=674977 GN=ppc PE=3 SV=1	ppc	99.244
INECLSKLELSDLSSK	16	Carbamidomethyl (C),Lac (K)	_INEC[Carbamidomethyl (C)]LSK[Lac (K)]LELSDLSSK_	D0WSI4	Phosphoenolpyruvate carboxylase OS=Vibrio alginolyticus 40B OX=674977 GN=ppc PE=3 SV=1	ppc	99.244
DAHGEEIFEKVETIR	15	Lac (K)	_DAHGEEIFEK[Lac (K)]VETIR_	D0WSI4	Phosphoenolpyruvate carboxylase OS=Vibrio alginolyticus 40B OX=674977 GN=ppc PE=3 SV=1	ppc	99.244
DAHGEEIFEKVETIR	15	Lac (K)	_DAHGEEIFEK[Lac (K)]VETIR_	D0WSI4	Phosphoenolpyruvate carboxylase OS=Vibrio alginolyticus 40B OX=674977 GN=ppc PE=3 SV=1	ppc	99.244
LSKSAQAGNQADR	13	Lac (K)	_LSK[Lac (K)]SAQAGNQADR_	D0WSI4	Phosphoenolpyruvate carboxylase OS=Vibrio alginolyticus 40B OX=674977 GN=ppc PE=3 SV=1	ppc	99.244
LAVKAPLQK	9	Lac (K)	_LAVK[Lac (K)]APLQK_	D0WSI4	Phosphoenolpyruvate carboxylase OS=Vibrio alginolyticus 40B OX=674977 GN=ppc PE=3 SV=1	ppc	99.244
YAALKSNVR	9	Lac (K)	_YAALK[Lac (K)]SNVR_	D0WSI4	Phosphoenolpyruvate carboxylase OS=Vibrio alginolyticus 40B OX=674977 GN=ppc PE=3 SV=1	ppc	99.244
LELSDLSSKER	11	Lac (K)	_LELSDLSSK[Lac (K)]ER_	D0WSI4	Phosphoenolpyruvate carboxylase OS=Vibrio alginolyticus 40B OX=674977 GN=ppc PE=3 SV=1	ppc	99.244
AILKQLR	7	Lac (K)	_AILK[Lac (K)]QLR_	D0WSI4	Phosphoenolpyruvate carboxylase OS=Vibrio alginolyticus 40B OX=674977 GN=ppc PE=3 SV=1	ppc	99.244
KLSKSAQAGNQADR	14	Lac (K)	_KLSK[Lac (K)]SAQAGNQADR_	D0WSI4	Phosphoenolpyruvate carboxylase OS=Vibrio alginolyticus 40B OX=674977 GN=ppc PE=3 SV=1	ppc	99.244
KLSKSAQAGNQADR	14	Lac (K)	_KLSK[Lac (K)]SAQAGNQADR_	D0WSI4	Phosphoenolpyruvate carboxylase OS=Vibrio alginolyticus 40B OX=674977 GN=ppc PE=3 SV=1	ppc	99.244
IHGQKLAVK	9	Lac (K)	_IHGQK[Lac (K)]LAVK_	D0WSI4	Phosphoenolpyruvate carboxylase OS=Vibrio alginolyticus 40B OX=674977 GN=ppc PE=3 SV=1	ppc	99.244
AIPWIFSWSQNR	12	Unmodified	_AIPWIFSWSQNR_	D0WSI4	Phosphoenolpyruvate carboxylase OS=Vibrio alginolyticus 40B OX=674977 GN=ppc PE=3 SV=1	ppc	99.244
IAFLTNELASKRPLLPR	17	Lac (K)	_IAFLTNELASK[Lac (K)]RPLLPR_	D0WSI4	Phosphoenolpyruvate carboxylase OS=Vibrio alginolyticus 40B OX=674977 GN=ppc PE=3 SV=1	ppc	99.244
AFGIHLVR	8	Unmodified	_AFGIHLVR_	D0WSI4	Phosphoenolpyruvate carboxylase OS=Vibrio alginolyticus 40B OX=674977 GN=ppc PE=3 SV=1	ppc	99.244
DWEPSEPVKEVLDTCKIVAAQPR	23	Carbamidomethyl (C),Lac (K)	_DWEPSEPVKEVLDTC[Carbamidomethyl (C)]K[Lac (K)]IVAAQPR_	D0WSI4	Phosphoenolpyruvate carboxylase OS=Vibrio alginolyticus 40B OX=674977 GN=ppc PE=3 SV=1	ppc	99.244
RNPKGGVESLR	11	Lac (K)	_RNPK[Lac (K)]GGVESLR_	D0WSI4	Phosphoenolpyruvate carboxylase OS=Vibrio alginolyticus 40B OX=674977 GN=ppc PE=3 SV=1	ppc	99.244
RNPKGGVESLR	11	Lac (K)	_RNPK[Lac (K)]GGVESLR_	D0WSI4	Phosphoenolpyruvate carboxylase OS=Vibrio alginolyticus 40B OX=674977 GN=ppc PE=3 SV=1	ppc	99.244
DILDAKIHGQK	11	Lac (K)	_DILDAK[Lac (K)]IHGQK_	D0WSI4	Phosphoenolpyruvate carboxylase OS=Vibrio alginolyticus 40B OX=674977 GN=ppc PE=3 SV=1	ppc	99.244
EWPFFSTR	8	Unmodified	_EWPFFSTR_	D0WSI4	Phosphoenolpyruvate carboxylase OS=Vibrio alginolyticus 40B OX=674977 GN=ppc PE=3 SV=1	ppc	99.244
GEPDFVPYFR	10	Unmodified	_GEPDFVPYFR_	D0WSI4	Phosphoenolpyruvate carboxylase OS=Vibrio alginolyticus 40B OX=674977 GN=ppc PE=3 SV=1	ppc	99.244
VKAFGIHLVR	10	Lac (K)	_VK[Lac (K)]AFGIHLVR_	D0WSI4	Phosphoenolpyruvate carboxylase OS=Vibrio alginolyticus 40B OX=674977 GN=ppc PE=3 SV=1	ppc	99.244
YLGIGDYEQWSEQDK	15	Unmodified	_YLGIGDYEQWSEQDK_	D0WSI4	Phosphoenolpyruvate carboxylase OS=Vibrio alginolyticus 40B OX=674977 GN=ppc PE=3 SV=1	ppc	99.244
ELAGEDQHEPYR	12	Unmodified	_ELAGEDQHEPYR_	D0WSI4	Phosphoenolpyruvate carboxylase OS=Vibrio alginolyticus 40B OX=674977 GN=ppc PE=3 SV=1	ppc	99.244
HSDVLSELTR	10	Unmodified	_HSDVLSELTR_	D0WSI4	Phosphoenolpyruvate carboxylase OS=Vibrio alginolyticus 40B OX=674977 GN=ppc PE=3 SV=1	ppc	99.244
LSHLYPTVKETLAELHK	17	Lac (K)	_LSHLYPTVK[Lac (K)]ETLAELHK_	D0WSM1	Phosphoglycolate phosphatase OS=Vibrio alginolyticus 40B OX=674977 GN=VMC_01710 PE=3 SV=1	VMC_01710	24.782
HQIQPSEMLMVGDSKNDILAAK	22	Lac (K)	_HQIQPSEMLMVGDSK[Lac (K)]NDILAAK_	D0WSM1	Phosphoglycolate phosphatase OS=Vibrio alginolyticus 40B OX=674977 GN=VMC_01710 PE=3 SV=1	VMC_01710	24.782
VLFDDYYEQSGHKLSHLYPTVK	22	Lac (K)	_VLFDDYYEQSGHK[Lac (K)]LSHLYPTVK_	D0WSM1	Phosphoglycolate phosphatase OS=Vibrio alginolyticus 40B OX=674977 GN=VMC_01710 PE=3 SV=1	VMC_01710	24.782
NIATTHLLDKVAEDHGEK	18	Lac (K)	_NIATTHLLDK[Lac (K)]VAEDHGEK_	D0WZ50	Putative phosphomannomutase OS=Vibrio alginolyticus 40B OX=674977 GN=VMC_24500 PE=3 SV=1	VMC_24500	55.688
VAEDHGEKCFEVPVGFK	17	Lac (K),Carbamidomethyl (C)	_VAEDHGEK[Lac (K)]C[Carbamidomethyl (C)]FEVPVGFK_	D0WZ50	Putative phosphomannomutase OS=Vibrio alginolyticus 40B OX=674977 GN=VMC_24500 PE=3 SV=1	VMC_24500	55.688
FSKISGLTR	9	Lac (K)	_FSK[Lac (K)]ISGLTR_	D0X4A1	Endopeptidase La OS=Vibrio alginolyticus 40B OX=674977 GN=VMC_42510 PE=3 SV=1	VMC_42510	60.792
LPTSVPQAKAYDVK	14	Lac (K)	_LPTSVPQAK[Lac (K)]AYDVK_	D0X4A1	Endopeptidase La OS=Vibrio alginolyticus 40B OX=674977 GN=VMC_42510 PE=3 SV=1	VMC_42510	60.792
KSFTDLQPR	9	Lac (K)	_K[Lac (K)]SFTDLQPR_	D0X4A1	Endopeptidase La OS=Vibrio alginolyticus 40B OX=674977 GN=VMC_42510 PE=3 SV=1	VMC_42510	60.792
GEDDSIIGKIAER	13	Lac (K)	_GEDDSIIGK[Lac (K)]IAER_	D0X4A1	Endopeptidase La OS=Vibrio alginolyticus 40B OX=674977 GN=VMC_42510 PE=3 SV=1	VMC_42510	60.792
AIDDKYYR	8	Lac (K)	_AIDDK[Lac (K)]YYR_	D0X4A1	Endopeptidase La OS=Vibrio alginolyticus 40B OX=674977 GN=VMC_42510 PE=3 SV=1	VMC_42510	60.792
SNLKHLALHK	10	Lac (K)	_SNLK[Lac (K)]HLALHK_	D0X4A1	Endopeptidase La OS=Vibrio alginolyticus 40B OX=674977 GN=VMC_42510 PE=3 SV=1	VMC_42510	60.792
HLALHKDVIESIK	13	Lac (K)	_HLALHK[Lac (K)]DVIESIK_	D0X4A1	Endopeptidase La OS=Vibrio alginolyticus 40B OX=674977 GN=VMC_42510 PE=3 SV=1	VMC_42510	60.792
HQGFTGNQGVVMPKSNLK	18	Lac (K)	_HQGFTGNQGVVMPK[Lac (K)]SNLK_	D0X4A1	Endopeptidase La OS=Vibrio alginolyticus 40B OX=674977 GN=VMC_42510 PE=3 SV=1	VMC_42510	60.792
LLTKVIGSR	9	Lac (K)	_LLTK[Lac (K)]VIGSR_	D0X0B8	Protein translocase subunit SecA OS=Vibrio alginolyticus 40B OX=674977 GN=secA PE=3 SV=1	secA	103.384
FAAIIEDIKER	11	Lac (K)	_FAAIIEDIK[Lac (K)]ER_	D0X0B8	Protein translocase subunit SecA OS=Vibrio alginolyticus 40B OX=674977 GN=secA PE=3 SV=1	secA	103.384
MITKLLTK	8	Lac (K)	_MITK[Lac (K)]LLTK_	D0X0B8	Protein translocase subunit SecA OS=Vibrio alginolyticus 40B OX=674977 GN=secA PE=3 SV=1	secA	103.384
MITKLLTK	8	Oxidation (M),Lac (K)	_M[Oxidation (M)]ITK[Lac (K)]LLTK_	D0X0B8	Protein translocase subunit SecA OS=Vibrio alginolyticus 40B OX=674977 GN=secA PE=3 SV=1	secA	103.384
QCHGKID	7	Carbamidomethyl (C),Lac (K)	_QC[Carbamidomethyl (C)]HGK[Lac (K)]ID_	D0X0B8	Protein translocase subunit SecA OS=Vibrio alginolyticus 40B OX=674977 GN=secA PE=3 SV=1	secA	103.384
HNVLNAKFHEK	11	Lac (K)	_HNVLNAK[Lac (K)]FHEK_	D0X0B8	Protein translocase subunit SecA OS=Vibrio alginolyticus 40B OX=674977 GN=secA PE=3 SV=1	secA	103.384
HNVLNAKFHEK	11	Lac (K)	_HNVLNAK[Lac (K)]FHEK_	D0X0B8	Protein translocase subunit SecA OS=Vibrio alginolyticus 40B OX=674977 GN=secA PE=3 SV=1	secA	103.384
EKEEVVGAQVLR	12	Lac (K)	_EK[Lac (K)]EEVVGAQVLR_	D0X0B8	Protein translocase subunit SecA OS=Vibrio alginolyticus 40B OX=674977 GN=secA PE=3 SV=1	secA	103.384
NEPCPCGSGKK	11	Carbamidomethyl (C),Carbamidomethyl (C),Lac (K)	_NEPC[Carbamidomethyl (C)]PC[Carbamidomethyl (C)]GSGK[Lac (K)]K_	D0X0B8	Protein translocase subunit SecA OS=Vibrio alginolyticus 40B OX=674977 GN=secA PE=3 SV=1	secA	103.384
LEKGETLDK	9	Lac (K)	_LEK[Lac (K)]GETLDK_	D0X0B8	Protein translocase subunit SecA OS=Vibrio alginolyticus 40B OX=674977 GN=secA PE=3 SV=1	secA	103.384
VAKGQPTLVGTVSIEK	16	Lac (K)	_VAK[Lac (K)]GQPTLVGTVSIEK_	D0X0B8	Protein translocase subunit SecA OS=Vibrio alginolyticus 40B OX=674977 GN=secA PE=3 SV=1	secA	103.384
LKADFDLDAPVK	12	Lac (K)	_LK[Lac (K)]ADFDLDAPVK_	D0X0B8	Protein translocase subunit SecA OS=Vibrio alginolyticus 40B OX=674977 GN=secA PE=3 SV=1	secA	103.384
TEAEKFAAIIEDIK	14	Lac (K)	_TEAEK[Lac (K)]FAAIIEDIK_	D0X0B8	Protein translocase subunit SecA OS=Vibrio alginolyticus 40B OX=674977 GN=secA PE=3 SV=1	secA	103.384
GVHIVTVNDYLAKR	14	Lac (K)	_GVHIVTVNDYLAK[Lac (K)]R_	D0X0B8	Protein translocase subunit SecA OS=Vibrio alginolyticus 40B OX=674977 GN=secA PE=3 SV=1	secA	103.384
GVHIVTVNDYLAKR	14	Lac (K)	_GVHIVTVNDYLAK[Lac (K)]R_	D0X0B8	Protein translocase subunit SecA OS=Vibrio alginolyticus 40B OX=674977 GN=secA PE=3 SV=1	secA	103.384
KVVYELR	7	Lac (K)	_K[Lac (K)]VVYELR_	D0X0B8	Protein translocase subunit SecA OS=Vibrio alginolyticus 40B OX=674977 GN=secA PE=3 SV=1	secA	103.384
AEWKVVHDQVLDAGGLHIIGTER	23	Lac (K)	_AEWK[Lac (K)]VVHDQVLDAGGLHIIGTER_	D0X0B8	Protein translocase subunit SecA OS=Vibrio alginolyticus 40B OX=674977 GN=secA PE=3 SV=1	secA	103.384
KQLLEYDDVANDQR	14	Lac (K)	_K[Lac (K)]QLLEYDDVANDQR_	D0X0B8	Protein translocase subunit SecA OS=Vibrio alginolyticus 40B OX=674977 GN=secA PE=3 SV=1	secA	103.384
GDGHYTVDEKSK	12	Lac (K)	_GDGHYTVDEK[Lac (K)]SK_	D0X0B8	Protein translocase subunit SecA OS=Vibrio alginolyticus 40B OX=674977 GN=secA PE=3 SV=1	secA	103.384
GDGHYTVDEKSK	12	Lac (K)	_GDGHYTVDEK[Lac (K)]SK_	D0X0B8	Protein translocase subunit SecA OS=Vibrio alginolyticus 40B OX=674977 GN=secA PE=3 SV=1	secA	103.384
KQDKEDSEEYRGDGHYTVDEK	21	Lac (K)	_K[Lac (K)]QDKEDSEEYRGDGHYTVDEK_	D0X0B8	Protein translocase subunit SecA OS=Vibrio alginolyticus 40B OX=674977 GN=secA PE=3 SV=1	secA	103.384
KQDKEDSEEYRGDGHYTVDEK	21	Lac (K)	_KQDK[Lac (K)]EDSEEYRGDGHYTVDEK_	D0X0B8	Protein translocase subunit SecA OS=Vibrio alginolyticus 40B OX=674977 GN=secA PE=3 SV=1	secA	103.384
AHVLFER	7	Unmodified	_AHVLFER_	D0X0B8	Protein translocase subunit SecA OS=Vibrio alginolyticus 40B OX=674977 GN=secA PE=3 SV=1	secA	103.384
QWLEEDDKLYEEALR	15	Lac (K)	_QWLEEDDK[Lac (K)]LYEEALR_	D0X0B8	Protein translocase subunit SecA OS=Vibrio alginolyticus 40B OX=674977 GN=secA PE=3 SV=1	secA	103.384
WSEGLHQAVEAKEGVK	16	Lac (K)	_WSEGLHQAVEAK[Lac (K)]EGVK_	D0X0B8	Protein translocase subunit SecA OS=Vibrio alginolyticus 40B OX=674977 GN=secA PE=3 SV=1	secA	103.384
WSEGLHQAVEAKEGVK	16	Lac (K)	_WSEGLHQAVEAK[Lac (K)]EGVK_	D0X0B8	Protein translocase subunit SecA OS=Vibrio alginolyticus 40B OX=674977 GN=secA PE=3 SV=1	secA	103.384
INLLIPHLK	9	Unmodified	_INLLIPHLK_	D0X0B8	Protein translocase subunit SecA OS=Vibrio alginolyticus 40B OX=674977 GN=secA PE=3 SV=1	secA	103.384
KQDKEDSEEYR	11	Lac (K)	_K[Lac (K)]QDKEDSEEYR_	D0X0B8	Protein translocase subunit SecA OS=Vibrio alginolyticus 40B OX=674977 GN=secA PE=3 SV=1	secA	103.384
GETLDKLLPEAFATVR	16	Lac (K)	_GETLDK[Lac (K)]LLPEAFATVR_	D0X0B8	Protein translocase subunit SecA OS=Vibrio alginolyticus 40B OX=674977 GN=secA PE=3 SV=1	secA	103.384
ILNVEKAR	8	Lac (K)	_ILNVEK[Lac (K)]AR_	D0WUH6	DNA gyrase subunit B OS=Vibrio alginolyticus 40B OX=674977 GN=gyrB PE=3 SV=1	gyrB	89.493
GYVYIAQPPLYKVK	14	Lac (K)	_GYVYIAQPPLYK[Lac (K)]VK_	D0WUH6	DNA gyrase subunit B OS=Vibrio alginolyticus 40B OX=674977 GN=gyrB PE=3 SV=1	gyrB	89.493
VPDPKFSSQTK	11	Lac (K)	_VPDPK[Lac (K)]FSSQTK_	D0WUH6	DNA gyrase subunit B OS=Vibrio alginolyticus 40B OX=674977 GN=gyrB PE=3 SV=1	gyrB	89.493
NQAILPLKGK	10	Lac (K)	_NQAILPLK[Lac (K)]GK_	D0WUH6	DNA gyrase subunit B OS=Vibrio alginolyticus 40B OX=674977 GN=gyrB PE=3 SV=1	gyrB	89.493
VLKGLDAVR	9	Lac (K)	_VLK[Lac (K)]GLDAVR_	D0WUH6	DNA gyrase subunit B OS=Vibrio alginolyticus 40B OX=674977 GN=gyrB PE=3 SV=1	gyrB	89.493
GKILNVEK	8	Lac (K)	_GK[Lac (K)]ILNVEK_	D0WUH6	DNA gyrase subunit B OS=Vibrio alginolyticus 40B OX=674977 GN=gyrB PE=3 SV=1	gyrB	89.493
LADCQEKDPALSELYIVEGDSAGGSAK	27	Carbamidomethyl (C),Lac (K)	_LADC[Carbamidomethyl (C)]QEK[Lac (K)]DPALSELYIVEGDSAGGSAK_	D0WUH6	DNA gyrase subunit B OS=Vibrio alginolyticus 40B OX=674977 GN=gyrB PE=3 SV=1	gyrB	89.493
GALDLAGLPGKLADCQEK	18	Lac (K),Carbamidomethyl (C)	_GALDLAGLPGK[Lac (K)]LADC[Carbamidomethyl (C)]QEK_	D0WUH6	DNA gyrase subunit B OS=Vibrio alginolyticus 40B OX=674977 GN=gyrB PE=3 SV=1	gyrB	89.493
KGALDLAGLPGK	12	Lac (K)	_K[Lac (K)]GALDLAGLPGK_	D0WUH6	DNA gyrase subunit B OS=Vibrio alginolyticus 40B OX=674977 GN=gyrB PE=3 SV=1	gyrB	89.493
KNQAILPLK	9	Lac (K)	_K[Lac (K)]NQAILPLK_	D0WUH6	DNA gyrase subunit B OS=Vibrio alginolyticus 40B OX=674977 GN=gyrB PE=3 SV=1	gyrB	89.493
LVQQYNAGIKLAER	14	Lac (K)	_LVQQYNAGIK[Lac (K)]LAER_	D0WUH6	DNA gyrase subunit B OS=Vibrio alginolyticus 40B OX=674977 GN=gyrB PE=3 SV=1	gyrB	89.493
DEYNPDKLR	9	Lac (K)	_DEYNPDK[Lac (K)]LR_	D0WUH6	DNA gyrase subunit B OS=Vibrio alginolyticus 40B OX=674977 GN=gyrB PE=3 SV=1	gyrB	89.493
TLNSFMDKEGFSK	13	Lac (K)	_TLNSFMDK[Lac (K)]EGFSK_	D0WUH6	DNA gyrase subunit B OS=Vibrio alginolyticus 40B OX=674977 GN=gyrB PE=3 SV=1	gyrB	89.493
MVCSKIIDAAR	11	Oxidation (M),Carbamidomethyl (C),Lac (K)	_M[Oxidation (M)]VC[Carbamidomethyl (C)]SK[Lac (K)]IIDAAR_	D0WUH6	DNA gyrase subunit B OS=Vibrio alginolyticus 40B OX=674977 GN=gyrB PE=3 SV=1	gyrB	89.493
THGVTHEHAISIDFLNSKEYGK	22	Lac (K)	_THGVTHEHAISIDFLNSK[Lac (K)]EYGK_	D0WUH6	DNA gyrase subunit B OS=Vibrio alginolyticus 40B OX=674977 GN=gyrB PE=3 SV=1	gyrB	89.493
THGVTHEHAISIDFLNSKEYGK	22	Lac (K)	_THGVTHEHAISIDFLNSK[Lac (K)]EYGK_	D0WUH6	DNA gyrase subunit B OS=Vibrio alginolyticus 40B OX=674977 GN=gyrB PE=3 SV=1	gyrB	89.493
GKQEQYIK	8	Lac (K)	_GK[Lac (K)]QEQYIK_	D0WUH6	DNA gyrase subunit B OS=Vibrio alginolyticus 40B OX=674977 GN=gyrB PE=3 SV=1	gyrB	89.493
LVSSEVKSAVESAMGEK	17	Lac (K)	_LVSSEVK[Lac (K)]SAVESAMGEK_	D0WUH6	DNA gyrase subunit B OS=Vibrio alginolyticus 40B OX=674977 GN=gyrB PE=3 SV=1	gyrB	89.493
EADKHDHFMYEGGIQAFVDHLNTNK	25	Lac (K)	_EADK[Lac (K)]HDHFMYEGGIQAFVDHLNTNK_	D0WUH6	DNA gyrase subunit B OS=Vibrio alginolyticus 40B OX=674977 GN=gyrB PE=3 SV=1	gyrB	89.493
EADKHDHFMYEGGIQAFVDHLNTNK	25	Lac (K)	_EADK[Lac (K)]HDHFMYEGGIQAFVDHLNTNK_	D0WUH6	DNA gyrase subunit B OS=Vibrio alginolyticus 40B OX=674977 GN=gyrB PE=3 SV=1	gyrB	89.493
HGEPQAPLAVVGDTDKTGTQIR	22	Lac (K)	_HGEPQAPLAVVGDTDK[Lac (K)]TGTQIR_	D0WUH6	DNA gyrase subunit B OS=Vibrio alginolyticus 40B OX=674977 GN=gyrB PE=3 SV=1	gyrB	89.493
TPIIEKIFHFNSER	14	Lac (K)	_TPIIEK[Lac (K)]IFHFNSER_	D0WUH6	DNA gyrase subunit B OS=Vibrio alginolyticus 40B OX=674977 GN=gyrB PE=3 SV=1	gyrB	89.493
TPIIEKIFHFNSER	14	Lac (K)	_TPIIEK[Lac (K)]IFHFNSER_	D0WUH6	DNA gyrase subunit B OS=Vibrio alginolyticus 40B OX=674977 GN=gyrB PE=3 SV=1	gyrB	89.493
KGALDLAGLPGKLADCQEK	19	Lac (K),Carbamidomethyl (C)	_KGALDLAGLPGK[Lac (K)]LADC[Carbamidomethyl (C)]QEK_	D0WUH6	DNA gyrase subunit B OS=Vibrio alginolyticus 40B OX=674977 GN=gyrB PE=3 SV=1	gyrB	89.493
TLLLTFFYR	9	Unmodified	_TLLLTFFYR_	D0WUH6	DNA gyrase subunit B OS=Vibrio alginolyticus 40B OX=674977 GN=gyrB PE=3 SV=1	gyrB	89.493
AECDELNIDWHEKR	14	Carbamidomethyl (C),Lac (K)	_AEC[Carbamidomethyl (C)]DELNIDWHEK[Lac (K)]R_	D0WZX7	ASCH domain-containing protein OS=Vibrio alginolyticus 40B OX=674977 GN=VMC_27270 PE=4 SV=1	VMC_27270	18.682
KSDESNLVR	9	Lac (K)	_K[Lac (K)]SDESNLVR_	D0X2N9	Uncharacterized protein OS=Vibrio alginolyticus 40B OX=674977 GN=VMC_36890 PE=4 SV=1	VMC_36890	14.409
LTQLAKHEGINELR	14	Lac (K)	_LTQLAK[Lac (K)]HEGINELR_	D0X2N9	Uncharacterized protein OS=Vibrio alginolyticus 40B OX=674977 GN=VMC_36890 PE=4 SV=1	VMC_36890	14.409
LLKDISSQLQNVYR	14	Lac (K)	_LLK[Lac (K)]DISSQLQNVYR_	D0X3C9	Uncharacterized protein OS=Vibrio alginolyticus 40B OX=674977 GN=VMC_39290 PE=4 SV=1	VMC_39290	11.451
VLVLDHAKKPGR	12	Lac (K)	_VLVLDHAKK[Lac (K)]PGR_	D0WSS5	Uncharacterized protein OS=Vibrio alginolyticus 40B OX=674977 GN=VMC_02250 PE=4 SV=1	VMC_02250	44.078
VLVLDHAKKPGR	12	Lac (K)	_VLVLDHAK[Lac (K)]KPGR_	D0WSS5	Uncharacterized protein OS=Vibrio alginolyticus 40B OX=674977 GN=VMC_02250 PE=4 SV=1	VMC_02250	44.078
YQCDVHSIEKIDEGFR	16	Carbamidomethyl (C),Lac (K)	_YQC[Carbamidomethyl (C)]DVHSIEK[Lac (K)]IDEGFR_	D0WSS5	Uncharacterized protein OS=Vibrio alginolyticus 40B OX=674977 GN=VMC_02250 PE=4 SV=1	VMC_02250	44.078
GLTTKDGNMFAR	12	Lac (K)	_GLTTK[Lac (K)]DGNMFAR_	D0WTQ4	Uncharacterized protein OS=Vibrio alginolyticus 40B OX=674977 GN=VMC_05540 PE=4 SV=1	VMC_05540	63.439
EVIKGLTTK	9	Lac (K)	_EVIK[Lac (K)]GLTTK_	D0WTQ4	Uncharacterized protein OS=Vibrio alginolyticus 40B OX=674977 GN=VMC_05540 PE=4 SV=1	VMC_05540	63.439
HELVKLGEVEYR	12	Lac (K)	_HELVK[Lac (K)]LGEVEYR_	D0WTQ4	Uncharacterized protein OS=Vibrio alginolyticus 40B OX=674977 GN=VMC_05540 PE=4 SV=1	VMC_05540	63.439
HELVKLGEVEYR	12	Lac (K)	_HELVK[Lac (K)]LGEVEYR_	D0WTQ4	Uncharacterized protein OS=Vibrio alginolyticus 40B OX=674977 GN=VMC_05540 PE=4 SV=1	VMC_05540	63.439
TLDHEEQMSGAKHELVK	17	Lac (K)	_TLDHEEQMSGAK[Lac (K)]HELVK_	D0WTQ4	Uncharacterized protein OS=Vibrio alginolyticus 40B OX=674977 GN=VMC_05540 PE=4 SV=1	VMC_05540	63.439
LEALQAKYGENNNSFGYFDHR	21	Lac (K)	_LEALQAK[Lac (K)]YGENNNSFGYFDHR_	D0WTQ4	Uncharacterized protein OS=Vibrio alginolyticus 40B OX=674977 GN=VMC_05540 PE=4 SV=1	VMC_05540	63.439
LTQPSLTKVIAVTGGK	16	Lac (K)	_LTQPSLTK[Lac (K)]VIAVTGGK_	D0WVN0	MinD-related protein OS=Vibrio alginolyticus 40B OX=674977 GN=VMC_12300 PE=4 SV=1	VMC_12300	32.006
VIAVTGGKGGVGK	13	Lac (K)	_VIAVTGGK[Lac (K)]GGVGK_	D0WVN0	MinD-related protein OS=Vibrio alginolyticus 40B OX=674977 GN=VMC_12300 PE=4 SV=1	VMC_12300	32.006
LLSKEHQVQR	10	Lac (K)	_LLSK[Lac (K)]EHQVQR_	D0WVN0	MinD-related protein OS=Vibrio alginolyticus 40B OX=674977 GN=VMC_12300 PE=4 SV=1	VMC_12300	32.006
LLSKEHQVQR	10	Lac (K)	_LLSK[Lac (K)]EHQVQR_	D0WVN0	MinD-related protein OS=Vibrio alginolyticus 40B OX=674977 GN=VMC_12300 PE=4 SV=1	VMC_12300	32.006
RLTQPSLTKVIAVTGGK	17	Lac (K)	_RLTQPSLTK[Lac (K)]VIAVTGGK_	D0WVN0	MinD-related protein OS=Vibrio alginolyticus 40B OX=674977 GN=VMC_12300 PE=4 SV=1	VMC_12300	32.006
DDLILLEECKQK	12	Carbamidomethyl (C),Lac (K)	_DDLILLEEC[Carbamidomethyl (C)]K[Lac (K)]QK_	D0X3J2	Uncharacterized protein OS=Vibrio alginolyticus 40B OX=674977 GN=VMC_39920 PE=4 SV=1	VMC_39920	9.189
ALEQTGMKR	9	Lac (K)	_ALEQTGMK[Lac (K)]R_	D0X0H7	N(6)-L-threonylcarbamoyladenine synthase OS=Vibrio alginolyticus 40B OX=674977 GN=VMC_29270 PE=4 SV=1	VMC_29270	28.481
LAEKGTPGR	9	Lac (K)	_LAEK[Lac (K)]GTPGR_	D0X0H7	N(6)-L-threonylcarbamoyladenine synthase OS=Vibrio alginolyticus 40B OX=674977 GN=VMC_29270 PE=4 SV=1	VMC_29270	28.481
ILGESIDDAAGEAFDKTAK	19	Lac (K)	_ILGESIDDAAGEAFDK[Lac (K)]TAK_	D0X0H7	N(6)-L-threonylcarbamoyladenine synthase OS=Vibrio alginolyticus 40B OX=674977 GN=VMC_29270 PE=4 SV=1	VMC_29270	28.481
TAKLMGLDYPGGPLLSK	17	Lac (K)	_TAK[Lac (K)]LMGLDYPGGPLLSK_	D0X0H7	N(6)-L-threonylcarbamoyladenine synthase OS=Vibrio alginolyticus 40B OX=674977 GN=VMC_29270 PE=4 SV=1	VMC_29270	28.481
AKPSSAKGTFLK	12	Lac (K)	_AKPSSAK[Lac (K)]GTFLK_	D0WW31	50S ribosomal protein L1 OS=Vibrio alginolyticus 40B OX=674977 GN=rplA PE=3 SV=1	rplA	24.706
AKPSSAKGTFLK	12	Lac (K)	_AKPSSAK[Lac (K)]GTFLK_	D0WW31	50S ribosomal protein L1 OS=Vibrio alginolyticus 40B OX=674977 GN=rplA PE=3 SV=1	rplA	24.706
VGTVTPNVAEAVKNAK	16	Lac (K)	_VGTVTPNVAEAVK[Lac (K)]NAK_	D0WW31	50S ribosomal protein L1 OS=Vibrio alginolyticus 40B OX=674977 GN=rplA PE=3 SV=1	rplA	24.706
EAGADIVGMEDLAEQVKK	18	Lac (K)	_EAGADIVGMEDLAEQVK[Lac (K)]K_	D0WW31	50S ribosomal protein L1 OS=Vibrio alginolyticus 40B OX=674977 GN=rplA PE=3 SV=1	rplA	24.706
EAGADIVGMEDLAEQVKK	18	Oxidation (M),Lac (K)	_EAGADIVGM[Oxidation (M)]EDLAEQVK[Lac (K)]K_	D0WW31	50S ribosomal protein L1 OS=Vibrio alginolyticus 40B OX=674977 GN=rplA PE=3 SV=1	rplA	24.706
GATVLPHGTGR	11	Unmodified	_GATVLPHGTGR_	D0WW31	50S ribosomal protein L1 OS=Vibrio alginolyticus 40B OX=674977 GN=rplA PE=3 SV=1	rplA	24.706
NGIIHTTIGKANFSAEQIK	19	Lac (K)	_NGIIHTTIGK[Lac (K)]ANFSAEQIK_	D0WW31	50S ribosomal protein L1 OS=Vibrio alginolyticus 40B OX=674977 GN=rplA PE=3 SV=1	rplA	24.706
PSSAKGTFLK	10	Lac (K)	_PSSAK[Lac (K)]GTFLK_	D0WW31	50S ribosomal protein L1 OS=Vibrio alginolyticus 40B OX=674977 GN=rplA PE=3 SV=1	rplA	24.706
ENLEALLVALKK	12	Lac (K)	_ENLEALLVALK[Lac (K)]K_	D0WW31	50S ribosomal protein L1 OS=Vibrio alginolyticus 40B OX=674977 GN=rplA PE=3 SV=1	rplA	24.706
VVGQLGTILGPR	12	Unmodified	_VVGQLGTILGPR_	D0WW31	50S ribosomal protein L1 OS=Vibrio alginolyticus 40B OX=674977 GN=rplA PE=3 SV=1	rplA	24.706
ANFSAEQIK	9	Unmodified	_ANFSAEQIK_	D0WW31	50S ribosomal protein L1 OS=Vibrio alginolyticus 40B OX=674977 GN=rplA PE=3 SV=1	rplA	24.706
KGEMNFDVVVASPDAMR	17	Lac (K)	_K[Lac (K)]GEMNFDVVVASPDAMR_	D0WW31	50S ribosomal protein L1 OS=Vibrio alginolyticus 40B OX=674977 GN=rplA PE=3 SV=1	rplA	24.706
EAGADIVGMEDLAEQVK	17	Unmodified	_EAGADIVGMEDLAEQVK_	D0WW31	50S ribosomal protein L1 OS=Vibrio alginolyticus 40B OX=674977 GN=rplA PE=3 SV=1	rplA	24.706
GLMPNPKVGTVTPNVAEAVK	20	Lac (K)	_GLMPNPK[Lac (K)]VGTVTPNVAEAVK_	D0WW31	50S ribosomal protein L1 OS=Vibrio alginolyticus 40B OX=674977 GN=rplA PE=3 SV=1	rplA	24.706
YRNDKNGIIHTTIGK	15	Lac (K)	_YRNDK[Lac (K)]NGIIHTTIGK_	D0WW31	50S ribosomal protein L1 OS=Vibrio alginolyticus 40B OX=674977 GN=rplA PE=3 SV=1	rplA	24.706
NDKNGIIHTTIGK	13	Lac (K)	_NDK[Lac (K)]NGIIHTTIGK_	D0WW31	50S ribosomal protein L1 OS=Vibrio alginolyticus 40B OX=674977 GN=rplA PE=3 SV=1	rplA	24.706
NDKNGIIHTTIGK	13	Lac (K)	_NDK[Lac (K)]NGIIHTTIGK_	D0WW31	50S ribosomal protein L1 OS=Vibrio alginolyticus 40B OX=674977 GN=rplA PE=3 SV=1	rplA	24.706
ENLEALLVALK	11	Unmodified	_ENLEALLVALK_	D0WW31	50S ribosomal protein L1 OS=Vibrio alginolyticus 40B OX=674977 GN=rplA PE=3 SV=1	rplA	24.706
KVMVLIQR	8	Lac (K)	_K[Lac (K)]VMVLIQR_	D0WZA2	Trk system potassium uptake protein TrkA OS=Vibrio alginolyticus 40B OX=674977 GN=trkA PE=4 SV=1	trkA	50.112
SPEYLAEKEALFK	13	Lac (K)	_SPEYLAEK[Lac (K)]EALFK_	D0WZA2	Trk system potassium uptake protein TrkA OS=Vibrio alginolyticus 40B OX=674977 GN=trkA PE=4 SV=1	trkA	50.112
LASKTVTVTK	10	Lac (K)	_LASK[Lac (K)]TVTVTK_	D0WT51	Thiamine-binding periplasmic protein OS=Vibrio alginolyticus 40B OX=674977 GN=thiB PE=3 SV=1	thiB	36.541
GTPEYNIALGER	12	Unmodified	_GTPEYNIALGER_	D0X173	Peptidoglycan-associated protein OS=Vibrio alginolyticus 40B OX=674977 GN=pal PE=3 SV=1	pal	18.695
PLLLGQSDEVYAKNR	15	Lac (K)	_PLLLGQSDEVYAK[Lac (K)]NR_	D0X173	Peptidoglycan-associated protein OS=Vibrio alginolyticus 40B OX=674977 GN=pal PE=3 SV=1	pal	18.695
NPALNVTIEGHADER	15	Unmodified	_NPALNVTIEGHADER_	D0X173	Peptidoglycan-associated protein OS=Vibrio alginolyticus 40B OX=674977 GN=pal PE=3 SV=1	pal	18.695
ECQYKHLK	8	Carbamidomethyl (C),Lac (K)	_EC[Carbamidomethyl (C)]QYK[Lac (K)]HLK_	D0WWA0	ADP-heptose--LPS heptosyltransferase II OS=Vibrio alginolyticus 40B OX=674977 GN=rfaF PE=4 SV=1	rfaF	39.23
YTPPLAEKVEIVHTDIDCR	19	Lac (K),Carbamidomethyl (C)	_YTPPLAEK[Lac (K)]VEIVHTDIDC[Carbamidomethyl (C)]R_	D0WWA0	ADP-heptose--LPS heptosyltransferase II OS=Vibrio alginolyticus 40B OX=674977 GN=rfaF PE=4 SV=1	rfaF	39.23
EIGKSLR	7	Lac (K)	_EIGK[Lac (K)]SLR_	D0WWA0	ADP-heptose--LPS heptosyltransferase II OS=Vibrio alginolyticus 40B OX=674977 GN=rfaF PE=4 SV=1	rfaF	39.23
TGWKGEMR	8	Lac (K)	_TGWK[Lac (K)]GEMR_	D0WWA0	ADP-heptose--LPS heptosyltransferase II OS=Vibrio alginolyticus 40B OX=674977 GN=rfaF PE=4 SV=1	rfaF	39.23
EKQYDHAYILPK	12	Lac (K)	_EK[Lac (K)]QYDHAYILPK_	D0WWA0	ADP-heptose--LPS heptosyltransferase II OS=Vibrio alginolyticus 40B OX=674977 GN=rfaF PE=4 SV=1	rfaF	39.23
ATLLNTIKWR	10	Lac (K)	_ATLLNTIK[Lac (K)]WR_	D0WZF1	Uncharacterized protein OS=Vibrio alginolyticus 40B OX=674977 GN=VMC_25510 PE=4 SV=1	VMC_25510	29.057
VFLTYHPEKQLEIER	15	Lac (K)	_VFLTYHPEK[Lac (K)]QLEIER_	D0WZF1	Uncharacterized protein OS=Vibrio alginolyticus 40B OX=674977 GN=VMC_25510 PE=4 SV=1	VMC_25510	29.057
VFLTYHPEKQLEIER	15	Lac (K)	_VFLTYHPEK[Lac (K)]QLEIER_	D0WZF1	Uncharacterized protein OS=Vibrio alginolyticus 40B OX=674977 GN=VMC_25510 PE=4 SV=1	VMC_25510	29.057
IVQAKTIEEQVAAQR	15	Lac (K)	_IVQAK[Lac (K)]TIEEQVAAQR_	D0WZF1	Uncharacterized protein OS=Vibrio alginolyticus 40B OX=674977 GN=VMC_25510 PE=4 SV=1	VMC_25510	29.057
LSGDNVSIKSDDCSSK	16	Lac (K),Carbamidomethyl (C)	_LSGDNVSIK[Lac (K)]SDDC[Carbamidomethyl (C)]SSK_	D0WVK5	Putative CG2 omega OS=Vibrio alginolyticus 40B OX=674977 GN=VMC_12050 PE=4 SV=1	VMC_12050	9.078
LSGDNVSIKSDDCSSK	16	Lac (K),Carbamidomethyl (C)	_LSGDNVSIK[Lac (K)]SDDC[Carbamidomethyl (C)]SSK_	D0WVK5	Putative CG2 omega OS=Vibrio alginolyticus 40B OX=674977 GN=VMC_12050 PE=4 SV=1	VMC_12050	9.078
SDDCSSKQWNDK	12	Carbamidomethyl (C),Lac (K)	_SDDC[Carbamidomethyl (C)]SSK[Lac (K)]QWNDK_	D0WVK5	Putative CG2 omega OS=Vibrio alginolyticus 40B OX=674977 GN=VMC_12050 PE=4 SV=1	VMC_12050	9.078
SDDCSSKQWNDKDK	14	Carbamidomethyl (C),Lac (K)	_SDDC[Carbamidomethyl (C)]SSK[Lac (K)]QWNDKDK_	D0WVK5	Putative CG2 omega OS=Vibrio alginolyticus 40B OX=674977 GN=VMC_12050 PE=4 SV=1	VMC_12050	9.078
QWNDKDK	7	Lac (K)	_QWNDK[Lac (K)]DK_	D0WVK5	Putative CG2 omega OS=Vibrio alginolyticus 40B OX=674977 GN=VMC_12050 PE=4 SV=1	VMC_12050	9.078
SDDCSSKQWNDKDKK	15	Carbamidomethyl (C),Lac (K)	_SDDC[Carbamidomethyl (C)]SSK[Lac (K)]QWNDKDKK_	D0WVK5	Putative CG2 omega OS=Vibrio alginolyticus 40B OX=674977 GN=VMC_12050 PE=4 SV=1	VMC_12050	9.078
DLIIKEAEPLGEGAEGFK	18	Lac (K)	_DLIIK[Lac (K)]EAEPLGEGAEGFK_	D0WYG4	Usp domain-containing protein OS=Vibrio alginolyticus 40B OX=674977 GN=VMC_22140 PE=4 SV=1	VMC_22140	34.611
KCPCPLWLHR	10	Lac (K),Carbamidomethyl (C),Carbamidomethyl (C)	_K[Lac (K)]C[Carbamidomethyl (C)]PC[Carbamidomethyl (C)]PLWLHR_	D0WYG4	Usp domain-containing protein OS=Vibrio alginolyticus 40B OX=674977 GN=VMC_22140 PE=4 SV=1	VMC_22140	34.611
AEFKLYTAENAPEGSK	16	Lac (K)	_AEFK[Lac (K)]LYTAENAPEGSK_	D0WVE8	Uncharacterized protein OS=Vibrio alginolyticus 40B OX=674977 GN=VMC_11480 PE=4 SV=1	VMC_11480	20.06
AVQLAQKSVSR	11	Lac (K)	_AVQLAQK[Lac (K)]SVSR_	D0X372	Universal stress protein UspA OS=Vibrio alginolyticus 40B OX=674977 GN=VMC_38720 PE=4 SV=1	VMC_38720	35.309
INCDVLALKPK	11	Carbamidomethyl (C),Lac (K)	_INC[Carbamidomethyl (C)]DVLALK[Lac (K)]PK_	D0X372	Universal stress protein UspA OS=Vibrio alginolyticus 40B OX=674977 GN=VMC_38720 PE=4 SV=1	VMC_38720	35.309
KCPIPVLLIK	10	Lac (K),Carbamidomethyl (C)	_K[Lac (K)]C[Carbamidomethyl (C)]PIPVLLIK_	D0X372	Universal stress protein UspA OS=Vibrio alginolyticus 40B OX=674977 GN=VMC_38720 PE=4 SV=1	VMC_38720	35.309
STKQFNLK	8	Lac (K)	_STK[Lac (K)]QFNLK_	D0X190	t(6)A37 threonylcarbamoyladenosine biosynthesis protein TsaE OS=Vibrio alginolyticus 40B OX=674977 GN=VMC_31900 PE=3 SV=1	VMC_31900	17.541
LEKGLIK	7	Lac (K)	_LEK[Lac (K)]GLIK_	D0WYS4	Anaerobic C4-dicarboxylate transporter OS=Vibrio alginolyticus 40B OX=674977 GN=dcuA PE=3 SV=1	dcuA	45.255
EILPTAKK	8	Lac (K)	_EILPTAK[Lac (K)]K_	D0WYS4	Anaerobic C4-dicarboxylate transporter OS=Vibrio alginolyticus 40B OX=674977 GN=dcuA PE=3 SV=1	dcuA	45.255
GLIKLNTEAK	10	Lac (K)	_GLIK[Lac (K)]LNTEAK_	D0WYS4	Anaerobic C4-dicarboxylate transporter OS=Vibrio alginolyticus 40B OX=674977 GN=dcuA PE=3 SV=1	dcuA	45.255
REILPTAKK	9	Lac (K)	_REILPTAK[Lac (K)]K_	D0WYS4	Anaerobic C4-dicarboxylate transporter OS=Vibrio alginolyticus 40B OX=674977 GN=dcuA PE=3 SV=1	dcuA	45.255
KEVLGVFR	8	Lac (K)	_K[Lac (K)]EVLGVFR_	D0WVT4	Iron-regulated virulence regulatory protein OS=Vibrio alginolyticus 40B OX=674977 GN=VMC_12840 PE=3 SV=1	VMC_12840	33.356
ALNQPKSTLSR	11	Lac (K)	_ALNQPK[Lac (K)]STLSR_	D0WVT4	Iron-regulated virulence regulatory protein OS=Vibrio alginolyticus 40B OX=674977 GN=VMC_12840 PE=3 SV=1	VMC_12840	33.356
YTPFASPNYLKQHGPIPHPK	20	Lac (K)	_YTPFASPNYLK[Lac (K)]QHGPIPHPK_	D0WVT4	Iron-regulated virulence regulatory protein OS=Vibrio alginolyticus 40B OX=674977 GN=VMC_12840 PE=3 SV=1	VMC_12840	33.356
SWLGGVLNR	9	Unmodified	_SWLGGVLNR_	D0WVT4	Iron-regulated virulence regulatory protein OS=Vibrio alginolyticus 40B OX=674977 GN=VMC_12840 PE=3 SV=1	VMC_12840	33.356
AFDALNQHKSLTAAAK	16	Lac (K)	_AFDALNQHK[Lac (K)]SLTAAAK_	D0WVT4	Iron-regulated virulence regulatory protein OS=Vibrio alginolyticus 40B OX=674977 GN=VMC_12840 PE=3 SV=1	VMC_12840	33.356
AHIHTATIKTIR	12	Lac (K)	_AHIHTATIK[Lac (K)]TIR_	D0WXL7	Uncharacterized protein OS=Vibrio alginolyticus 40B OX=674977 GN=VMC_19170 PE=4 SV=1	VMC_19170	26.063
FSKAHIHTATIK	12	Lac (K)	_FSK[Lac (K)]AHIHTATIK_	D0WXL7	Uncharacterized protein OS=Vibrio alginolyticus 40B OX=674977 GN=VMC_19170 PE=4 SV=1	VMC_19170	26.063
SIDMRISSLRKKFSK	15	Lac (K)	_SIDMRISSLRKK[Lac (K)]FSK_	D0WXL7	Uncharacterized protein OS=Vibrio alginolyticus 40B OX=674977 GN=VMC_19170 PE=4 SV=1	VMC_19170	26.063
TCFKTGLEVMK	11	Carbamidomethyl (C),Lac (K)	_TC[Carbamidomethyl (C)]FK[Lac (K)]TGLEVMK_	D0WS91	Uncharacterized protein OS=Vibrio alginolyticus 40B OX=674977 GN=VMC_00480 PE=4 SV=1	VMC_00480	9.743
LTQQKGVHYLLPALADFLK	19	Lac (K)	_LTQQK[Lac (K)]GVHYLLPALADFLK_	D0X144	Glycogen synthase OS=Vibrio alginolyticus 40B OX=674977 GN=glgA PE=4 SV=1	glgA	20.314
KVLANNR	7	Lac (K)	_K[Lac (K)]VLANNR_	D0X3Q6	CBS domain-containing protein OS=Vibrio alginolyticus 40B OX=674977 GN=VMC_40560 PE=4 SV=1	VMC_40560	13.885
PALCVEPDMNVKYCAR	16	Carbamidomethyl (C),Lac (K),Carbamidomethyl (C)	_PALC[Carbamidomethyl (C)]VEPDMNVK[Lac (K)]YC[Carbamidomethyl (C)]AR_	D0X3Q6	CBS domain-containing protein OS=Vibrio alginolyticus 40B OX=674977 GN=VMC_40560 PE=4 SV=1	VMC_40560	13.885
IDYLKIDK	8	Lac (K)	_IDYLK[Lac (K)]IDK_	D0WYI9	EAL domain-containing protein OS=Vibrio alginolyticus 40B OX=674977 GN=VMC_22390 PE=4 SV=1	VMC_22390	55.473
KIQLLDR	7	Lac (K)	_K[Lac (K)]IQLLDR_	D0WYI9	EAL domain-containing protein OS=Vibrio alginolyticus 40B OX=674977 GN=VMC_22390 PE=4 SV=1	VMC_22390	55.473
SVVKDVR	7	Lac (K)	_SVVK[Lac (K)]DVR_	D0X0F8	Outer membrane protein TolC OS=Vibrio alginolyticus 40B OX=674977 GN=tolC PE=3 SV=1	tolC	47.945
TKNLTLLSSR	10	Lac (K)	_TK[Lac (K)]NLTLLSSR_	D0X0F8	Outer membrane protein TolC OS=Vibrio alginolyticus 40B OX=674977 GN=tolC PE=3 SV=1	tolC	47.945
LYDANKNLSNAR	12	Lac (K)	_LYDANK[Lac (K)]NLSNAR_	D0X0F8	Outer membrane protein TolC OS=Vibrio alginolyticus 40B OX=674977 GN=tolC PE=3 SV=1	tolC	47.945
EITGQEHKDLNILDTGR	17	Lac (K)	_EITGQEHK[Lac (K)]DLNILDTGR_	D0X0F8	Outer membrane protein TolC OS=Vibrio alginolyticus 40B OX=674977 GN=tolC PE=3 SV=1	tolC	47.945
EITGQEHKDLNILDTGR	17	Lac (K)	_EITGQEHK[Lac (K)]DLNILDTGR_	D0X0F8	Outer membrane protein TolC OS=Vibrio alginolyticus 40B OX=674977 GN=tolC PE=3 SV=1	tolC	47.945
AEKAAVGR	8	Lac (K)	_AEK[Lac (K)]AAVGR_	D0X0F8	Outer membrane protein TolC OS=Vibrio alginolyticus 40B OX=674977 GN=tolC PE=3 SV=1	tolC	47.945
TIVDVLDATR	10	Unmodified	_TIVDVLDATR_	D0X0F8	Outer membrane protein TolC OS=Vibrio alginolyticus 40B OX=674977 GN=tolC PE=3 SV=1	tolC	47.945
ASWISLDTAEK	11	Unmodified	_ASWISLDTAEK_	D0X0F8	Outer membrane protein TolC OS=Vibrio alginolyticus 40B OX=674977 GN=tolC PE=3 SV=1	tolC	47.945
YDYILSVLQLR	11	Unmodified	_YDYILSVLQLR_	D0X0F8	Outer membrane protein TolC OS=Vibrio alginolyticus 40B OX=674977 GN=tolC PE=3 SV=1	tolC	47.945
FTASPSTVPAESLIDEAK	18	Unmodified	_FTASPSTVPAESLIDEAK_	D0X0F8	Outer membrane protein TolC OS=Vibrio alginolyticus 40B OX=674977 GN=tolC PE=3 SV=1	tolC	47.945
LEQKQLNQISEDAFR	15	Lac (K)	_LEQK[Lac (K)]QLNQISEDAFR_	D0WU03	Uncharacterized protein OS=Vibrio alginolyticus 40B OX=674977 GN=VMC_06530 PE=4 SV=1	VMC_06530	61.049
ALLASHSGDIIKAENLYSEAK	21	Lac (K)	_ALLASHSGDIIK[Lac (K)]AENLYSEAK_	D0WU03	Uncharacterized protein OS=Vibrio alginolyticus 40B OX=674977 GN=VMC_06530 PE=4 SV=1	VMC_06530	61.049
KEGEGLDFQLYPGELGK	17	Lac (K)	_K[Lac (K)]EGEGLDFQLYPGELGK_	D0WVR1	Probable Fe(2+)-trafficking protein OS=Vibrio alginolyticus 40B OX=674977 GN=VMC_12610 PE=3 SV=1	VMC_12610	10.658
LKKEGEGLDFQLYPGELGK	19	Lac (K)	_LKK[Lac (K)]EGEGLDFQLYPGELGK_	D0WVR1	Probable Fe(2+)-trafficking protein OS=Vibrio alginolyticus 40B OX=674977 GN=VMC_12610 PE=3 SV=1	VMC_12610	10.658
IFDNISKEAWAQWQHK	16	Lac (K)	_IFDNISK[Lac (K)]EAWAQWQHK_	D0WVR1	Probable Fe(2+)-trafficking protein OS=Vibrio alginolyticus 40B OX=674977 GN=VMC_12610 PE=3 SV=1	VMC_12610	10.658
KLNMMDPEHR	10	Lac (K)	_K[Lac (K)]LNMMDPEHR_	D0WVR1	Probable Fe(2+)-trafficking protein OS=Vibrio alginolyticus 40B OX=674977 GN=VMC_12610 PE=3 SV=1	VMC_12610	10.658
KLNMMDPEHR	10	Lac (K)	_K[Lac (K)]LNMMDPEHR_	D0WVR1	Probable Fe(2+)-trafficking protein OS=Vibrio alginolyticus 40B OX=674977 GN=VMC_12610 PE=3 SV=1	VMC_12610	10.658
QTMLINEKK	9	Lac (K)	_QTMLINEK[Lac (K)]K_	D0WVR1	Probable Fe(2+)-trafficking protein OS=Vibrio alginolyticus 40B OX=674977 GN=VMC_12610 PE=3 SV=1	VMC_12610	10.658
KEGEGLDFQLYPGELGKR	18	Lac (K)	_KEGEGLDFQLYPGELGK[Lac (K)]R_	D0WVR1	Probable Fe(2+)-trafficking protein OS=Vibrio alginolyticus 40B OX=674977 GN=VMC_12610 PE=3 SV=1	VMC_12610	10.658
EAWAQWQHK	9	Unmodified	_EAWAQWQHK_	D0WVR1	Probable Fe(2+)-trafficking protein OS=Vibrio alginolyticus 40B OX=674977 GN=VMC_12610 PE=3 SV=1	VMC_12610	10.658
EAWAQWQHKQTMLINEK	17	Lac (K)	_EAWAQWQHK[Lac (K)]QTMLINEK_	D0WVR1	Probable Fe(2+)-trafficking protein OS=Vibrio alginolyticus 40B OX=674977 GN=VMC_12610 PE=3 SV=1	VMC_12610	10.658
SSEIDTTPSVGTDESAKFIQGVSNR	25	Lac (K)	_SSEIDTTPSVGTDESAK[Lac (K)]FIQGVSNR_	D0WVM2	Purine-binding chemotaxis protein CheW OS=Vibrio alginolyticus 40B OX=674977 GN=cheW PE=4 SV=1	cheW	18.388
SQAFEVEVKK	10	Lac (K)	_SQAFEVEVK[Lac (K)]K_	D0WVM2	Purine-binding chemotaxis protein CheW OS=Vibrio alginolyticus 40B OX=674977 GN=cheW PE=4 SV=1	cheW	18.388
QEKTEYVSR	9	Lac (K)	_QEK[Lac (K)]TEYVSR_	D0WWF1	UPF0056 membrane protein OS=Vibrio alginolyticus 40B OX=674977 GN=VMC_15010 PE=3 SV=1	VMC_15010	22.752
EQAAENKGIECK	12	Lac (K),Carbamidomethyl (C)	_EQAAENK[Lac (K)]GIEC[Carbamidomethyl (C)]K_	D0WXH8	PTS system, cellobiose-specific IIB component OS=Vibrio alginolyticus 40B OX=674977 GN=celA PE=4 SV=1	celA	9.152
SLALELAKR	9	Lac (K)	_SLALELAK[Lac (K)]R_	D0X1U8	3-ketoacyl-(Acyl-carrier-protein) reductase OS=Vibrio alginolyticus 40B OX=674977 GN=VMC_33980 PE=4 SV=1	VMC_33980	25.854
GQTNYSAAKAGVIGATK	17	Lac (K)	_GQTNYSAAK[Lac (K)]AGVIGATK_	D0X1U8	3-ketoacyl-(Acyl-carrier-protein) reductase OS=Vibrio alginolyticus 40B OX=674977 GN=VMC_33980 PE=4 SV=1	VMC_33980	25.854
GIGKAIAVQLAK	12	Lac (K)	_GIGK[Lac (K)]AIAVQLAK_	D0X1U8	3-ketoacyl-(Acyl-carrier-protein) reductase OS=Vibrio alginolyticus 40B OX=674977 GN=VMC_33980 PE=4 SV=1	VMC_33980	25.854
IFAFGLLNNLDK	12	Unmodified	_IFAFGLLNNLDK_	D0X3G2	Uncharacterized protein OS=Vibrio alginolyticus 40B OX=674977 GN=VMC_39620 PE=4 SV=1	VMC_39620	12.775
LVPIADATKDDIVSR	15	Lac (K)	_LVPIADATK[Lac (K)]DDIVSR_	D0X499	Uncharacterized protein OS=Vibrio alginolyticus 40B OX=674977 GN=VMC_42490 PE=4 SV=1	VMC_42490	62.121
LTDVNSNFVAIGEAKR	16	Lac (K)	_LTDVNSNFVAIGEAK[Lac (K)]R_	D0X499	Uncharacterized protein OS=Vibrio alginolyticus 40B OX=674977 GN=VMC_42490 PE=4 SV=1	VMC_42490	62.121
NKVVVGAR	8	Lac (K)	_NK[Lac (K)]VVVGAR_	D0X499	Uncharacterized protein OS=Vibrio alginolyticus 40B OX=674977 GN=VMC_42490 PE=4 SV=1	VMC_42490	62.121
IAALNDPSLVKLR	13	Lac (K)	_IAALNDPSLVK[Lac (K)]LR_	D0WTM3	Putative uroporphyrin-III C-methyltransferase OS=Vibrio alginolyticus 40B OX=674977 GN=VMC_05230 PE=4 SV=1	VMC_05230	45.355
KEQPQAAEPPK	11	Lac (K)	_K[Lac (K)]EQPQAAEPPK_	D0WTM3	Putative uroporphyrin-III C-methyltransferase OS=Vibrio alginolyticus 40B OX=674977 GN=VMC_05230 PE=4 SV=1	VMC_05230	45.355
SIESLQLAVADVKGR	15	Lac (K)	_SIESLQLAVADVK[Lac (K)]GR_	D0WTM3	Putative uroporphyrin-III C-methyltransferase OS=Vibrio alginolyticus 40B OX=674977 GN=VMC_05230 PE=4 SV=1	VMC_05230	45.355
VQEETIEKATTVTHK	15	Lac (K)	_VQEETIEK[Lac (K)]ATTVTHK_	D0WTM3	Putative uroporphyrin-III C-methyltransferase OS=Vibrio alginolyticus 40B OX=674977 GN=VMC_05230 PE=4 SV=1	VMC_05230	45.355
VQEETIEKATTVTHK	15	Lac (K)	_VQEETIEK[Lac (K)]ATTVTHK_	D0WTM3	Putative uroporphyrin-III C-methyltransferase OS=Vibrio alginolyticus 40B OX=674977 GN=VMC_05230 PE=4 SV=1	VMC_05230	45.355
KAMANDITK	9	Lac (K)	_K[Lac (K)]AMANDITK_	D0WTM3	Putative uroporphyrin-III C-methyltransferase OS=Vibrio alginolyticus 40B OX=674977 GN=VMC_05230 PE=4 SV=1	VMC_05230	45.355
ATTVTHKAEVVLGQQQK	17	Lac (K)	_ATTVTHK[Lac (K)]AEVVLGQQQK_	D0WTM3	Putative uroporphyrin-III C-methyltransferase OS=Vibrio alginolyticus 40B OX=674977 GN=VMC_05230 PE=4 SV=1	VMC_05230	45.355
ATTVTHKAEVVLGQQQK	17	Lac (K)	_ATTVTHK[Lac (K)]AEVVLGQQQK_	D0WTM3	Putative uroporphyrin-III C-methyltransferase OS=Vibrio alginolyticus 40B OX=674977 GN=VMC_05230 PE=4 SV=1	VMC_05230	45.355
AKLETAIK	8	Lac (K)	_AK[Lac (K)]LETAIK_	D0WTM3	Putative uroporphyrin-III C-methyltransferase OS=Vibrio alginolyticus 40B OX=674977 GN=VMC_05230 PE=4 SV=1	VMC_05230	45.355
AMANDITKLR	10	Lac (K)	_AMANDITK[Lac (K)]LR_	D0WTM3	Putative uroporphyrin-III C-methyltransferase OS=Vibrio alginolyticus 40B OX=674977 GN=VMC_05230 PE=4 SV=1	VMC_05230	45.355
NNDKNLSEETSSAPLVEK	18	Lac (K)	_NNDK[Lac (K)]NLSEETSSAPLVEK_	D0WTM3	Putative uroporphyrin-III C-methyltransferase OS=Vibrio alginolyticus 40B OX=674977 GN=VMC_05230 PE=4 SV=1	VMC_05230	45.355
SQLESTQASMKQELSR	16	Lac (K)	_SQLESTQASMK[Lac (K)]QELSR_	D0WTM3	Putative uroporphyrin-III C-methyltransferase OS=Vibrio alginolyticus 40B OX=674977 GN=VMC_05230 PE=4 SV=1	VMC_05230	45.355
VEFEEKQGK	9	Lac (K)	_VEFEEK[Lac (K)]QGK_	D0WTM3	Putative uroporphyrin-III C-methyltransferase OS=Vibrio alginolyticus 40B OX=674977 GN=VMC_05230 PE=4 SV=1	VMC_05230	45.355
TAIAKGLPFK	10	Lac (K)	_TAIAK[Lac (K)]GLPFK_	D0WW72	ABC-type transport system, permease component OS=Vibrio alginolyticus 40B OX=674977 GN=VMC_14220 PE=3 SV=1	VMC_14220	37.844
ILKLLLQR	8	Lac (K)	_ILK[Lac (K)]LLLQR_	D0X259	Putative two-component response regulator OS=Vibrio alginolyticus 40B OX=674977 GN=VMC_35090 PE=4 SV=1	VMC_35090	24.795
IQTKILK	7	Lac (K)	_IQTK[Lac (K)]ILK_	D0X259	Putative two-component response regulator OS=Vibrio alginolyticus 40B OX=674977 GN=VMC_35090 PE=4 SV=1	VMC_35090	24.795
LDGISTVQKLR	11	Lac (K)	_LDGISTVQK[Lac (K)]LR_	D0X259	Putative two-component response regulator OS=Vibrio alginolyticus 40B OX=674977 GN=VMC_35090 PE=4 SV=1	VMC_35090	24.795
DTLDDKIAAFK	11	Lac (K)	_DTLDDK[Lac (K)]IAAFK_	D0X259	Putative two-component response regulator OS=Vibrio alginolyticus 40B OX=674977 GN=VMC_35090 PE=4 SV=1	VMC_35090	24.795
VGGSKHNQDLSER	13	Lac (K)	_VGGSK[Lac (K)]HNQDLSER_	D0X2X6	Outer membrane protein, putative OS=Vibrio alginolyticus 40B OX=674977 GN=VMC_37760 PE=4 SV=1	VMC_37760	22.969
EYPTTSIELHGYASKVGGSK	20	Lac (K)	_EYPTTSIELHGYASK[Lac (K)]VGGSK_	D0X2X6	Outer membrane protein, putative OS=Vibrio alginolyticus 40B OX=674977 GN=VMC_37760 PE=4 SV=1	VMC_37760	22.969
ISLGLKQCK	9	Lac (K),Carbamidomethyl (C)	_ISLGLK[Lac (K)]QC[Carbamidomethyl (C)]K_	D0WXZ6	30S ribosomal protein S1 OS=Vibrio alginolyticus 40B OX=674977 GN=rpsA PE=3 SV=1	rpsA	60.956
ELEFKVIK	8	Lac (K)	_ELEFK[Lac (K)]VIK_	D0WXZ6	30S ribosomal protein S1 OS=Vibrio alginolyticus 40B OX=674977 GN=rpsA PE=3 SV=1	rpsA	60.956
VIKLDQK	7	Lac (K)	_VIK[Lac (K)]LDQK_	D0WXZ6	30S ribosomal protein S1 OS=Vibrio alginolyticus 40B OX=674977 GN=rpsA PE=3 SV=1	rpsA	60.956
QLGEDPWVAIAKR	13	Lac (K)	_QLGEDPWVAIAK[Lac (K)]R_	D0WXZ6	30S ribosomal protein S1 OS=Vibrio alginolyticus 40B OX=674977 GN=rpsA PE=3 SV=1	rpsA	60.956
ANPWQSFAEAQAKGDK	16	Lac (K)	_ANPWQSFAEAQAK[Lac (K)]GDK_	D0WXZ6	30S ribosomal protein S1 OS=Vibrio alginolyticus 40B OX=674977 GN=rpsA PE=3 SV=1	rpsA	60.956
QCKANPWQSFAEAQAK	16	Carbamidomethyl (C),Lac (K)	_QC[Carbamidomethyl (C)]K[Lac (K)]ANPWQSFAEAQAK_	D0WXZ6	30S ribosomal protein S1 OS=Vibrio alginolyticus 40B OX=674977 GN=rpsA PE=3 SV=1	rpsA	60.956
VKHPSEIVNVGDEIQVK	17	Lac (K)	_VK[Lac (K)]HPSEIVNVGDEIQVK_	D0WXZ6	30S ribosomal protein S1 OS=Vibrio alginolyticus 40B OX=674977 GN=rpsA PE=3 SV=1	rpsA	60.956
VKHPSEIVNVGDEIQVK	17	Lac (K)	_VK[Lac (K)]HPSEIVNVGDEIQVK_	D0WXZ6	30S ribosomal protein S1 OS=Vibrio alginolyticus 40B OX=674977 GN=rpsA PE=3 SV=1	rpsA	60.956
DTAHLENKELEFK	13	Lac (K)	_DTAHLENK[Lac (K)]ELEFK_	D0WXZ6	30S ribosomal protein S1 OS=Vibrio alginolyticus 40B OX=674977 GN=rpsA PE=3 SV=1	rpsA	60.956
DTAHLENKELEFK	13	Lac (K)	_DTAHLENK[Lac (K)]ELEFK_	D0WXZ6	30S ribosomal protein S1 OS=Vibrio alginolyticus 40B OX=674977 GN=rpsA PE=3 SV=1	rpsA	60.956
QMENDPFNAYVADNKK	16	Lac (K)	_QMENDPFNAYVADNK[Lac (K)]K_	D0WXZ6	30S ribosomal protein S1 OS=Vibrio alginolyticus 40B OX=674977 GN=rpsA PE=3 SV=1	rpsA	60.956
QMENDPFNAYVADNKK	16	Lac (K)	_QMENDPFNAYVADNK[Lac (K)]K_	D0WXZ6	30S ribosomal protein S1 OS=Vibrio alginolyticus 40B OX=674977 GN=rpsA PE=3 SV=1	rpsA	60.956
RYPEGHKLTGR	11	Lac (K)	_RYPEGHK[Lac (K)]LTGR_	D0WXZ6	30S ribosomal protein S1 OS=Vibrio alginolyticus 40B OX=674977 GN=rpsA PE=3 SV=1	rpsA	60.956
RYPEGHKLTGR	11	Lac (K)	_RYPEGHK[Lac (K)]LTGR_	D0WXZ6	30S ribosomal protein S1 OS=Vibrio alginolyticus 40B OX=674977 GN=rpsA PE=3 SV=1	rpsA	60.956
ISLGIKQMENDPFNAYVADNKK	22	Lac (K)	_ISLGIK[Lac (K)]QMENDPFNAYVADNKK_	D0WXZ6	30S ribosomal protein S1 OS=Vibrio alginolyticus 40B OX=674977 GN=rpsA PE=3 SV=1	rpsA	60.956
ISLGIKQMENDPFNAYVADNKK	22	Lac (K),Oxidation (M)	_ISLGIK[Lac (K)]QM[Oxidation (M)]ENDPFNAYVADNKK_	D0WXZ6	30S ribosomal protein S1 OS=Vibrio alginolyticus 40B OX=674977 GN=rpsA PE=3 SV=1	rpsA	60.956
KGVLVNATVTAVDAK	15	Lac (K)	_K[Lac (K)]GVLVNATVTAVDAK_	D0WXZ6	30S ribosomal protein S1 OS=Vibrio alginolyticus 40B OX=674977 GN=rpsA PE=3 SV=1	rpsA	60.956
YPEGHKLTGR	10	Lac (K)	_YPEGHK[Lac (K)]LTGR_	D0WXZ6	30S ribosomal protein S1 OS=Vibrio alginolyticus 40B OX=674977 GN=rpsA PE=3 SV=1	rpsA	60.956
AKDEADEQEAMASINK	16	Lac (K)	_AK[Lac (K)]DEADEQEAMASINK_	D0WXZ6	30S ribosomal protein S1 OS=Vibrio alginolyticus 40B OX=674977 GN=rpsA PE=3 SV=1	rpsA	60.956
AKDEADEQEAMASINK	16	Lac (K),Oxidation (M)	_AK[Lac (K)]DEADEQEAM[Oxidation (M)]ASINK_	D0WXZ6	30S ribosomal protein S1 OS=Vibrio alginolyticus 40B OX=674977 GN=rpsA PE=3 SV=1	rpsA	60.956
QDDNAFGNAMADAFKAAK	18	Lac (K)	_QDDNAFGNAMADAFK[Lac (K)]AAK_	D0WXZ6	30S ribosomal protein S1 OS=Vibrio alginolyticus 40B OX=674977 GN=rpsA PE=3 SV=1	rpsA	60.956
QDDNAFGNAMADAFKAAK	18	Oxidation (M),Lac (K)	_QDDNAFGNAM[Oxidation (M)]ADAFK[Lac (K)]AAK_	D0WXZ6	30S ribosomal protein S1 OS=Vibrio alginolyticus 40B OX=674977 GN=rpsA PE=3 SV=1	rpsA	60.956
VINLSIKAK	9	Lac (K)	_VINLSIK[Lac (K)]AK_	D0WXZ6	30S ribosomal protein S1 OS=Vibrio alginolyticus 40B OX=674977 GN=rpsA PE=3 SV=1	rpsA	60.956
VKGGFTVELNGIR	13	Lac (K)	_VK[Lac (K)]GGFTVELNGIR_	D0WXZ6	30S ribosomal protein S1 OS=Vibrio alginolyticus 40B OX=674977 GN=rpsA PE=3 SV=1	rpsA	60.956
AFLPGSLVDVR	11	Unmodified	_AFLPGSLVDVR_	D0WXZ6	30S ribosomal protein S1 OS=Vibrio alginolyticus 40B OX=674977 GN=rpsA PE=3 SV=1	rpsA	60.956
KGDEISAVVLAVDAER	16	Lac (K)	_K[Lac (K)]GDEISAVVLAVDAER_	D0WXZ6	30S ribosomal protein S1 OS=Vibrio alginolyticus 40B OX=674977 GN=rpsA PE=3 SV=1	rpsA	60.956
KGDEISAVVLAVDAER	16	Lac (K)	_K[Lac (K)]GDEISAVVLAVDAER_	D0WXZ6	30S ribosomal protein S1 OS=Vibrio alginolyticus 40B OX=674977 GN=rpsA PE=3 SV=1	rpsA	60.956
HPSEIVNVGDEIQVKVLK	18	Lac (K)	_HPSEIVNVGDEIQVK[Lac (K)]VLK_	D0WXZ6	30S ribosomal protein S1 OS=Vibrio alginolyticus 40B OX=674977 GN=rpsA PE=3 SV=1	rpsA	60.956
VSLGLKQLGEDPWVAIAK	18	Lac (K)	_VSLGLK[Lac (K)]QLGEDPWVAIAK_	D0WXZ6	30S ribosomal protein S1 OS=Vibrio alginolyticus 40B OX=674977 GN=rpsA PE=3 SV=1	rpsA	60.956
ANPWQSFAEAQAK	13	Unmodified	_ANPWQSFAEAQAK_	D0WXZ6	30S ribosomal protein S1 OS=Vibrio alginolyticus 40B OX=674977 GN=rpsA PE=3 SV=1	rpsA	60.956
ISLGLKQCKANPWQSFAEAQAK	22	Lac (K),Carbamidomethyl (C),Lac (K)	_ISLGLK[Lac (K)]QC[Carbamidomethyl (C)]K[Lac (K)]ANPWQSFAEAQAK_	D0WXZ6	30S ribosomal protein S1 OS=Vibrio alginolyticus 40B OX=674977 GN=rpsA PE=3 SV=1	rpsA	60.956
HEAWIVLEK	9	Unmodified	_HEAWIVLEK_	D0WXZ6	30S ribosomal protein S1 OS=Vibrio alginolyticus 40B OX=674977 GN=rpsA PE=3 SV=1	rpsA	60.956
VKHPSEIVNVGDEIQVKVLK	20	Lac (K)	_VKHPSEIVNVGDEIQVK[Lac (K)]VLK_	D0WXZ6	30S ribosomal protein S1 OS=Vibrio alginolyticus 40B OX=674977 GN=rpsA PE=3 SV=1	rpsA	60.956
AYEEAETVVGIINGKVK	17	Lac (K)	_AYEEAETVVGIINGK[Lac (K)]VK_	D0WXZ6	30S ribosomal protein S1 OS=Vibrio alginolyticus 40B OX=674977 GN=rpsA PE=3 SV=1	rpsA	60.956
HPSEIVNVGDEIQVK	15	Unmodified	_HPSEIVNVGDEIQVK_	D0WXZ6	30S ribosomal protein S1 OS=Vibrio alginolyticus 40B OX=674977 GN=rpsA PE=3 SV=1	rpsA	60.956
RHEAWIVLEK	10	Unmodified	_RHEAWIVLEK_	D0WXZ6	30S ribosomal protein S1 OS=Vibrio alginolyticus 40B OX=674977 GN=rpsA PE=3 SV=1	rpsA	60.956
VLIEENSVSKAATR	14	Lac (K)	_VLIEENSVSK[Lac (K)]AATR_	D0WUG6	Putative transcriptional regulator OS=Vibrio alginolyticus 40B OX=674977 GN=VMC_08160 PE=3 SV=1	VMC_08160	35.686
TSKCLISLDK	10	Lac (K),Carbamidomethyl (C)	_TSK[Lac (K)]C[Carbamidomethyl (C)]LISLDK_	D0WVH5	L-serine dehydratase OS=Vibrio alginolyticus 40B OX=674977 GN=VMC_11750 PE=3 SV=1	VMC_11750	49.041
LKTPVPMPALITAIK	15	Lac (K)	_LK[Lac (K)]TPVPMPALITAIK_	D0WX61	Uncharacterized protein OS=Vibrio alginolyticus 40B OX=674977 GN=VMC_17610 PE=4 SV=1	VMC_17610	10.717
WFLPLLR	7	Unmodified	_WFLPLLR_	D0X3W7	Probable dihydrodipicolinate synthetase OS=Vibrio alginolyticus 40B OX=674977 GN=VMC_41170 PE=3 SV=1	VMC_41170	34.052
ITQELAHNKNQLELEK	16	Lac (K)	_ITQELAHNK[Lac (K)]NQLELEK_	D0WYV0	NlpD-related protein OS=Vibrio alginolyticus 40B OX=674977 GN=VMC_23500 PE=4 SV=1	VMC_23500	25.241
ITQELAHNKNQLELEK	16	Lac (K)	_ITQELAHNK[Lac (K)]NQLELEK_	D0WYV0	NlpD-related protein OS=Vibrio alginolyticus 40B OX=674977 GN=VMC_23500 PE=4 SV=1	VMC_23500	25.241
SLSSQEKQLNELQK	14	Lac (K)	_SLSSQEK[Lac (K)]QLNELQK_	D0WYV0	NlpD-related protein OS=Vibrio alginolyticus 40B OX=674977 GN=VMC_23500 PE=4 SV=1	VMC_23500	25.241
NIENLEEKIALQEAQR	16	Lac (K)	_NIENLEEK[Lac (K)]IALQEAQR_	D0WYV0	NlpD-related protein OS=Vibrio alginolyticus 40B OX=674977 GN=VMC_23500 PE=4 SV=1	VMC_23500	25.241
SNLAQADKNIENLEEK	16	Lac (K)	_SNLAQADK[Lac (K)]NIENLEEK_	D0WYV0	NlpD-related protein OS=Vibrio alginolyticus 40B OX=674977 GN=VMC_23500 PE=4 SV=1	VMC_23500	25.241
QTKSNLAQADK	11	Lac (K)	_QTK[Lac (K)]SNLAQADK_	D0WYV0	NlpD-related protein OS=Vibrio alginolyticus 40B OX=674977 GN=VMC_23500 PE=4 SV=1	VMC_23500	25.241
AKANGHLLNQGVEEDR	16	Lac (K)	_AK[Lac (K)]ANGHLLNQGVEEDR_	D0WYV0	NlpD-related protein OS=Vibrio alginolyticus 40B OX=674977 GN=VMC_23500 PE=4 SV=1	VMC_23500	25.241
VLLIDGGGSLR	11	Unmodified	_VLLIDGGGSLR_	D0WTB1	Regulator of ribonuclease activity A OS=Vibrio alginolyticus 40B OX=674977 GN=rraA PE=3 SV=1	rraA	18.169
SAAKQVPLPILR	12	Lac (K)	_SAAK[Lac (K)]QVPLPILR_	D0WSR4	Uncharacterized protein OS=Vibrio alginolyticus 40B OX=674977 GN=VMC_02140 PE=4 SV=1	VMC_02140	10.704
KDEQVEQMAK	10	Lac (K)	_K[Lac (K)]DEQVEQMAK_	D0WSR4	Uncharacterized protein OS=Vibrio alginolyticus 40B OX=674977 GN=VMC_02140 PE=4 SV=1	VMC_02140	10.704
MQIGVPKEILAGESR	15	Lac (K)	_MQIGVPK[Lac (K)]EILAGESR_	D0X1E2	NAD(P) transhydrogenase subunit alpha OS=Vibrio alginolyticus 40B OX=674977 GN=pntA PE=3 SV=1	pntA	54.764
MQIGVPKEILAGESR	15	Oxidation (M),Lac (K)	_M[Oxidation (M)]QIGVPK[Lac (K)]EILAGESR_	D0X1E2	NAD(P) transhydrogenase subunit alpha OS=Vibrio alginolyticus 40B OX=674977 GN=pntA PE=3 SV=1	pntA	54.764
FFTGQITAAGKVPPAK	16	Lac (K)	_FFTGQITAAGK[Lac (K)]VPPAK_	D0X1E2	NAD(P) transhydrogenase subunit alpha OS=Vibrio alginolyticus 40B OX=674977 GN=pntA PE=3 SV=1	pntA	54.764
VEEPTSPTKK	10	Lac (K)	_VEEPTSPTK[Lac (K)]K_	D0X1E2	NAD(P) transhydrogenase subunit alpha OS=Vibrio alginolyticus 40B OX=674977 GN=pntA PE=3 SV=1	pntA	54.764
KAAELYAEQAK	11	Lac (K)	_K[Lac (K)]AAELYAEQAK_	D0X1E2	NAD(P) transhydrogenase subunit alpha OS=Vibrio alginolyticus 40B OX=674977 GN=pntA PE=3 SV=1	pntA	54.764
PAPKLITK	8	Lac (K)	_PAPK[Lac (K)]LITK_	D0X1E2	NAD(P) transhydrogenase subunit alpha OS=Vibrio alginolyticus 40B OX=674977 GN=pntA PE=3 SV=1	pntA	54.764
VAASPKSVEQLIK	13	Lac (K)	_VAASPK[Lac (K)]SVEQLIK_	D0X1E2	NAD(P) transhydrogenase subunit alpha OS=Vibrio alginolyticus 40B OX=674977 GN=pntA PE=3 SV=1	pntA	54.764
QEQPVKPEPK	10	Lac (K)	_QEQPVK[Lac (K)]PEPK_	D0X1E2	NAD(P) transhydrogenase subunit alpha OS=Vibrio alginolyticus 40B OX=674977 GN=pntA PE=3 SV=1	pntA	54.764
QEQPVKPEPKVEEPTSPTK	19	Lac (K)	_QEQPVKPEPK[Lac (K)]VEEPTSPTK_	D0X1E2	NAD(P) transhydrogenase subunit alpha OS=Vibrio alginolyticus 40B OX=674977 GN=pntA PE=3 SV=1	pntA	54.764
FFTGQITAAGK	11	Unmodified	_FFTGQITAAGK_	D0X1E2	NAD(P) transhydrogenase subunit alpha OS=Vibrio alginolyticus 40B OX=674977 GN=pntA PE=3 SV=1	pntA	54.764
VGDKVVCLQLGVEGDTATKVEAFARYSAFK	30	Lac (K),Carbamidomethyl (C)	_VGDK[Lac (K)]VVC[Carbamidomethyl (C)]LQLGVEGDTATKVEAFARYSAFK_	D0WTY5	Uncharacterized protein OS=Vibrio alginolyticus 40B OX=674977 GN=VMC_06350 PE=4 SV=1	VMC_06350	60.742
GIIGHTVSDGQPKSCHVK	18	Lac (K),Carbamidomethyl (C)	_GIIGHTVSDGQPK[Lac (K)]SC[Carbamidomethyl (C)]HVK_	D0WTY5	Uncharacterized protein OS=Vibrio alginolyticus 40B OX=674977 GN=VMC_06350 PE=4 SV=1	VMC_06350	60.742
KAEAYEGIVIAEK	13	Lac (K)	_K[Lac (K)]AEAYEGIVIAEK_	D0WTY5	Uncharacterized protein OS=Vibrio alginolyticus 40B OX=674977 GN=VMC_06350 PE=4 SV=1	VMC_06350	60.742
LSQSESKETCLQPWK	15	Lac (K),Carbamidomethyl (C)	_LSQSESK[Lac (K)]ETC[Carbamidomethyl (C)]LQPWK_	D0WTZ1	Uncharacterized protein OS=Vibrio alginolyticus 40B OX=674977 GN=VMC_06410 PE=4 SV=1	VMC_06410	15.251
FKSGDQTATR	10	Lac (K)	_FK[Lac (K)]SGDQTATR_	D0X3H7	Putative glycosyl transferase OS=Vibrio alginolyticus 40B OX=674977 GN=VMC_39770 PE=4 SV=1	VMC_39770	24.894
MKVVIAPDSFK	11	Lac (K)	_MK[Lac (K)]VVIAPDSFK_	D0WTJ5	Uncharacterized protein OS=Vibrio alginolyticus 40B OX=674977 GN=VMC_04950 PE=3 SV=1	VMC_04950	38.929
MWQIKSH	7	Lac (K)	_MWQIK[Lac (K)]SH_	D0WTJ5	Uncharacterized protein OS=Vibrio alginolyticus 40B OX=674977 GN=VMC_04950 PE=3 SV=1	VMC_04950	38.929
ESLTAKQVSEAIK	13	Lac (K)	_ESLTAK[Lac (K)]QVSEAIK_	D0WTJ5	Uncharacterized protein OS=Vibrio alginolyticus 40B OX=674977 GN=VMC_04950 PE=3 SV=1	VMC_04950	38.929
DPKLTSSIGTGQLIK	15	Lac (K)	_DPK[Lac (K)]LTSSIGTGQLIK_	D0WTJ5	Uncharacterized protein OS=Vibrio alginolyticus 40B OX=674977 GN=VMC_04950 PE=3 SV=1	VMC_04950	38.929
IDHQTAHGKTPMGVAQVAK	19	Lac (K)	_IDHQTAHGK[Lac (K)]TPMGVAQVAK_	D0WTJ5	Uncharacterized protein OS=Vibrio alginolyticus 40B OX=674977 GN=VMC_04950 PE=3 SV=1	VMC_04950	38.929
FDDYPKR	7	Lac (K)	_FDDYPK[Lac (K)]R_	D0WXK8	Cytosine deaminase OS=Vibrio alginolyticus 40B OX=674977 GN=VMC_19080 PE=4 SV=1	VMC_19080	47.907
TTLLIKNVTLK	11	Lac (K)	_TTLLIK[Lac (K)]NVTLK_	D0WXK8	Cytosine deaminase OS=Vibrio alginolyticus 40B OX=674977 GN=VMC_19080 PE=4 SV=1	VMC_19080	47.907
EMLSIEDVKAR	11	Lac (K)	_EMLSIEDVK[Lac (K)]AR_	D0WXK8	Cytosine deaminase OS=Vibrio alginolyticus 40B OX=674977 GN=VMC_19080 PE=4 SV=1	VMC_19080	47.907
GQEGLQQILIEDGQFKR	17	Lac (K)	_GQEGLQQILIEDGQFK[Lac (K)]R_	D0WXK8	Cytosine deaminase OS=Vibrio alginolyticus 40B OX=674977 GN=VMC_19080 PE=4 SV=1	VMC_19080	47.907
HGKVIAETQPATTHIHLEQAEQVTFK	26	Lac (K)	_HGK[Lac (K)]VIAETQPATTHIHLEQAEQVTFK_	D0WXK8	Cytosine deaminase OS=Vibrio alginolyticus 40B OX=674977 GN=VMC_19080 PE=4 SV=1	VMC_19080	47.907
VIAETQPATTHIHLEQAEQVTFKR	24	Lac (K)	_VIAETQPATTHIHLEQAEQVTFK[Lac (K)]R_	D0WXK8	Cytosine deaminase OS=Vibrio alginolyticus 40B OX=674977 GN=VMC_19080 PE=4 SV=1	VMC_19080	47.907
MTTLLIKNVTLK	12	Lac (K)	_MTTLLIK[Lac (K)]NVTLK_	D0WXK8	Cytosine deaminase OS=Vibrio alginolyticus 40B OX=674977 GN=VMC_19080 PE=4 SV=1	VMC_19080	47.907
WEQQIPISDKMGIK	14	Lac (K)	_WEQQIPISDK[Lac (K)]MGIK_	D0WSW6	N-acetyltransferase domain-containing protein OS=Vibrio alginolyticus 40B OX=674977 GN=VMC_02660 PE=4 SV=1	VMC_02660	35.06
LITPKTDNQINK	12	Lac (K)	_LITPK[Lac (K)]TDNQINK_	D0WSW6	N-acetyltransferase domain-containing protein OS=Vibrio alginolyticus 40B OX=674977 GN=VMC_02660 PE=4 SV=1	VMC_02660	35.06
TDNQINKYYQFR	12	Lac (K)	_TDNQINK[Lac (K)]YYQFR_	D0WSW6	N-acetyltransferase domain-containing protein OS=Vibrio alginolyticus 40B OX=674977 GN=VMC_02660 PE=4 SV=1	VMC_02660	35.06
IEVDGKLR	8	Lac (K)	_IEVDGK[Lac (K)]LR_	D0X441	Lipoprotein-related protein OS=Vibrio alginolyticus 40B OX=674977 GN=VMC_41910 PE=4 SV=1	VMC_41910	13.043
VLAKQTFETEGK	12	Lac (K)	_VLAK[Lac (K)]QTFETEGK_	D0X441	Lipoprotein-related protein OS=Vibrio alginolyticus 40B OX=674977 GN=VMC_41910 PE=4 SV=1	VMC_41910	13.043
SDTLWVGQKLK	11	Lac (K)	_SDTLWVGQK[Lac (K)]LK_	D0X189	N-acetylmuramoyl-L-alanine amidase OS=Vibrio alginolyticus 40B OX=674977 GN=amiB PE=4 SV=1	amiB	62.44
VKVSDIR	7	Lac (K)	_VK[Lac (K)]VSDIR_	D0X189	N-acetylmuramoyl-L-alanine amidase OS=Vibrio alginolyticus 40B OX=674977 GN=amiB PE=4 SV=1	amiB	62.44
KSVQAELFK	9	Lac (K)	_K[Lac (K)]SVQAELFK_	D0X189	N-acetylmuramoyl-L-alanine amidase OS=Vibrio alginolyticus 40B OX=674977 GN=amiB PE=4 SV=1	amiB	62.44
STGLAIGQKLNIPSAGTIK	19	Lac (K)	_STGLAIGQK[Lac (K)]LNIPSAGTIK_	D0X189	N-acetylmuramoyl-L-alanine amidase OS=Vibrio alginolyticus 40B OX=674977 GN=amiB PE=4 SV=1	amiB	62.44
LVFELKK	7	Lac (K)	_LVFELK[Lac (K)]K_	D0X189	N-acetylmuramoyl-L-alanine amidase OS=Vibrio alginolyticus 40B OX=674977 GN=amiB PE=4 SV=1	amiB	62.44
KIAAQLDATPGIK	13	Lac (K)	_K[Lac (K)]IAAQLDATPGIK_	D0X189	N-acetylmuramoyl-L-alanine amidase OS=Vibrio alginolyticus 40B OX=674977 GN=amiB PE=4 SV=1	amiB	62.44
PMVHIVKR	8	Lac (K)	_PMVHIVK[Lac (K)]R_	D0X189	N-acetylmuramoyl-L-alanine amidase OS=Vibrio alginolyticus 40B OX=674977 GN=amiB PE=4 SV=1	amiB	62.44
IAAQLDATPGIKTR	14	Lac (K)	_IAAQLDATPGIK[Lac (K)]TR_	D0X189	N-acetylmuramoyl-L-alanine amidase OS=Vibrio alginolyticus 40B OX=674977 GN=amiB PE=4 SV=1	amiB	62.44
VPSKPITVETETITHK	16	Lac (K)	_VPSK[Lac (K)]PITVETETITHK_	D0X189	N-acetylmuramoyl-L-alanine amidase OS=Vibrio alginolyticus 40B OX=674977 GN=amiB PE=4 SV=1	amiB	62.44
VPSKPITVETETITHK	16	Lac (K)	_VPSK[Lac (K)]PITVETETITHK_	D0X189	N-acetylmuramoyl-L-alanine amidase OS=Vibrio alginolyticus 40B OX=674977 GN=amiB PE=4 SV=1	amiB	62.44
VAHLHNTKPINTSLAVLR	18	Lac (K)	_VAHLHNTK[Lac (K)]PINTSLAVLR_	D0X189	N-acetylmuramoyl-L-alanine amidase OS=Vibrio alginolyticus 40B OX=674977 GN=amiB PE=4 SV=1	amiB	62.44
IASKYGVSVSSIR	13	Lac (K)	_IASK[Lac (K)]YGVSVSSIR_	D0X189	N-acetylmuramoyl-L-alanine amidase OS=Vibrio alginolyticus 40B OX=674977 GN=amiB PE=4 SV=1	amiB	62.44
GEFLGKIASK	10	Lac (K)	_GEFLGK[Lac (K)]IASK_	D0X189	N-acetylmuramoyl-L-alanine amidase OS=Vibrio alginolyticus 40B OX=674977 GN=amiB PE=4 SV=1	amiB	62.44
ITVAVKDKPIR	11	Lac (K)	_ITVAVKDK[Lac (K)]PIR_	D0X189	N-acetylmuramoyl-L-alanine amidase OS=Vibrio alginolyticus 40B OX=674977 GN=amiB PE=4 SV=1	amiB	62.44
ITVAVKDKPIR	11	Lac (K)	_ITVAVK[Lac (K)]DKPIR_	D0X189	N-acetylmuramoyl-L-alanine amidase OS=Vibrio alginolyticus 40B OX=674977 GN=amiB PE=4 SV=1	amiB	62.44
SVQAELFKLSPTPGGQYGHR	20	Lac (K)	_SVQAELFK[Lac (K)]LSPTPGGQYGHR_	D0X189	N-acetylmuramoyl-L-alanine amidase OS=Vibrio alginolyticus 40B OX=674977 GN=amiB PE=4 SV=1	amiB	62.44
ENNLKSDTLWVGQK	14	Lac (K)	_ENNLK[Lac (K)]SDTLWVGQK_	D0X189	N-acetylmuramoyl-L-alanine amidase OS=Vibrio alginolyticus 40B OX=674977 GN=amiB PE=4 SV=1	amiB	62.44
AHQDKLAQAITK	12	Lac (K)	_AHQDK[Lac (K)]LAQAITK_	D0X189	N-acetylmuramoyl-L-alanine amidase OS=Vibrio alginolyticus 40B OX=674977 GN=amiB PE=4 SV=1	amiB	62.44
ALMSANNLKSTGLAIGQK	18	Lac (K)	_ALMSANNLK[Lac (K)]STGLAIGQK_	D0X189	N-acetylmuramoyl-L-alanine amidase OS=Vibrio alginolyticus 40B OX=674977 GN=amiB PE=4 SV=1	amiB	62.44
VPSKPITVETETITHKVK	18	Lac (K)	_VPSKPITVETETITHK[Lac (K)]VK_	D0X189	N-acetylmuramoyl-L-alanine amidase OS=Vibrio alginolyticus 40B OX=674977 GN=amiB PE=4 SV=1	amiB	62.44
KYEKDAVLSISR	12	Lac (K)	_KYEK[Lac (K)]DAVLSISR_	D0X189	N-acetylmuramoyl-L-alanine amidase OS=Vibrio alginolyticus 40B OX=674977 GN=amiB PE=4 SV=1	amiB	62.44
LNIPSAGTIKVPSKPITVETETITHK	26	Lac (K)	_LNIPSAGTIK[Lac (K)]VPSKPITVETETITHK_	D0X189	N-acetylmuramoyl-L-alanine amidase OS=Vibrio alginolyticus 40B OX=674977 GN=amiB PE=4 SV=1	amiB	62.44
PSKPAAASKDMSSVQR	16	Lac (K)	_PSKPAAASK[Lac (K)]DMSSVQR_	D0X189	N-acetylmuramoyl-L-alanine amidase OS=Vibrio alginolyticus 40B OX=674977 GN=amiB PE=4 SV=1	amiB	62.44
KKDSGFPEAK	10	Lac (K)	_KK[Lac (K)]DSGFPEAK_	D0X3Q4	Uncharacterized protein OS=Vibrio alginolyticus 40B OX=674977 GN=VMC_40540 PE=4 SV=1	VMC_40540	10.916
QIVENILADIESKGDSAVRELSEK	24	Lac (K)	_QIVENILADIESK[Lac (K)]GDSAVRELSEK_	D0WTP1	Uncharacterized protein OS=Vibrio alginolyticus 40B OX=674977 GN=VMC_05410 PE=3 SV=1	VMC_05410	46.614
VTIPGYGSKNFTTTVNR	17	Lac (K)	_VTIPGYGSK[Lac (K)]NFTTTVNR_	D0WV19	LPS-assembly lipoprotein LptE OS=Vibrio alginolyticus 40B OX=674977 GN=lptE PE=3 SV=1	lptE	20.402
AAEKELTYVVK	11	Lac (K)	_AAEK[Lac (K)]ELTYVVK_	D0WV19	LPS-assembly lipoprotein LptE OS=Vibrio alginolyticus 40B OX=674977 GN=lptE PE=3 SV=1	lptE	20.402
MYTPEEKAR	9	Lac (K)	_MYTPEEK[Lac (K)]AR_	D0WVV3	FAD assembly factor SdhE OS=Vibrio alginolyticus 40B OX=674977 GN=VMC_13030 PE=3 SV=1	VMC_13030	10.034
SENLGHAAMVDKIVAHNLSK	20	Lac (K)	_SENLGHAAMVDK[Lac (K)]IVAHNLSK_	D0WVV3	FAD assembly factor SdhE OS=Vibrio alginolyticus 40B OX=674977 GN=VMC_13030 PE=3 SV=1	VMC_13030	10.034
LDDVVQLIKGPK	12	Lac (K)	_LDDVVQLIK[Lac (K)]GPK_	D0X0W3	Tail-specific protease OS=Vibrio alginolyticus 40B OX=674977 GN=VMC_30630 PE=3 SV=1	VMC_30630	60.152
IKVNADTDGK	10	Lac (K)	_IK[Lac (K)]VNADTDGK_	D0X0W3	Tail-specific protease OS=Vibrio alginolyticus 40B OX=674977 GN=VMC_30630 PE=3 SV=1	VMC_30630	60.152
SKQLGEGDR	9	Lac (K)	_SK[Lac (K)]QLGEGDR_	D0X0W3	Tail-specific protease OS=Vibrio alginolyticus 40B OX=674977 GN=VMC_30630 PE=3 SV=1	VMC_30630	60.152
TKNVDGVIVDLR	12	Lac (K)	_TK[Lac (K)]NVDGVIVDLR_	D0X0W3	Tail-specific protease OS=Vibrio alginolyticus 40B OX=674977 GN=VMC_30630 PE=3 SV=1	VMC_30630	60.152
GTKVNLQILPEGNDAK	16	Lac (K)	_GTK[Lac (K)]VNLQILPEGNDAK_	D0X0W3	Tail-specific protease OS=Vibrio alginolyticus 40B OX=674977 GN=VMC_30630 PE=3 SV=1	VMC_30630	60.152
SLVVGGPASKSK	12	Lac (K)	_SLVVGGPASK[Lac (K)]SK_	D0X0W3	Tail-specific protease OS=Vibrio alginolyticus 40B OX=674977 GN=VMC_30630 PE=3 SV=1	VMC_30630	60.152
AIILGENSFGKGTVQQHR	18	Lac (K)	_AIILGENSFGK[Lac (K)]GTVQQHR_	D0X0W3	Tail-specific protease OS=Vibrio alginolyticus 40B OX=674977 GN=VMC_30630 PE=3 SV=1	VMC_30630	60.152
AIILGENSFGKGTVQQHR	18	Lac (K)	_AIILGENSFGK[Lac (K)]GTVQQHR_	D0X0W3	Tail-specific protease OS=Vibrio alginolyticus 40B OX=674977 GN=VMC_30630 PE=3 SV=1	VMC_30630	60.152
YDALNLKLTGK	11	Lac (K)	_YDALNLK[Lac (K)]LTGK_	D0X0W3	Tail-specific protease OS=Vibrio alginolyticus 40B OX=674977 GN=VMC_30630 PE=3 SV=1	VMC_30630	60.152
EWPEIKEVLEK	11	Lac (K)	_EWPEIK[Lac (K)]EVLEK_	D0X0W3	Tail-specific protease OS=Vibrio alginolyticus 40B OX=674977 GN=VMC_30630 PE=3 SV=1	VMC_30630	60.152
LTGKEWPEIK	10	Lac (K)	_LTGK[Lac (K)]EWPEIK_	D0X0W3	Tail-specific protease OS=Vibrio alginolyticus 40B OX=674977 GN=VMC_30630 PE=3 SV=1	VMC_30630	60.152
AQYQTFPSNDALVEKLTALHNK	22	Lac (K)	_AQYQTFPSNDALVEK[Lac (K)]LTALHNK_	D0X0W3	Tail-specific protease OS=Vibrio alginolyticus 40B OX=674977 GN=VMC_30630 PE=3 SV=1	VMC_30630	60.152
YNNAMKR	7	Lac (K)	_YNNAMK[Lac (K)]R_	D0X0W3	Tail-specific protease OS=Vibrio alginolyticus 40B OX=674977 GN=VMC_30630 PE=3 SV=1	VMC_30630	60.152
EKDDNTLSLNEK	12	Lac (K)	_EK[Lac (K)]DDNTLSLNEK_	D0X0W3	Tail-specific protease OS=Vibrio alginolyticus 40B OX=674977 GN=VMC_30630 PE=3 SV=1	VMC_30630	60.152
KAESDKAEALR	11	Lac (K)	_KAESDK[Lac (K)]AEALR_	D0X0W3	Tail-specific protease OS=Vibrio alginolyticus 40B OX=674977 GN=VMC_30630 PE=3 SV=1	VMC_30630	60.152
EKDDNTLSLNEKVR	14	Lac (K)	_EKDDNTLSLNEK[Lac (K)]VR_	D0X0W3	Tail-specific protease OS=Vibrio alginolyticus 40B OX=674977 GN=VMC_30630 PE=3 SV=1	VMC_30630	60.152
KEKDDNTLSLNEK	13	Lac (K)	_K[Lac (K)]EKDDNTLSLNEK_	D0X0W3	Tail-specific protease OS=Vibrio alginolyticus 40B OX=674977 GN=VMC_30630 PE=3 SV=1	VMC_30630	60.152
IPDIEQGQKAQCPR	14	Lac (K),Carbamidomethyl (C)	_IPDIEQGQK[Lac (K)]AQC[Carbamidomethyl (C)]PR_	D0WXY6	Paraquat-inducible protein A OS=Vibrio alginolyticus 40B OX=674977 GN=VMC_20360 PE=3 SV=1	VMC_20360	49.938
IKVADLLSK	9	Lac (K)	_IK[Lac (K)]VADLLSK_	D0WUH9	Chromosomal replication initiator protein DnaA OS=Vibrio alginolyticus 40B OX=674977 GN=dnaA PE=3 SV=1	dnaA	53.021
VADLLSKR	8	Lac (K)	_VADLLSK[Lac (K)]R_	D0WUH9	Chromosomal replication initiator protein DnaA OS=Vibrio alginolyticus 40B OX=674977 GN=dnaA PE=3 SV=1	dnaA	53.021
PVSAPKPAPTR	11	Lac (K)	_PVSAPK[Lac (K)]PAPTR_	D0WUH9	Chromosomal replication initiator protein DnaA OS=Vibrio alginolyticus 40B OX=674977 GN=dnaA PE=3 SV=1	dnaA	53.021
KPVHKTWDDDAQAIAAINHR	20	Lac (K)	_K[Lac (K)]PVHKTWDDDAQAIAAINHR_	D0WUH9	Chromosomal replication initiator protein DnaA OS=Vibrio alginolyticus 40B OX=674977 GN=dnaA PE=3 SV=1	dnaA	53.021
KPVHKTWDDDAQAIAAINHR	20	Lac (K)	_KPVHK[Lac (K)]TWDDDAQAIAAINHR_	D0WUH9	Chromosomal replication initiator protein DnaA OS=Vibrio alginolyticus 40B OX=674977 GN=dnaA PE=3 SV=1	dnaA	53.021
FDNFVEGKSNQLGLAAAR	18	Lac (K)	_FDNFVEGK[Lac (K)]SNQLGLAAAR_	D0WUH9	Chromosomal replication initiator protein DnaA OS=Vibrio alginolyticus 40B OX=674977 GN=dnaA PE=3 SV=1	dnaA	53.021
HKFDNFVEGK	10	Lac (K)	_HK[Lac (K)]FDNFVEGK_	D0WUH9	Chromosomal replication initiator protein DnaA OS=Vibrio alginolyticus 40B OX=674977 GN=dnaA PE=3 SV=1	dnaA	53.021
FEVGSRPVSAPKPAPTR	17	Lac (K)	_FEVGSRPVSAPK[Lac (K)]PAPTR_	D0WUH9	Chromosomal replication initiator protein DnaA OS=Vibrio alginolyticus 40B OX=674977 GN=dnaA PE=3 SV=1	dnaA	53.021
EESHDIKEDYSNLIR	15	Lac (K)	_EESHDIK[Lac (K)]EDYSNLIR_	D0WUH9	Chromosomal replication initiator protein DnaA OS=Vibrio alginolyticus 40B OX=674977 GN=dnaA PE=3 SV=1	dnaA	53.021
EESHDIKEDYSNLIR	15	Lac (K)	_EESHDIK[Lac (K)]EDYSNLIR_	D0WUH9	Chromosomal replication initiator protein DnaA OS=Vibrio alginolyticus 40B OX=674977 GN=dnaA PE=3 SV=1	dnaA	53.021
FVLDWVR	7	Unmodified	_FVLDWVR_	D0WUH9	Chromosomal replication initiator protein DnaA OS=Vibrio alginolyticus 40B OX=674977 GN=dnaA PE=3 SV=1	dnaA	53.021
DISSSQSKDFSEAQLR	16	Lac (K)	_DISSSQSK[Lac (K)]DFSEAQLR_	D0X3Q2	Regulatory protein ToxS OS=Vibrio alginolyticus 40B OX=674977 GN=toxS PE=4 SV=1	toxS	16.197
LITQIFKLDAEQSR	14	Lac (K)	_LITQIFK[Lac (K)]LDAEQSR_	D0X3Q2	Regulatory protein ToxS OS=Vibrio alginolyticus 40B OX=674977 GN=toxS PE=4 SV=1	toxS	16.197
LITQIFKLDAEQSR	14	Lac (K)	_LITQIFK[Lac (K)]LDAEQSR_	D0X3Q2	Regulatory protein ToxS OS=Vibrio alginolyticus 40B OX=674977 GN=toxS PE=4 SV=1	toxS	16.197
QLSDAVKAR	9	Lac (K)	_QLSDAVK[Lac (K)]AR_	D0X2Z5	Phospho-2-dehydro-3-deoxyheptonate aldolase OS=Vibrio alginolyticus 40B OX=674977 GN=VMC_37950 PE=3 SV=1	VMC_37950	38.396
NAIHNILEGKDDR	13	Lac (K)	_NAIHNILEGK[Lac (K)]DDR_	D0X2Z5	Phospho-2-dehydro-3-deoxyheptonate aldolase OS=Vibrio alginolyticus 40B OX=674977 GN=VMC_37950 PE=3 SV=1	VMC_37950	38.396
NAIHNILEGKDDR	13	Lac (K)	_NAIHNILEGK[Lac (K)]DDR_	D0X2Z5	Phospho-2-dehydro-3-deoxyheptonate aldolase OS=Vibrio alginolyticus 40B OX=674977 GN=VMC_37950 PE=3 SV=1	VMC_37950	38.396
GGKEPNYSAAHVAQIKDELDTAGLPK	26	Lac (K)	_GGK[Lac (K)]EPNYSAAHVAQIKDELDTAGLPK_	D0X2Z5	Phospho-2-dehydro-3-deoxyheptonate aldolase OS=Vibrio alginolyticus 40B OX=674977 GN=VMC_37950 PE=3 SV=1	VMC_37950	38.396
LLVIVGPCSIHDPAAAVEYGKK	22	Carbamidomethyl (C),Lac (K)	_LLVIVGPC[Carbamidomethyl (C)]SIHDPAAAVEYGK[Lac (K)]K_	D0X2Z5	Phospho-2-dehydro-3-deoxyheptonate aldolase OS=Vibrio alginolyticus 40B OX=674977 GN=VMC_37950 PE=3 SV=1	VMC_37950	38.396
NGTDGNIKIASDAIR	15	Lac (K)	_NGTDGNIK[Lac (K)]IASDAIR_	D0X2Z5	Phospho-2-dehydro-3-deoxyheptonate aldolase OS=Vibrio alginolyticus 40B OX=674977 GN=VMC_37950 PE=3 SV=1	VMC_37950	38.396
VMIDFSHANSSKQFK	15	Lac (K)	_VMIDFSHANSSK[Lac (K)]QFK_	D0X2Z5	Phospho-2-dehydro-3-deoxyheptonate aldolase OS=Vibrio alginolyticus 40B OX=674977 GN=VMC_37950 PE=3 SV=1	VMC_37950	38.396
KVMIDFSHANSSK	13	Lac (K)	_K[Lac (K)]VMIDFSHANSSK_	D0X2Z5	Phospho-2-dehydro-3-deoxyheptonate aldolase OS=Vibrio alginolyticus 40B OX=674977 GN=VMC_37950 PE=3 SV=1	VMC_37950	38.396
EPNYSAAHVAQIKDELDTAGLPK	23	Lac (K)	_EPNYSAAHVAQIK[Lac (K)]DELDTAGLPK_	D0X2Z5	Phospho-2-dehydro-3-deoxyheptonate aldolase OS=Vibrio alginolyticus 40B OX=674977 GN=VMC_37950 PE=3 SV=1	VMC_37950	38.396
VKELLPPVAVLEK	13	Lac (K)	_VK[Lac (K)]ELLPPVAVLEK_	D0X2Z5	Phospho-2-dehydro-3-deoxyheptonate aldolase OS=Vibrio alginolyticus 40B OX=674977 GN=VMC_37950 PE=3 SV=1	VMC_37950	38.396
YKGEHLATIEKPTLILQGER	20	Lac (K)	_YKGEHLATIEK[Lac (K)]PTLILQGER_	D0WU09	AB hydrolase-1 domain-containing protein OS=Vibrio alginolyticus 40B OX=674977 GN=VMC_06590 PE=4 SV=1	VMC_06590	22.74
YKGEHLATIEKPTLILQGER	20	Lac (K)	_YK[Lac (K)]GEHLATIEKPTLILQGER_	D0WU09	AB hydrolase-1 domain-containing protein OS=Vibrio alginolyticus 40B OX=674977 GN=VMC_06590 PE=4 SV=1	VMC_06590	22.74
GEHLATIEKPTLILQGER	18	Lac (K)	_GEHLATIEK[Lac (K)]PTLILQGER_	D0WU09	AB hydrolase-1 domain-containing protein OS=Vibrio alginolyticus 40B OX=674977 GN=VMC_06590 PE=4 SV=1	VMC_06590	22.74
DCNDVELKDGK	11	Carbamidomethyl (C),Lac (K)	_DC[Carbamidomethyl (C)]NDVELK[Lac (K)]DGK_	D0WV89	Uncharacterized protein OS=Vibrio alginolyticus 40B OX=674977 GN=VMC_10890 PE=4 SV=1	VMC_10890	84.638
VVKGSCGGLGAVGIEK	16	Lac (K),Carbamidomethyl (C)	_VVK[Lac (K)]GSC[Carbamidomethyl (C)]GGLGAVGIEK_	D0WX40	Uncharacterized protein OS=Vibrio alginolyticus 40B OX=674977 GN=VMC_17400 PE=4 SV=1	VMC_17400	8.348
GSCGGLGAVGIEKVCNCPEPCDAR	24	Carbamidomethyl (C),Lac (K),Carbamidomethyl (C),Carbamidomethyl (C),Carbamidomethyl (C)	_GSC[Carbamidomethyl (C)]GGLGAVGIEK[Lac (K)]VC[Carbamidomethyl (C)]NC[Carbamidomethyl (C)]PEPC[Carbamidomethyl (C)]DAR_	D0WX40	Uncharacterized protein OS=Vibrio alginolyticus 40B OX=674977 GN=VMC_17400 PE=4 SV=1	VMC_17400	8.348
IIKDDYLVGKSCR	13	Lac (K),Carbamidomethyl (C)	_IIKDDYLVGK[Lac (K)]SC[Carbamidomethyl (C)]R_	D0X171	TolA protein OS=Vibrio alginolyticus 40B OX=674977 GN=tolA PE=4 SV=1	tolA	40.515
IIKDDYLVGKSCR	13	Lac (K),Carbamidomethyl (C)	_IIKDDYLVGK[Lac (K)]SC[Carbamidomethyl (C)]R_	D0X171	TolA protein OS=Vibrio alginolyticus 40B OX=674977 GN=tolA PE=4 SV=1	tolA	40.515
LCSAAKSAVAQVGNFPMPK	19	Carbamidomethyl (C),Lac (K)	_LC[Carbamidomethyl (C)]SAAK[Lac (K)]SAVAQVGNFPMPK_	D0X171	TolA protein OS=Vibrio alginolyticus 40B OX=674977 GN=tolA PE=4 SV=1	tolA	40.515
LCSAAKSAVAQVGNFPMPK	19	Carbamidomethyl (C),Lac (K)	_LC[Carbamidomethyl (C)]SAAK[Lac (K)]SAVAQVGNFPMPK_	D0X171	TolA protein OS=Vibrio alginolyticus 40B OX=674977 GN=tolA PE=4 SV=1	tolA	40.515
LVQQQAKEIR	10	Lac (K)	_LVQQQAK[Lac (K)]EIR_	D0X171	TolA protein OS=Vibrio alginolyticus 40B OX=674977 GN=tolA PE=4 SV=1	tolA	40.515
YGAIYKQLIESR	12	Lac (K)	_YGAIYK[Lac (K)]QLIESR_	D0X171	TolA protein OS=Vibrio alginolyticus 40B OX=674977 GN=tolA PE=4 SV=1	tolA	40.515
EAAIAKAEQER	11	Lac (K)	_EAAIAK[Lac (K)]AEQER_	D0X171	TolA protein OS=Vibrio alginolyticus 40B OX=674977 GN=tolA PE=4 SV=1	tolA	40.515
SAVAQVGNFPMPKDR	15	Lac (K)	_SAVAQVGNFPMPK[Lac (K)]DR_	D0X171	TolA protein OS=Vibrio alginolyticus 40B OX=674977 GN=tolA PE=4 SV=1	tolA	40.515
DRDVIDKVR	9	Lac (K)	_DRDVIDK[Lac (K)]VR_	D0X171	TolA protein OS=Vibrio alginolyticus 40B OX=674977 GN=tolA PE=4 SV=1	tolA	40.515
INIENVIKR	9	Lac (K)	_INIENVIK[Lac (K)]R_	D0X2W0	Uncharacterized protein OS=Vibrio alginolyticus 40B OX=674977 GN=VMC_37600 PE=4 SV=1	VMC_37600	29.018
GIDALSTKSDPYSIQAK	17	Lac (K)	_GIDALSTK[Lac (K)]SDPYSIQAK_	D0X2W0	Uncharacterized protein OS=Vibrio alginolyticus 40B OX=674977 GN=VMC_37600 PE=4 SV=1	VMC_37600	29.018
SDPYSIQAKQK	11	Lac (K)	_SDPYSIQAK[Lac (K)]QK_	D0X2W0	Uncharacterized protein OS=Vibrio alginolyticus 40B OX=674977 GN=VMC_37600 PE=4 SV=1	VMC_37600	29.018
NKQLAQR	7	Lac (K)	_NK[Lac (K)]QLAQR_	D0X2W0	Uncharacterized protein OS=Vibrio alginolyticus 40B OX=674977 GN=VMC_37600 PE=4 SV=1	VMC_37600	29.018
MPSSDKQAIVMLK	13	Lac (K)	_MPSSDK[Lac (K)]QAIVMLK_	D0X2W0	Uncharacterized protein OS=Vibrio alginolyticus 40B OX=674977 GN=VMC_37600 PE=4 SV=1	VMC_37600	29.018
DNDMEALFGEKK	12	Lac (K)	_DNDMEALFGEK[Lac (K)]K_	D0X2W0	Uncharacterized protein OS=Vibrio alginolyticus 40B OX=674977 GN=VMC_37600 PE=4 SV=1	VMC_37600	29.018
KGIDALSTK	9	Lac (K)	_K[Lac (K)]GIDALSTK_	D0X2W0	Uncharacterized protein OS=Vibrio alginolyticus 40B OX=674977 GN=VMC_37600 PE=4 SV=1	VMC_37600	29.018
QKLEEMLGDLDK	12	Lac (K)	_QK[Lac (K)]LEEMLGDLDK_	D0X2W0	Uncharacterized protein OS=Vibrio alginolyticus 40B OX=674977 GN=VMC_37600 PE=4 SV=1	VMC_37600	29.018
LGEIPYIPSAKR	12	Lac (K)	_LGEIPYIPSAK[Lac (K)]R_	D0X1G4	ATP-dependent dethiobiotin synthetase BioD OS=Vibrio alginolyticus 40B OX=674977 GN=bioD PE=3 SV=1	bioD	24.541
LAQHKQQADVVLVEGAGGWR	20	Lac (K)	_LAQHK[Lac (K)]QQADVVLVEGAGGWR_	D0X1G4	ATP-dependent dethiobiotin synthetase BioD OS=Vibrio alginolyticus 40B OX=674977 GN=bioD PE=3 SV=1	bioD	24.541
IDAPKLGEIPYIPSAK	16	Lac (K)	_IDAPK[Lac (K)]LGEIPYIPSAK_	D0X1G4	ATP-dependent dethiobiotin synthetase BioD OS=Vibrio alginolyticus 40B OX=674977 GN=bioD PE=3 SV=1	bioD	24.541
HEHVEISYDVLSQKLAQHK	19	Lac (K)	_HEHVEISYDVLSQK[Lac (K)]LAQHK_	D0X1G4	ATP-dependent dethiobiotin synthetase BioD OS=Vibrio alginolyticus 40B OX=674977 GN=bioD PE=3 SV=1	bioD	24.541
HEHVEISYDVLSQKLAQHK	19	Lac (K)	_HEHVEISYDVLSQK[Lac (K)]LAQHK_	D0X1G4	ATP-dependent dethiobiotin synthetase BioD OS=Vibrio alginolyticus 40B OX=674977 GN=bioD PE=3 SV=1	bioD	24.541
GLNTIGYKPVAAGSDKTEAGWR	22	Lac (K)	_GLNTIGYKPVAAGSDK[Lac (K)]TEAGWR_	D0X1G4	ATP-dependent dethiobiotin synthetase BioD OS=Vibrio alginolyticus 40B OX=674977 GN=bioD PE=3 SV=1	bioD	24.541
PVAAGSDKTEAGWR	14	Lac (K)	_PVAAGSDK[Lac (K)]TEAGWR_	D0X1G4	ATP-dependent dethiobiotin synthetase BioD OS=Vibrio alginolyticus 40B OX=674977 GN=bioD PE=3 SV=1	bioD	24.541
IGELTSSNLIAKR	13	Lac (K)	_IGELTSSNLIAK[Lac (K)]R_	D0WVD8	HTH lysR-type domain-containing protein OS=Vibrio alginolyticus 40B OX=674977 GN=VMC_11380 PE=3 SV=1	VMC_11380	34.193
SKFSSQIR	8	Lac (K)	_SK[Lac (K)]FSSQIR_	D0WW54	Uncharacterized protein OS=Vibrio alginolyticus 40B OX=674977 GN=VMC_14040 PE=4 SV=1	VMC_14040	70.166
SERPLVYLPVKVGENETQR	19	Lac (K)	_SERPLVYLPVK[Lac (K)]VGENETQR_	D0WW54	Uncharacterized protein OS=Vibrio alginolyticus 40B OX=674977 GN=VMC_14040 PE=4 SV=1	VMC_14040	70.166
NFLKHGAVVSSDTNYIVTQKPDYEK	25	Lac (K)	_NFLK[Lac (K)]HGAVVSSDTNYIVTQKPDYEK_	D0WW54	Uncharacterized protein OS=Vibrio alginolyticus 40B OX=674977 GN=VMC_14040 PE=4 SV=1	VMC_14040	70.166
NFLKHGAVVSSDTNYIVTQKPDYEK	25	Lac (K)	_NFLK[Lac (K)]HGAVVSSDTNYIVTQKPDYEK_	D0WW54	Uncharacterized protein OS=Vibrio alginolyticus 40B OX=674977 GN=VMC_14040 PE=4 SV=1	VMC_14040	70.166
QAFTKPVVDVMR	12	Lac (K)	_QAFTK[Lac (K)]PVVDVMR_	D0WW54	Uncharacterized protein OS=Vibrio alginolyticus 40B OX=674977 GN=VMC_14040 PE=4 SV=1	VMC_14040	70.166
KPILRPTIK	9	Lac (K)	_K[Lac (K)]PILRPTIK_	D0WW54	Uncharacterized protein OS=Vibrio alginolyticus 40B OX=674977 GN=VMC_14040 PE=4 SV=1	VMC_14040	70.166
TSKKPILRPTIK	12	Lac (K)	_TSK[Lac (K)]KPILRPTIK_	D0WW54	Uncharacterized protein OS=Vibrio alginolyticus 40B OX=674977 GN=VMC_14040 PE=4 SV=1	VMC_14040	70.166
TSKKPILRPTIK	12	Lac (K)	_TSK[Lac (K)]KPILRPTIK_	D0WW54	Uncharacterized protein OS=Vibrio alginolyticus 40B OX=674977 GN=VMC_14040 PE=4 SV=1	VMC_14040	70.166
WDADSFKPYQVK	12	Lac (K)	_WDADSFK[Lac (K)]PYQVK_	D0WW54	Uncharacterized protein OS=Vibrio alginolyticus 40B OX=674977 GN=VMC_14040 PE=4 SV=1	VMC_14040	70.166
ENLLGGVEKTFK	12	Lac (K)	_ENLLGGVEK[Lac (K)]TFK_	D0WW54	Uncharacterized protein OS=Vibrio alginolyticus 40B OX=674977 GN=VMC_14040 PE=4 SV=1	VMC_14040	70.166
PLVYLPVKVGENETQR	16	Lac (K)	_PLVYLPVK[Lac (K)]VGENETQR_	D0WW54	Uncharacterized protein OS=Vibrio alginolyticus 40B OX=674977 GN=VMC_14040 PE=4 SV=1	VMC_14040	70.166
ITKPVLKK	8	Lac (K)	_ITKPVLK[Lac (K)]K_	D0WW54	Uncharacterized protein OS=Vibrio alginolyticus 40B OX=674977 GN=VMC_14040 PE=4 SV=1	VMC_14040	70.166
FHYSMILGKNFLK	13	Lac (K)	_FHYSMILGK[Lac (K)]NFLK_	D0WW54	Uncharacterized protein OS=Vibrio alginolyticus 40B OX=674977 GN=VMC_14040 PE=4 SV=1	VMC_14040	70.166
TSKKPILR	8	Lac (K)	_TSK[Lac (K)]KPILR_	D0WW54	Uncharacterized protein OS=Vibrio alginolyticus 40B OX=674977 GN=VMC_14040 PE=4 SV=1	VMC_14040	70.166
TSKKPILR	8	Lac (K)	_TSKK[Lac (K)]PILR_	D0WW54	Uncharacterized protein OS=Vibrio alginolyticus 40B OX=674977 GN=VMC_14040 PE=4 SV=1	VMC_14040	70.166
LKVGSAVRPVVEGDFLLGR	19	Lac (K)	_LK[Lac (K)]VGSAVRPVVEGDFLLGR_	D0WW54	Uncharacterized protein OS=Vibrio alginolyticus 40B OX=674977 GN=VMC_14040 PE=4 SV=1	VMC_14040	70.166
KETVEVEGVPYK	12	Lac (K)	_K[Lac (K)]ETVEVEGVPYK_	D0WW54	Uncharacterized protein OS=Vibrio alginolyticus 40B OX=674977 GN=VMC_14040 PE=4 SV=1	VMC_14040	70.166
TTKSERPLVYLPVK	14	Lac (K)	_TTK[Lac (K)]SERPLVYLPVK_	D0WW54	Uncharacterized protein OS=Vibrio alginolyticus 40B OX=674977 GN=VMC_14040 PE=4 SV=1	VMC_14040	70.166
AKWDADSFKPYQVK	14	Lac (K)	_AK[Lac (K)]WDADSFKPYQVK_	D0WW54	Uncharacterized protein OS=Vibrio alginolyticus 40B OX=674977 GN=VMC_14040 PE=4 SV=1	VMC_14040	70.166
EEKITKPVLK	10	Lac (K)	_EEK[Lac (K)]ITKPVLK_	D0WW54	Uncharacterized protein OS=Vibrio alginolyticus 40B OX=674977 GN=VMC_14040 PE=4 SV=1	VMC_14040	70.166
YTNVHALDIKVDKK	14	Lac (K)	_YTNVHALDIK[Lac (K)]VDKK_	D0WW54	Uncharacterized protein OS=Vibrio alginolyticus 40B OX=674977 GN=VMC_14040 PE=4 SV=1	VMC_14040	70.166
PLVYLPVK	8	Unmodified	_PLVYLPVK_	D0WW54	Uncharacterized protein OS=Vibrio alginolyticus 40B OX=674977 GN=VMC_14040 PE=4 SV=1	VMC_14040	70.166
LDTGADVSSINAKNIK	16	Lac (K)	_LDTGADVSSINAK[Lac (K)]NIK_	D0WW54	Uncharacterized protein OS=Vibrio alginolyticus 40B OX=674977 GN=VMC_14040 PE=4 SV=1	VMC_14040	70.166
AILCEKSLSVDMEK	14	Carbamidomethyl (C),Lac (K)	_AILC[Carbamidomethyl (C)]EK[Lac (K)]SLSVDMEK_	D0X313	GFO_IDH_MocA domain-containing protein OS=Vibrio alginolyticus 40B OX=674977 GN=VMC_38130 PE=4 SV=1	VMC_38130	36.205
VKTDGHLSEVTNQDVVLITSGK	22	Lac (K)	_VK[Lac (K)]TDGHLSEVTNQDVVLITSGK_	D0WXW2	DJ-1_PfpI domain-containing protein OS=Vibrio alginolyticus 40B OX=674977 GN=VMC_20120 PE=4 SV=1	VMC_20120	27.346
AVDKYTLR	8	Lac (K)	_AVDK[Lac (K)]YTLR_	D0WTX6	Oligopeptide ABC transporter, periplasmic oligopeptide-binding protein OS=Vibrio alginolyticus 40B OX=674977 GN=VMC_06260 PE=3 SV=1	VMC_06260	60.962
IELVKSPSYWDSADTHLNR	19	Lac (K)	_IELVK[Lac (K)]SPSYWDSADTHLNR_	D0WTX6	Oligopeptide ABC transporter, periplasmic oligopeptide-binding protein OS=Vibrio alginolyticus 40B OX=674977 GN=VMC_06260 PE=3 SV=1	VMC_06260	60.962
KPATIAVR	8	Lac (K)	_K[Lac (K)]PATIAVR_	D0WSI8	Cystathionine gamma-synthase OS=Vibrio alginolyticus 40B OX=674977 GN=metB PE=3 SV=1	metB	41.929
VHEESSQQVLAYLQKQALVK	20	Lac (K)	_VHEESSQQVLAYLQK[Lac (K)]QALVK_	D0WSI8	Cystathionine gamma-synthase OS=Vibrio alginolyticus 40B OX=674977 GN=metB PE=3 SV=1	metB	41.929
QALVKTIYHPSLPEHPGHDIAK	22	Lac (K)	_QALVK[Lac (K)]TIYHPSLPEHPGHDIAK_	D0WSI8	Cystathionine gamma-synthase OS=Vibrio alginolyticus 40B OX=674977 GN=metB PE=3 SV=1	metB	41.929
QALVKTIYHPSLPEHPGHDIAK	22	Lac (K)	_QALVK[Lac (K)]TIYHPSLPEHPGHDIAK_	D0WSI8	Cystathionine gamma-synthase OS=Vibrio alginolyticus 40B OX=674977 GN=metB PE=3 SV=1	metB	41.929
TIYHPSLPEHPGHDIAKK	18	Lac (K)	_TIYHPSLPEHPGHDIAK[Lac (K)]K_	D0WSI8	Cystathionine gamma-synthase OS=Vibrio alginolyticus 40B OX=674977 GN=metB PE=3 SV=1	metB	41.929
VQFVDQSDEQALDAALAQKPK	21	Lac (K)	_VQFVDQSDEQALDAALAQK[Lac (K)]PK_	D0WSI8	Cystathionine gamma-synthase OS=Vibrio alginolyticus 40B OX=674977 GN=metB PE=3 SV=1	metB	41.929
ANKGDFK	7	Lac (K)	_ANK[Lac (K)]GDFK_	D0WSI8	Cystathionine gamma-synthase OS=Vibrio alginolyticus 40B OX=674977 GN=metB PE=3 SV=1	metB	41.929
PKLILLETPSNPLVR	15	Lac (K)	_PK[Lac (K)]LILLETPSNPLVR_	D0WSI8	Cystathionine gamma-synthase OS=Vibrio alginolyticus 40B OX=674977 GN=metB PE=3 SV=1	metB	41.929
YQDLIKR	7	Lac (K)	_YQDLIK[Lac (K)]R_	D0WYW6	30S ribosomal protein S15 OS=Vibrio alginolyticus 40B OX=674977 GN=rpsO PE=3 SV=1	rpsO	10.033
LLDYLKGK	8	Lac (K)	_LLDYLK[Lac (K)]GK_	D0WYW6	30S ribosomal protein S15 OS=Vibrio alginolyticus 40B OX=674977 GN=rpsO PE=3 SV=1	rpsO	10.033
KLLDYLK	7	Lac (K)	_K[Lac (K)]LLDYLK_	D0WYW6	30S ribosomal protein S15 OS=Vibrio alginolyticus 40B OX=674977 GN=rpsO PE=3 SV=1	rpsO	10.033
NLARYQDLIK	10	Unmodified	_NLARYQDLIK_	D0WYW6	30S ribosomal protein S15 OS=Vibrio alginolyticus 40B OX=674977 GN=rpsO PE=3 SV=1	rpsO	10.033
TAAKVDEFLEGPAK	14	Lac (K)	_TAAK[Lac (K)]VDEFLEGPAK_	D0X011	6-phosphogluconate dehydrogenase, decarboxylating OS=Vibrio alginolyticus 40B OX=674977 GN=VMC_27610 PE=3 SV=1	VMC_27610	52.45
CLSALKDQR	9	Carbamidomethyl (C),Lac (K)	_C[Carbamidomethyl (C)]LSALK[Lac (K)]DQR_	D0X011	6-phosphogluconate dehydrogenase, decarboxylating OS=Vibrio alginolyticus 40B OX=674977 GN=VMC_27610 PE=3 SV=1	VMC_27610	52.45
TITPVEGDKQEWVDALR	17	Lac (K)	_TITPVEGDK[Lac (K)]QEWVDALR_	D0X011	6-phosphogluconate dehydrogenase, decarboxylating OS=Vibrio alginolyticus 40B OX=674977 GN=VMC_27610 PE=3 SV=1	VMC_27610	52.45
TITPVEGDKQEWVDALR	17	Lac (K)	_TITPVEGDK[Lac (K)]QEWVDALR_	D0X011	6-phosphogluconate dehydrogenase, decarboxylating OS=Vibrio alginolyticus 40B OX=674977 GN=VMC_27610 PE=3 SV=1	VMC_27610	52.45
TITPVEGDKQEWVDALR	17	Unmodified	_TITPVEGDKQEWVDALR_	D0X011	6-phosphogluconate dehydrogenase, decarboxylating OS=Vibrio alginolyticus 40B OX=674977 GN=VMC_27610 PE=3 SV=1	VMC_27610	52.45
ILDTAGQKGTGK	12	Lac (K)	_ILDTAGQK[Lac (K)]GTGK_	D0X011	6-phosphogluconate dehydrogenase, decarboxylating OS=Vibrio alginolyticus 40B OX=674977 GN=VMC_27610 PE=3 SV=1	VMC_27610	52.45
EKGIHFIGTGVSGGEEGAR	19	Lac (K)	_EK[Lac (K)]GIHFIGTGVSGGEEGAR_	D0X011	6-phosphogluconate dehydrogenase, decarboxylating OS=Vibrio alginolyticus 40B OX=674977 GN=VMC_27610 PE=3 SV=1	VMC_27610	52.45
EKGIHFIGTGVSGGEEGAR	19	Lac (K)	_EK[Lac (K)]GIHFIGTGVSGGEEGAR_	D0X011	6-phosphogluconate dehydrogenase, decarboxylating OS=Vibrio alginolyticus 40B OX=674977 GN=VMC_27610 PE=3 SV=1	VMC_27610	52.45
VEAESLFGKTITPVEGDK	18	Lac (K)	_VEAESLFGK[Lac (K)]TITPVEGDK_	D0X011	6-phosphogluconate dehydrogenase, decarboxylating OS=Vibrio alginolyticus 40B OX=674977 GN=VMC_27610 PE=3 SV=1	VMC_27610	52.45
VEAESLFGKTITPVEGDK	18	Lac (K)	_VEAESLFGK[Lac (K)]TITPVEGDK_	D0X011	6-phosphogluconate dehydrogenase, decarboxylating OS=Vibrio alginolyticus 40B OX=674977 GN=VMC_27610 PE=3 SV=1	VMC_27610	52.45
LPANLLQAQR	10	Unmodified	_LPANLLQAQR_	D0X011	6-phosphogluconate dehydrogenase, decarboxylating OS=Vibrio alginolyticus 40B OX=674977 GN=VMC_27610 PE=3 SV=1	VMC_27610	52.45
PIFQGIAAKTDAGEPCCDWVGNDGAGHFVK	30	Lac (K),Carbamidomethyl (C),Carbamidomethyl (C)	_PIFQGIAAK[Lac (K)]TDAGEPC[Carbamidomethyl (C)]C[Carbamidomethyl (C)]DWVGNDGAGHFVK_	D0X011	6-phosphogluconate dehydrogenase, decarboxylating OS=Vibrio alginolyticus 40B OX=674977 GN=VMC_27610 PE=3 SV=1	VMC_27610	52.45
GIHFIGTGVSGGEEGAR	17	Unmodified	_GIHFIGTGVSGGEEGAR_	D0X011	6-phosphogluconate dehydrogenase, decarboxylating OS=Vibrio alginolyticus 40B OX=674977 GN=VMC_27610 PE=3 SV=1	VMC_27610	52.45
GIHFIGTGVSGGEEGAR	17	Unmodified	_GIHFIGTGVSGGEEGAR_	D0X011	6-phosphogluconate dehydrogenase, decarboxylating OS=Vibrio alginolyticus 40B OX=674977 GN=VMC_27610 PE=3 SV=1	VMC_27610	52.45
NILQGSLAAWR	11	Unmodified	_NILQGSLAAWR_	D0X011	6-phosphogluconate dehydrogenase, decarboxylating OS=Vibrio alginolyticus 40B OX=674977 GN=VMC_27610 PE=3 SV=1	VMC_27610	52.45
KVMLMVR	7	Lac (K),Oxidation (M)	_K[Lac (K)]VM[Oxidation (M)]LMVR_	D0X011	6-phosphogluconate dehydrogenase, decarboxylating OS=Vibrio alginolyticus 40B OX=674977 GN=VMC_27610 PE=3 SV=1	VMC_27610	52.45
FIEALVPLLDK	11	Unmodified	_FIEALVPLLDK_	D0X011	6-phosphogluconate dehydrogenase, decarboxylating OS=Vibrio alginolyticus 40B OX=674977 GN=VMC_27610 PE=3 SV=1	VMC_27610	52.45
DEDGEPLVEKILDTAGQK	18	Lac (K)	_DEDGEPLVEK[Lac (K)]ILDTAGQK_	D0X011	6-phosphogluconate dehydrogenase, decarboxylating OS=Vibrio alginolyticus 40B OX=674977 GN=VMC_27610 PE=3 SV=1	VMC_27610	52.45
DYFGAHTYER	10	Unmodified	_DYFGAHTYER_	D0X011	6-phosphogluconate dehydrogenase, decarboxylating OS=Vibrio alginolyticus 40B OX=674977 GN=VMC_27610 PE=3 SV=1	VMC_27610	52.45
TDAGEPCCDWVGNDGAGHFVK	21	Carbamidomethyl (C),Carbamidomethyl (C)	_TDAGEPC[Carbamidomethyl (C)]C[Carbamidomethyl (C)]DWVGNDGAGHFVK_	D0X011	6-phosphogluconate dehydrogenase, decarboxylating OS=Vibrio alginolyticus 40B OX=674977 GN=VMC_27610 PE=3 SV=1	VMC_27610	52.45
TITPVEGDK	9	Unmodified	_TITPVEGDK_	D0X011	6-phosphogluconate dehydrogenase, decarboxylating OS=Vibrio alginolyticus 40B OX=674977 GN=VMC_27610 PE=3 SV=1	VMC_27610	52.45
PIFQGIAAK	9	Unmodified	_PIFQGIAAK_	D0X011	6-phosphogluconate dehydrogenase, decarboxylating OS=Vibrio alginolyticus 40B OX=674977 GN=VMC_27610 PE=3 SV=1	VMC_27610	52.45
MAHGFFNNIAKR	12	Lac (K)	_MAHGFFNNIAK[Lac (K)]R_	D0WUD1	Uncharacterized protein OS=Vibrio alginolyticus 40B OX=674977 GN=VMC_07810 PE=4 SV=1	VMC_07810	38.999
MAHGFFNNIAKR	12	Lac (K)	_MAHGFFNNIAK[Lac (K)]R_	D0WUD1	Uncharacterized protein OS=Vibrio alginolyticus 40B OX=674977 GN=VMC_07810 PE=4 SV=1	VMC_07810	38.999
LPEPIIAKSTSWVR	14	Lac (K)	_LPEPIIAK[Lac (K)]STSWVR_	D0WUD1	Uncharacterized protein OS=Vibrio alginolyticus 40B OX=674977 GN=VMC_07810 PE=4 SV=1	VMC_07810	38.999
CFPGSEKGALASR	13	Carbamidomethyl (C),Lac (K)	_C[Carbamidomethyl (C)]FPGSEK[Lac (K)]GALASR_	D0WUD1	Uncharacterized protein OS=Vibrio alginolyticus 40B OX=674977 GN=VMC_07810 PE=4 SV=1	VMC_07810	38.999
KLPEPIIAKSTSWVR	15	Lac (K)	_KLPEPIIAK[Lac (K)]STSWVR_	D0WUD1	Uncharacterized protein OS=Vibrio alginolyticus 40B OX=674977 GN=VMC_07810 PE=4 SV=1	VMC_07810	38.999
KLPEPIIAKSTSWVR	15	Lac (K)	_KLPEPIIAK[Lac (K)]STSWVR_	D0WUD1	Uncharacterized protein OS=Vibrio alginolyticus 40B OX=674977 GN=VMC_07810 PE=4 SV=1	VMC_07810	38.999
KKLPEPIIAK	10	Lac (K)	_K[Lac (K)]KLPEPIIAK_	D0WUD1	Uncharacterized protein OS=Vibrio alginolyticus 40B OX=674977 GN=VMC_07810 PE=4 SV=1	VMC_07810	38.999
KKLPEPIIAK	10	Lac (K)	_KK[Lac (K)]LPEPIIAK_	D0WUD1	Uncharacterized protein OS=Vibrio alginolyticus 40B OX=674977 GN=VMC_07810 PE=4 SV=1	VMC_07810	38.999
LYTHSPLSIPVEIIHGK	17	Unmodified	_LYTHSPLSIPVEIIHGK_	D0WUD1	Uncharacterized protein OS=Vibrio alginolyticus 40B OX=674977 GN=VMC_07810 PE=4 SV=1	VMC_07810	38.999
SEAEKCDIPVLTYEAGEALR	20	Lac (K),Carbamidomethyl (C)	_SEAEK[Lac (K)]C[Carbamidomethyl (C)]DIPVLTYEAGEALR_	D0WUD1	Uncharacterized protein OS=Vibrio alginolyticus 40B OX=674977 GN=VMC_07810 PE=4 SV=1	VMC_07810	38.999
VMQAIGMLR	9	Unmodified	_VMQAIGMLR_	D0WUD1	Uncharacterized protein OS=Vibrio alginolyticus 40B OX=674977 GN=VMC_07810 PE=4 SV=1	VMC_07810	38.999
FDPLSISAGVLGVR	14	Unmodified	_FDPLSISAGVLGVR_	D0WUD1	Uncharacterized protein OS=Vibrio alginolyticus 40B OX=674977 GN=VMC_07810 PE=4 SV=1	VMC_07810	38.999
CDYILDLHTGAIHR	14	Carbamidomethyl (C)	_C[Carbamidomethyl (C)]DYILDLHTGAIHR_	D0WUD1	Uncharacterized protein OS=Vibrio alginolyticus 40B OX=674977 GN=VMC_07810 PE=4 SV=1	VMC_07810	38.999
LKGTVIAVPIVNVFGFIHK	19	Lac (K)	_LK[Lac (K)]GTVIAVPIVNVFGFIHK_	D0WUD1	Uncharacterized protein OS=Vibrio alginolyticus 40B OX=674977 GN=VMC_07810 PE=4 SV=1	VMC_07810	38.999
GTVIAVPIVNVFGFIHK	17	Unmodified	_GTVIAVPIVNVFGFIHK_	D0WUD1	Uncharacterized protein OS=Vibrio alginolyticus 40B OX=674977 GN=VMC_07810 PE=4 SV=1	VMC_07810	38.999
SWTLVKVLEK	10	Lac (K)	_SWTLVK[Lac (K)]VLEK_	D0WT94	30S ribosomal protein S17 OS=Vibrio alginolyticus 40B OX=674977 GN=rpsQ PE=3 SV=1	rpsQ	9.586
VVSDKMDK	8	Lac (K)	_VVSDK[Lac (K)]MDK_	D0WT94	30S ribosomal protein S17 OS=Vibrio alginolyticus 40B OX=674977 GN=rpsQ PE=3 SV=1	rpsQ	9.586
VHAHDENNECGLGDTVEIAECRPLSKTK	28	Carbamidomethyl (C),Carbamidomethyl (C),Lac (K)	_VHAHDENNEC[Carbamidomethyl (C)]GLGDTVEIAEC[Carbamidomethyl (C)]RPLSK[Lac (K)]TK_	D0WT94	30S ribosomal protein S17 OS=Vibrio alginolyticus 40B OX=674977 GN=rpsQ PE=3 SV=1	rpsQ	9.586
VHAHDENNECGLGDTVEIAECRPLSKTK	28	Carbamidomethyl (C),Carbamidomethyl (C),Lac (K)	_VHAHDENNEC[Carbamidomethyl (C)]GLGDTVEIAEC[Carbamidomethyl (C)]RPLSK[Lac (K)]TK_	D0WT94	30S ribosomal protein S17 OS=Vibrio alginolyticus 40B OX=674977 GN=rpsQ PE=3 SV=1	rpsQ	9.586
HPIYGKYVK	9	Lac (K)	_HPIYGK[Lac (K)]YVK_	D0WT94	30S ribosomal protein S17 OS=Vibrio alginolyticus 40B OX=674977 GN=rpsQ PE=3 SV=1	rpsQ	9.586
MDKSITVAIER	11	Lac (K)	_MDK[Lac (K)]SITVAIER_	D0WT94	30S ribosomal protein S17 OS=Vibrio alginolyticus 40B OX=674977 GN=rpsQ PE=3 SV=1	rpsQ	9.586
MDKSITVAIER	11	Oxidation (M),Lac (K)	_M[Oxidation (M)]DK[Lac (K)]SITVAIER_	D0WT94	30S ribosomal protein S17 OS=Vibrio alginolyticus 40B OX=674977 GN=rpsQ PE=3 SV=1	rpsQ	9.586
TTKVHAHDENNECGLGDTVEIAECRPLSK	29	Lac (K),Carbamidomethyl (C),Carbamidomethyl (C)	_TTK[Lac (K)]VHAHDENNEC[Carbamidomethyl (C)]GLGDTVEIAEC[Carbamidomethyl (C)]RPLSK_	D0WT94	30S ribosomal protein S17 OS=Vibrio alginolyticus 40B OX=674977 GN=rpsQ PE=3 SV=1	rpsQ	9.586
TKSWTLVK	8	Lac (K)	_TK[Lac (K)]SWTLVK_	D0WT94	30S ribosomal protein S17 OS=Vibrio alginolyticus 40B OX=674977 GN=rpsQ PE=3 SV=1	rpsQ	9.586
FVKHPIYGK	9	Lac (K)	_FVK[Lac (K)]HPIYGK_	D0WT94	30S ribosomal protein S17 OS=Vibrio alginolyticus 40B OX=674977 GN=rpsQ PE=3 SV=1	rpsQ	9.586
TTKVHAHDENNECGLGDTVEIAECR	25	Lac (K),Carbamidomethyl (C),Carbamidomethyl (C)	_TTK[Lac (K)]VHAHDENNEC[Carbamidomethyl (C)]GLGDTVEIAEC[Carbamidomethyl (C)]R_	D0WT94	30S ribosomal protein S17 OS=Vibrio alginolyticus 40B OX=674977 GN=rpsQ PE=3 SV=1	rpsQ	9.586
RTTKVHAHDENNECGLGDTVEIAECRPLSK	30	Lac (K),Carbamidomethyl (C),Carbamidomethyl (C)	_RTTK[Lac (K)]VHAHDENNEC[Carbamidomethyl (C)]GLGDTVEIAEC[Carbamidomethyl (C)]RPLSK_	D0WT94	30S ribosomal protein S17 OS=Vibrio alginolyticus 40B OX=674977 GN=rpsQ PE=3 SV=1	rpsQ	9.586
RTTKVHAHDENNECGLGDTVEIAECRPLSK	30	Lac (K),Carbamidomethyl (C),Carbamidomethyl (C)	_RTTK[Lac (K)]VHAHDENNEC[Carbamidomethyl (C)]GLGDTVEIAEC[Carbamidomethyl (C)]RPLSK_	D0WT94	30S ribosomal protein S17 OS=Vibrio alginolyticus 40B OX=674977 GN=rpsQ PE=3 SV=1	rpsQ	9.586
AVLEHTVEKLLSHPNISK	18	Lac (K)	_AVLEHTVEK[Lac (K)]LLSHPNISK_	D0WUE7	2-C-methyl-D-erythritol 4-phosphate cytidylyltransferase OS=Vibrio alginolyticus 40B OX=674977 GN=ispD PE=3 SV=1	ispD	26.517
APNAKMR	7	Lac (K)	_APNAK[Lac (K)]MR_	D0WW49	Fe/S biogenesis protein NfuA OS=Vibrio alginolyticus 40B OX=674977 GN=nfuA PE=3 SV=1	nfuA	21.014
KVADDAPLVER	11	Lac (K)	_K[Lac (K)]VADDAPLVER_	D0WW49	Fe/S biogenesis protein NfuA OS=Vibrio alginolyticus 40B OX=674977 GN=nfuA PE=3 SV=1	nfuA	21.014
MGSQLTLKAPNAK	13	Lac (K)	_MGSQLTLK[Lac (K)]APNAK_	D0WW49	Fe/S biogenesis protein NfuA OS=Vibrio alginolyticus 40B OX=674977 GN=nfuA PE=3 SV=1	nfuA	21.014
VDEVPEHEKHLAFDK	15	Lac (K)	_VDEVPEHEK[Lac (K)]HLAFDK_	D0WX77	Zinc metalloprotease OS=Vibrio alginolyticus 40B OX=674977 GN=VMC_17770 PE=3 SV=1	VMC_17770	49.191
VDEVPEHEKHLAFDK	15	Lac (K)	_VDEVPEHEK[Lac (K)]HLAFDK_	D0WX77	Zinc metalloprotease OS=Vibrio alginolyticus 40B OX=674977 GN=VMC_17770 PE=3 SV=1	VMC_17770	49.191
VEKFSIGFGK	10	Lac (K)	_VEK[Lac (K)]FSIGFGK_	D0WX77	Zinc metalloprotease OS=Vibrio alginolyticus 40B OX=674977 GN=VMC_17770 PE=3 SV=1	VMC_17770	49.191
ELANKEVVGFAGIAPK	16	Lac (K)	_ELANK[Lac (K)]EVVGFAGIAPK_	D0WX77	Zinc metalloprotease OS=Vibrio alginolyticus 40B OX=674977 GN=VMC_17770 PE=3 SV=1	VMC_17770	49.191
HLAFDKK	7	Lac (K)	_HLAFDK[Lac (K)]K_	D0WX77	Zinc metalloprotease OS=Vibrio alginolyticus 40B OX=674977 GN=VMC_17770 PE=3 SV=1	VMC_17770	49.191
VTEWKQVVEAVR	12	Lac (K)	_VTEWK[Lac (K)]QVVEAVR_	D0WX77	Zinc metalloprotease OS=Vibrio alginolyticus 40B OX=674977 GN=VMC_17770 PE=3 SV=1	VMC_17770	49.191
CGVKVEK	7	Carbamidomethyl (C),Lac (K)	_C[Carbamidomethyl (C)]GVK[Lac (K)]VEK_	D0WX77	Zinc metalloprotease OS=Vibrio alginolyticus 40B OX=674977 GN=VMC_17770 PE=3 SV=1	VMC_17770	49.191
SIWSKVGK	8	Lac (K)	_SIWSK[Lac (K)]VGK_	D0WX77	Zinc metalloprotease OS=Vibrio alginolyticus 40B OX=674977 GN=VMC_17770 PE=3 SV=1	VMC_17770	49.191
HLAFDKKPLWK	11	Lac (K)	_HLAFDK[Lac (K)]KPLWK_	D0WX77	Zinc metalloprotease OS=Vibrio alginolyticus 40B OX=674977 GN=VMC_17770 PE=3 SV=1	VMC_17770	49.191
HLDCFKGNENR	11	Carbamidomethyl (C),Lac (K)	_HLDC[Carbamidomethyl (C)]FK[Lac (K)]GNENR_	D0X331	SM-20-related protein OS=Vibrio alginolyticus 40B OX=674977 GN=VMC_38310 PE=4 SV=1	VMC_38310	23.544
HLDCFKGNENR	11	Carbamidomethyl (C),Lac (K)	_HLDC[Carbamidomethyl (C)]FK[Lac (K)]GNENR_	D0X331	SM-20-related protein OS=Vibrio alginolyticus 40B OX=674977 GN=VMC_38310 PE=4 SV=1	VMC_38310	23.544
DCIPSNWKK	9	Carbamidomethyl (C),Lac (K)	_DC[Carbamidomethyl (C)]IPSNWK[Lac (K)]K_	D0X331	SM-20-related protein OS=Vibrio alginolyticus 40B OX=674977 GN=VMC_38310 PE=4 SV=1	VMC_38310	23.544
YEEGDFYQKHLDCFK	15	Lac (K),Carbamidomethyl (C)	_YEEGDFYQK[Lac (K)]HLDC[Carbamidomethyl (C)]FK_	D0X331	SM-20-related protein OS=Vibrio alginolyticus 40B OX=674977 GN=VMC_38310 PE=4 SV=1	VMC_38310	23.544
KEFISPSQLLR	11	Lac (K)	_K[Lac (K)]EFISPSQLLR_	D0WXJ2	PNPLA domain-containing protein OS=Vibrio alginolyticus 40B OX=674977 GN=VMC_18920 PE=4 SV=1	VMC_18920	31.316
LSSLDKLIVR	10	Lac (K)	_LSSLDK[Lac (K)]LIVR_	D0WVL3	Putative cytochrome c-type biogenesis protein OS=Vibrio alginolyticus 40B OX=674977 GN=VMC_12130 PE=4 SV=1	VMC_12130	44.826
HDVLCKAR	8	Carbamidomethyl (C),Lac (K)	_HDVLC[Carbamidomethyl (C)]K[Lac (K)]AR_	D0X0G0	Uncharacterized protein OS=Vibrio alginolyticus 40B OX=674977 GN=VMC_29100 PE=4 SV=1	VMC_29100	49.941
QFKQICILR	9	Lac (K),Carbamidomethyl (C)	_QFK[Lac (K)]QIC[Carbamidomethyl (C)]ILR_	D0X0G0	Uncharacterized protein OS=Vibrio alginolyticus 40B OX=674977 GN=VMC_29100 PE=4 SV=1	VMC_29100	49.941
YGEPTHVKDR	10	Lac (K)	_YGEPTHVK[Lac (K)]DR_	D0X0G0	Uncharacterized protein OS=Vibrio alginolyticus 40B OX=674977 GN=VMC_29100 PE=4 SV=1	VMC_29100	49.941
NNAQKVDELLGLPK	14	Lac (K)	_NNAQK[Lac (K)]VDELLGLPK_	D0WVZ2	NADPH-flavin oxidoreductase OS=Vibrio alginolyticus 40B OX=674977 GN=VMC_13420 PE=3 SV=1	VMC_13420	26.624
SSNQKQSTWSQEVTSK	16	Lac (K)	_SSNQK[Lac (K)]QSTWSQEVTSK_	D0WVZ2	NADPH-flavin oxidoreductase OS=Vibrio alginolyticus 40B OX=674977 GN=VMC_13420 PE=3 SV=1	VMC_13420	26.624
NTAILFGMCLGHPDQAPEVKPR	22	Carbamidomethyl (C),Lac (K)	_NTAILFGMC[Carbamidomethyl (C)]LGHPDQAPEVK[Lac (K)]PR_	D0WVZ2	NADPH-flavin oxidoreductase OS=Vibrio alginolyticus 40B OX=674977 GN=VMC_13420 PE=3 SV=1	VMC_13420	26.624
QSTWSQEVTSKLAGESR	17	Lac (K)	_QSTWSQEVTSK[Lac (K)]LAGESR_	D0WVZ2	NADPH-flavin oxidoreductase OS=Vibrio alginolyticus 40B OX=674977 GN=VMC_13420 PE=3 SV=1	VMC_13420	26.624
DKAAGIIIGTR	11	Lac (K)	_DK[Lac (K)]AAGIIIGTR_	D0WTA5	Primosomal protein N' OS=Vibrio alginolyticus 40B OX=674977 GN=priA PE=3 SV=1	priA	82.337
PAIELLPNAKK	11	Lac (K)	_PAIELLPNAK[Lac (K)]K_	D0WTA5	Primosomal protein N' OS=Vibrio alginolyticus 40B OX=674977 GN=priA PE=3 SV=1	priA	82.337
TSEKELPGR	9	Lac (K)	_TSEK[Lac (K)]ELPGR_	D0X164	Crossover junction endodeoxyribonuclease RuvC OS=Vibrio alginolyticus 40B OX=674977 GN=ruvC PE=3 SV=1	ruvC	18.402
LHLVQGTVKNHR	12	Lac (K)	_LHLVQGTVK[Lac (K)]NHR_	D0WZV4	Transcriptional regulator, LuxR family OS=Vibrio alginolyticus 40B OX=674977 GN=VMC_27040 PE=4 SV=1	VMC_27040	33.969
SYGAPTITKDGVSVAK	16	Lac (K)	_SYGAPTITK[Lac (K)]DGVSVAK_	D0X2H3	Chaperonin GroEL OS=Vibrio alginolyticus 40B OX=674977 GN=groEL PE=3 SV=1	groEL	56.345
EMSKPCSDK	9	Lac (K),Carbamidomethyl (C)	_EMSK[Lac (K)]PC[Carbamidomethyl (C)]SDK_	D0X2H3	Chaperonin GroEL OS=Vibrio alginolyticus 40B OX=674977 GN=groEL PE=3 SV=1	groEL	56.345
EMSKPCSDK	9	Oxidation (M),Lac (K),Carbamidomethyl (C)	_EM[Oxidation (M)]SK[Lac (K)]PC[Carbamidomethyl (C)]SDK_	D0X2H3	Chaperonin GroEL OS=Vibrio alginolyticus 40B OX=674977 GN=groEL PE=3 SV=1	groEL	56.345
ATAVKAPGFGDNR	13	Lac (K)	_ATAVK[Lac (K)]APGFGDNR_	D0X2H3	Chaperonin GroEL OS=Vibrio alginolyticus 40B OX=674977 GN=groEL PE=3 SV=1	groEL	56.345
ATEAAVEKLR	10	Lac (K)	_ATEAAVEK[Lac (K)]LR_	D0X2H3	Chaperonin GroEL OS=Vibrio alginolyticus 40B OX=674977 GN=groEL PE=3 SV=1	groEL	56.345
NVVLDKSYGAPTITK	15	Lac (K)	_NVVLDK[Lac (K)]SYGAPTITK_	D0X2H3	Chaperonin GroEL OS=Vibrio alginolyticus 40B OX=674977 GN=groEL PE=3 SV=1	groEL	56.345
AVASGMNPMDLKR	13	Lac (K)	_AVASGMNPMDLK[Lac (K)]R_	D0X2H3	Chaperonin GroEL OS=Vibrio alginolyticus 40B OX=674977 GN=groEL PE=3 SV=1	groEL	56.345
AVASGMNPMDLKR	13	Oxidation (M),Lac (K)	_AVASGM[Oxidation (M)]NPMDLK[Lac (K)]R_	D0X2H3	Chaperonin GroEL OS=Vibrio alginolyticus 40B OX=674977 GN=groEL PE=3 SV=1	groEL	56.345
AVASGMNPMDLKR	13	Oxidation (M),Lac (K)	_AVASGMNPM[Oxidation (M)]DLK[Lac (K)]R_	D0X2H3	Chaperonin GroEL OS=Vibrio alginolyticus 40B OX=674977 GN=groEL PE=3 SV=1	groEL	56.345
AVASGMNPMDLKR	13	Oxidation (M),Oxidation (M),Lac (K)	_AVASGM[Oxidation (M)]NPM[Oxidation (M)]DLK[Lac (K)]R_	D0X2H3	Chaperonin GroEL OS=Vibrio alginolyticus 40B OX=674977 GN=groEL PE=3 SV=1	groEL	56.345
VASIEKQIETTTSQYDKDK	19	Lac (K)	_VASIEK[Lac (K)]QIETTTSQYDKDK_	D0X2H3	Chaperonin GroEL OS=Vibrio alginolyticus 40B OX=674977 GN=groEL PE=3 SV=1	groEL	56.345
ATAVKAPGFGDNRK	14	Lac (K)	_ATAVK[Lac (K)]APGFGDNRK_	D0X2H3	Chaperonin GroEL OS=Vibrio alginolyticus 40B OX=674977 GN=groEL PE=3 SV=1	groEL	56.345
ATAVKAPGFGDNRK	14	Lac (K)	_ATAVK[Lac (K)]APGFGDNRK_	D0X2H3	Chaperonin GroEL OS=Vibrio alginolyticus 40B OX=674977 GN=groEL PE=3 SV=1	groEL	56.345
QIETTTSQYDKDK	13	Lac (K)	_QIETTTSQYDK[Lac (K)]DK_	D0X2H3	Chaperonin GroEL OS=Vibrio alginolyticus 40B OX=674977 GN=groEL PE=3 SV=1	groEL	56.345
QIETTTSQYDKDK	13	Unmodified	_QIETTTSQYDKDK_	D0X2H3	Chaperonin GroEL OS=Vibrio alginolyticus 40B OX=674977 GN=groEL PE=3 SV=1	groEL	56.345
IAKELADLK	9	Lac (K)	_IAK[Lac (K)]ELADLK_	D0X2H3	Chaperonin GroEL OS=Vibrio alginolyticus 40B OX=674977 GN=groEL PE=3 SV=1	groEL	56.345
IAKELADLKGDNDDQNVGIR	20	Lac (K)	_IAK[Lac (K)]ELADLKGDNDDQNVGIR_	D0X2H3	Chaperonin GroEL OS=Vibrio alginolyticus 40B OX=674977 GN=groEL PE=3 SV=1	groEL	56.345
ATLEQLGSAKK	11	Lac (K)	_ATLEQLGSAK[Lac (K)]K_	D0X2H3	Chaperonin GroEL OS=Vibrio alginolyticus 40B OX=674977 GN=groEL PE=3 SV=1	groEL	56.345
KVTITKDTTTIVGGAAEASAIADR	24	Lac (K)	_KVTITK[Lac (K)]DTTTIVGGAAEASAIADR_	D0X2H3	Chaperonin GroEL OS=Vibrio alginolyticus 40B OX=674977 GN=groEL PE=3 SV=1	groEL	56.345
GIDKATEAAVEK	12	Lac (K)	_GIDK[Lac (K)]ATEAAVEK_	D0X2H3	Chaperonin GroEL OS=Vibrio alginolyticus 40B OX=674977 GN=groEL PE=3 SV=1	groEL	56.345
ELLPVLEEVAKSSR	14	Unmodified	_ELLPVLEEVAKSSR_	D0X2H3	Chaperonin GroEL OS=Vibrio alginolyticus 40B OX=674977 GN=groEL PE=3 SV=1	groEL	56.345
ELLPVLEEVAKSSR	14	Lac (K)	_ELLPVLEEVAK[Lac (K)]SSR_	D0X2H3	Chaperonin GroEL OS=Vibrio alginolyticus 40B OX=674977 GN=groEL PE=3 SV=1	groEL	56.345
QIETTTSQYDKDKLQQR	17	Lac (K)	_QIETTTSQYDKDK[Lac (K)]LQQR_	D0X2H3	Chaperonin GroEL OS=Vibrio alginolyticus 40B OX=674977 GN=groEL PE=3 SV=1	groEL	56.345
AAKDVLFANDAR	12	Lac (K)	_AAK[Lac (K)]DVLFANDAR_	D0X2H3	Chaperonin GroEL OS=Vibrio alginolyticus 40B OX=674977 GN=groEL PE=3 SV=1	groEL	56.345
VTITKDTTTIVGGAAEASAIADR	23	Lac (K)	_VTITK[Lac (K)]DTTTIVGGAAEASAIADR_	D0X2H3	Chaperonin GroEL OS=Vibrio alginolyticus 40B OX=674977 GN=groEL PE=3 SV=1	groEL	56.345
VASIEKQIETTTSQYDK	17	Lac (K)	_VASIEK[Lac (K)]QIETTTSQYDK_	D0X2H3	Chaperonin GroEL OS=Vibrio alginolyticus 40B OX=674977 GN=groEL PE=3 SV=1	groEL	56.345
MLKGVNLLADAVK	13	Oxidation (M),Lac (K)	_M[Oxidation (M)]LK[Lac (K)]GVNLLADAVK_	D0X2H3	Chaperonin GroEL OS=Vibrio alginolyticus 40B OX=674977 GN=groEL PE=3 SV=1	groEL	56.345
MLKGVNLLADAVK	13	Lac (K)	_MLK[Lac (K)]GVNLLADAVK_	D0X2H3	Chaperonin GroEL OS=Vibrio alginolyticus 40B OX=674977 GN=groEL PE=3 SV=1	groEL	56.345
DKFENMGAQMVKQVASK	17	Lac (K)	_DKFENMGAQMVK[Lac (K)]QVASK_	D0X2H3	Chaperonin GroEL OS=Vibrio alginolyticus 40B OX=674977 GN=groEL PE=3 SV=1	groEL	56.345
DKFENMGAQMVKQVASK	17	Lac (K)	_DKFENMGAQMVK[Lac (K)]QVASK_	D0X2H3	Chaperonin GroEL OS=Vibrio alginolyticus 40B OX=674977 GN=groEL PE=3 SV=1	groEL	56.345
DKFENMGAQMVKQVASK	17	Oxidation (M),Lac (K)	_DKFENM[Oxidation (M)]GAQMVK[Lac (K)]QVASK_	D0X2H3	Chaperonin GroEL OS=Vibrio alginolyticus 40B OX=674977 GN=groEL PE=3 SV=1	groEL	56.345
DKFENMGAQMVKQVASK	17	Oxidation (M),Oxidation (M),Lac (K)	_DKFENM[Oxidation (M)]GAQM[Oxidation (M)]VK[Lac (K)]QVASK_	D0X2H3	Chaperonin GroEL OS=Vibrio alginolyticus 40B OX=674977 GN=groEL PE=3 SV=1	groEL	56.345
DKFENMGAQMVKQVASK	17	Oxidation (M),Lac (K)	_DKFENMGAQM[Oxidation (M)]VK[Lac (K)]QVASK_	D0X2H3	Chaperonin GroEL OS=Vibrio alginolyticus 40B OX=674977 GN=groEL PE=3 SV=1	groEL	56.345
DKFENMGAQMVKQVASK	17	Oxidation (M),Lac (K)	_DKFENMGAQM[Oxidation (M)]VK[Lac (K)]QVASK_	D0X2H3	Chaperonin GroEL OS=Vibrio alginolyticus 40B OX=674977 GN=groEL PE=3 SV=1	groEL	56.345
ELADLKGDNDDQNVGIR	17	Lac (K)	_ELADLK[Lac (K)]GDNDDQNVGIR_	D0X2H3	Chaperonin GroEL OS=Vibrio alginolyticus 40B OX=674977 GN=groEL PE=3 SV=1	groEL	56.345
ELADLKGDNDDQNVGIR	17	Unmodified	_ELADLKGDNDDQNVGIR_	D0X2H3	Chaperonin GroEL OS=Vibrio alginolyticus 40B OX=674977 GN=groEL PE=3 SV=1	groEL	56.345
EMSKPCSDKESITQVGSISANSDR	24	Oxidation (M),Carbamidomethyl (C)	_EM[Oxidation (M)]SKPC[Carbamidomethyl (C)]SDKESITQVGSISANSDR_	D0X2H3	Chaperonin GroEL OS=Vibrio alginolyticus 40B OX=674977 GN=groEL PE=3 SV=1	groEL	56.345
EMSKPCSDKESITQVGSISANSDR	24	Lac (K),Carbamidomethyl (C)	_EMSK[Lac (K)]PC[Carbamidomethyl (C)]SDKESITQVGSISANSDR_	D0X2H3	Chaperonin GroEL OS=Vibrio alginolyticus 40B OX=674977 GN=groEL PE=3 SV=1	groEL	56.345
EMSKPCSDKESITQVGSISANSDR	24	Carbamidomethyl (C),Lac (K)	_EMSKPC[Carbamidomethyl (C)]SDK[Lac (K)]ESITQVGSISANSDR_	D0X2H3	Chaperonin GroEL OS=Vibrio alginolyticus 40B OX=674977 GN=groEL PE=3 SV=1	groEL	56.345
EMSKPCSDKESITQVGSISANSDR	24	Oxidation (M),Carbamidomethyl (C),Lac (K)	_EM[Oxidation (M)]SKPC[Carbamidomethyl (C)]SDK[Lac (K)]ESITQVGSISANSDR_	D0X2H3	Chaperonin GroEL OS=Vibrio alginolyticus 40B OX=674977 GN=groEL PE=3 SV=1	groEL	56.345
IGAATEVEMKEK	12	Lac (K)	_IGAATEVEMK[Lac (K)]EK_	D0X2H3	Chaperonin GroEL OS=Vibrio alginolyticus 40B OX=674977 GN=groEL PE=3 SV=1	groEL	56.345
IGAATEVEMKEK	12	Oxidation (M),Lac (K)	_IGAATEVEM[Oxidation (M)]K[Lac (K)]EK_	D0X2H3	Chaperonin GroEL OS=Vibrio alginolyticus 40B OX=674977 GN=groEL PE=3 SV=1	groEL	56.345
SYGAPTITK	9	Unmodified	_SYGAPTITK_	D0X2H3	Chaperonin GroEL OS=Vibrio alginolyticus 40B OX=674977 GN=groEL PE=3 SV=1	groEL	56.345
DKFENMGAQMVK	12	Lac (K)	_DK[Lac (K)]FENMGAQMVK_	D0X2H3	Chaperonin GroEL OS=Vibrio alginolyticus 40B OX=674977 GN=groEL PE=3 SV=1	groEL	56.345
DKFENMGAQMVK	12	Lac (K),Oxidation (M),Oxidation (M)	_DK[Lac (K)]FENM[Oxidation (M)]GAQM[Oxidation (M)]VK_	D0X2H3	Chaperonin GroEL OS=Vibrio alginolyticus 40B OX=674977 GN=groEL PE=3 SV=1	groEL	56.345
DKFENMGAQMVK	12	Lac (K),Oxidation (M)	_DK[Lac (K)]FENM[Oxidation (M)]GAQMVK_	D0X2H3	Chaperonin GroEL OS=Vibrio alginolyticus 40B OX=674977 GN=groEL PE=3 SV=1	groEL	56.345
DKFENMGAQMVK	12	Unmodified	_DKFENMGAQMVK_	D0X2H3	Chaperonin GroEL OS=Vibrio alginolyticus 40B OX=674977 GN=groEL PE=3 SV=1	groEL	56.345
KDRVDDALHATR	12	Lac (K)	_K[Lac (K)]DRVDDALHATR_	D0X2H3	Chaperonin GroEL OS=Vibrio alginolyticus 40B OX=674977 GN=groEL PE=3 SV=1	groEL	56.345
KDRVDDALHATR	12	Lac (K)	_K[Lac (K)]DRVDDALHATR_	D0X2H3	Chaperonin GroEL OS=Vibrio alginolyticus 40B OX=674977 GN=groEL PE=3 SV=1	groEL	56.345
FENMGAQMVKQVASK	15	Lac (K)	_FENMGAQMVK[Lac (K)]QVASK_	D0X2H3	Chaperonin GroEL OS=Vibrio alginolyticus 40B OX=674977 GN=groEL PE=3 SV=1	groEL	56.345
FENMGAQMVKQVASK	15	Oxidation (M),Oxidation (M),Lac (K)	_FENM[Oxidation (M)]GAQM[Oxidation (M)]VK[Lac (K)]QVASK_	D0X2H3	Chaperonin GroEL OS=Vibrio alginolyticus 40B OX=674977 GN=groEL PE=3 SV=1	groEL	56.345
FENMGAQMVKQVASK	15	Oxidation (M),Lac (K)	_FENMGAQM[Oxidation (M)]VK[Lac (K)]QVASK_	D0X2H3	Chaperonin GroEL OS=Vibrio alginolyticus 40B OX=674977 GN=groEL PE=3 SV=1	groEL	56.345
FENMGAQMVKQVASK	15	Oxidation (M),Lac (K)	_FENM[Oxidation (M)]GAQMVK[Lac (K)]QVASK_	D0X2H3	Chaperonin GroEL OS=Vibrio alginolyticus 40B OX=674977 GN=groEL PE=3 SV=1	groEL	56.345
EIELKDK	7	Lac (K)	_EIELK[Lac (K)]DK_	D0X2H3	Chaperonin GroEL OS=Vibrio alginolyticus 40B OX=674977 GN=groEL PE=3 SV=1	groEL	56.345
LREMSKPCSDKESITQVGSISANSDR	26	Lac (K),Carbamidomethyl (C),Lac (K)	_LREMSK[Lac (K)]PC[Carbamidomethyl (C)]SDK[Lac (K)]ESITQVGSISANSDR_	D0X2H3	Chaperonin GroEL OS=Vibrio alginolyticus 40B OX=674977 GN=groEL PE=3 SV=1	groEL	56.345
LREMSKPCSDKESITQVGSISANSDR	26	Oxidation (M),Lac (K),Carbamidomethyl (C),Lac (K)	_LREM[Oxidation (M)]SK[Lac (K)]PC[Carbamidomethyl (C)]SDK[Lac (K)]ESITQVGSISANSDR_	D0X2H3	Chaperonin GroEL OS=Vibrio alginolyticus 40B OX=674977 GN=groEL PE=3 SV=1	groEL	56.345
AAVEEGIVAGGGVALTKIAK	20	Lac (K)	_AAVEEGIVAGGGVALTK[Lac (K)]IAK_	D0X2H3	Chaperonin GroEL OS=Vibrio alginolyticus 40B OX=674977 GN=groEL PE=3 SV=1	groEL	56.345
EIELKDKFENMGAQMVK	17	Lac (K)	_EIELK[Lac (K)]DKFENMGAQMVK_	D0X2H3	Chaperonin GroEL OS=Vibrio alginolyticus 40B OX=674977 GN=groEL PE=3 SV=1	groEL	56.345
EIELKDKFENMGAQMVK	17	Lac (K),Oxidation (M)	_EIELK[Lac (K)]DKFENM[Oxidation (M)]GAQMVK_	D0X2H3	Chaperonin GroEL OS=Vibrio alginolyticus 40B OX=674977 GN=groEL PE=3 SV=1	groEL	56.345
DGVSVAKEIELK	12	Lac (K)	_DGVSVAK[Lac (K)]EIELK_	D0X2H3	Chaperonin GroEL OS=Vibrio alginolyticus 40B OX=674977 GN=groEL PE=3 SV=1	groEL	56.345
MAAKDVLFANDAR	13	Unmodified	_MAAKDVLFANDAR_	D0X2H3	Chaperonin GroEL OS=Vibrio alginolyticus 40B OX=674977 GN=groEL PE=3 SV=1	groEL	56.345
AIGEIIAEAMEK	12	Unmodified	_AIGEIIAEAMEK_	D0X2H3	Chaperonin GroEL OS=Vibrio alginolyticus 40B OX=674977 GN=groEL PE=3 SV=1	groEL	56.345
DVLFANDAR	9	Unmodified	_DVLFANDAR_	D0X2H3	Chaperonin GroEL OS=Vibrio alginolyticus 40B OX=674977 GN=groEL PE=3 SV=1	groEL	56.345
GVNLLADAVK	10	Unmodified	_GVNLLADAVK_	D0X2H3	Chaperonin GroEL OS=Vibrio alginolyticus 40B OX=674977 GN=groEL PE=3 SV=1	groEL	56.345
GVNLLADAVK	10	Unmodified	_GVNLLADAVK_	D0X2H3	Chaperonin GroEL OS=Vibrio alginolyticus 40B OX=674977 GN=groEL PE=3 SV=1	groEL	56.345
VAKLSGGVAVIK	12	Lac (K)	_VAK[Lac (K)]LSGGVAVIK_	D0X2H3	Chaperonin GroEL OS=Vibrio alginolyticus 40B OX=674977 GN=groEL PE=3 SV=1	groEL	56.345
ATEAAVEKLREMSKPCSDK	19	Lac (K),Lac (K),Carbamidomethyl (C)	_ATEAAVEK[Lac (K)]LREMSK[Lac (K)]PC[Carbamidomethyl (C)]SDK_	D0X2H3	Chaperonin GroEL OS=Vibrio alginolyticus 40B OX=674977 GN=groEL PE=3 SV=1	groEL	56.345
ESITQVGSISANSDR	15	Unmodified	_ESITQVGSISANSDR_	D0X2H3	Chaperonin GroEL OS=Vibrio alginolyticus 40B OX=674977 GN=groEL PE=3 SV=1	groEL	56.345
RGIDKATEAAVEK	13	Lac (K)	_RGIDK[Lac (K)]ATEAAVEK_	D0X2H3	Chaperonin GroEL OS=Vibrio alginolyticus 40B OX=674977 GN=groEL PE=3 SV=1	groEL	56.345
AIGEIIAEAMEKVGR	15	Lac (K)	_AIGEIIAEAMEK[Lac (K)]VGR_	D0X2H3	Chaperonin GroEL OS=Vibrio alginolyticus 40B OX=674977 GN=groEL PE=3 SV=1	groEL	56.345
AIGEIIAEAMEKVGR	15	Oxidation (M),Lac (K)	_AIGEIIAEAM[Oxidation (M)]EK[Lac (K)]VGR_	D0X2H3	Chaperonin GroEL OS=Vibrio alginolyticus 40B OX=674977 GN=groEL PE=3 SV=1	groEL	56.345
GDNDDQNVGIR	11	Unmodified	_GDNDDQNVGIR_	D0X2H3	Chaperonin GroEL OS=Vibrio alginolyticus 40B OX=674977 GN=groEL PE=3 SV=1	groEL	56.345
ELLPVLEEVAK	11	Unmodified	_ELLPVLEEVAK_	D0X2H3	Chaperonin GroEL OS=Vibrio alginolyticus 40B OX=674977 GN=groEL PE=3 SV=1	groEL	56.345
LSGGVAVIKIGAATEVEMK	19	Lac (K),Oxidation (M)	_LSGGVAVIK[Lac (K)]IGAATEVEM[Oxidation (M)]K_	D0X2H3	Chaperonin GroEL OS=Vibrio alginolyticus 40B OX=674977 GN=groEL PE=3 SV=1	groEL	56.345
PCSDKESITQVGSISANSDR	20	Carbamidomethyl (C),Lac (K)	_PC[Carbamidomethyl (C)]SDK[Lac (K)]ESITQVGSISANSDR_	D0X2H3	Chaperonin GroEL OS=Vibrio alginolyticus 40B OX=674977 GN=groEL PE=3 SV=1	groEL	56.345
QIATNAGDEASVVANAVK	18	Unmodified	_QIATNAGDEASVVANAVK_	D0X2H3	Chaperonin GroEL OS=Vibrio alginolyticus 40B OX=674977 GN=groEL PE=3 SV=1	groEL	56.345
DTTTIVGGAAEASAIADR	18	Unmodified	_DTTTIVGGAAEASAIADR_	D0X2H3	Chaperonin GroEL OS=Vibrio alginolyticus 40B OX=674977 GN=groEL PE=3 SV=1	groEL	56.345
QIETTTSQYDK	11	Unmodified	_QIETTTSQYDK_	D0X2H3	Chaperonin GroEL OS=Vibrio alginolyticus 40B OX=674977 GN=groEL PE=3 SV=1	groEL	56.345
IGAATEVEMK	10	Unmodified	_IGAATEVEMK_	D0X2H3	Chaperonin GroEL OS=Vibrio alginolyticus 40B OX=674977 GN=groEL PE=3 SV=1	groEL	56.345
GVNLLADAVKVTLGPK	16	Lac (K)	_GVNLLADAVK[Lac (K)]VTLGPK_	D0X2H3	Chaperonin GroEL OS=Vibrio alginolyticus 40B OX=674977 GN=groEL PE=3 SV=1	groEL	56.345
DRVDDALHATR	11	Unmodified	_DRVDDALHATR_	D0X2H3	Chaperonin GroEL OS=Vibrio alginolyticus 40B OX=674977 GN=groEL PE=3 SV=1	groEL	56.345
FENMGAQMVK	10	Unmodified	_FENMGAQMVK_	D0X2H3	Chaperonin GroEL OS=Vibrio alginolyticus 40B OX=674977 GN=groEL PE=3 SV=1	groEL	56.345
VDDALHATR	9	Unmodified	_VDDALHATR_	D0X2H3	Chaperonin GroEL OS=Vibrio alginolyticus 40B OX=674977 GN=groEL PE=3 SV=1	groEL	56.345
LSGGVAVIK	9	Unmodified	_LSGGVAVIK_	D0X2H3	Chaperonin GroEL OS=Vibrio alginolyticus 40B OX=674977 GN=groEL PE=3 SV=1	groEL	56.345
QIETTTSQYDKDKLQQRVAK	20	Lac (K),Lac (K)	_QIETTTSQYDK[Lac (K)]DK[Lac (K)]LQQRVAK_	D0X2H3	Chaperonin GroEL OS=Vibrio alginolyticus 40B OX=674977 GN=groEL PE=3 SV=1	groEL	56.345
HVCKQLQPK	9	Carbamidomethyl (C),Lac (K)	_HVC[Carbamidomethyl (C)]K[Lac (K)]QLQPK_	D0WWK5	Glutathione-regulated potassium-efflux system protein KefB, putative OS=Vibrio alginolyticus 40B OX=674977 GN=VMC_15550 PE=4 SV=1	VMC_15550	57.5
QLQPKFTPIK	10	Lac (K)	_QLQPK[Lac (K)]FTPIK_	D0WWK5	Glutathione-regulated potassium-efflux system protein KefB, putative OS=Vibrio alginolyticus 40B OX=674977 GN=VMC_15550 PE=4 SV=1	VMC_15550	57.5
WLQETAVEKLNQR	13	Lac (K)	_WLQETAVEK[Lac (K)]LNQR_	D0WWK5	Glutathione-regulated potassium-efflux system protein KefB, putative OS=Vibrio alginolyticus 40B OX=674977 GN=VMC_15550 PE=4 SV=1	VMC_15550	57.5
LVLLAMPHHQGNQTALEQLKR	21	Lac (K)	_LVLLAMPHHQGNQTALEQLK[Lac (K)]R_	D0WWK5	Glutathione-regulated potassium-efflux system protein KefB, putative OS=Vibrio alginolyticus 40B OX=674977 GN=VMC_15550 PE=4 SV=1	VMC_15550	57.5
TKAAITEQSIMLK	13	Lac (K)	_TK[Lac (K)]AAITEQSIMLK_	D0WSG3	30S ribosomal protein S6 OS=Vibrio alginolyticus 40B OX=674977 GN=rpsF PE=3 SV=1	rpsF	14.984
YTGSITEAGGKIHR	14	Lac (K)	_YTGSITEAGGK[Lac (K)]IHR_	D0WSG3	30S ribosomal protein S6 OS=Vibrio alginolyticus 40B OX=674977 GN=rpsF PE=3 SV=1	rpsF	14.984
YTGSITEAGGKIHR	14	Lac (K)	_YTGSITEAGGK[Lac (K)]IHR_	D0WSG3	30S ribosomal protein S6 OS=Vibrio alginolyticus 40B OX=674977 GN=rpsF PE=3 SV=1	rpsF	14.984
AAITEQSIMLKQK	13	Lac (K)	_AAITEQSIMLK[Lac (K)]QK_	D0WSG3	30S ribosomal protein S6 OS=Vibrio alginolyticus 40B OX=674977 GN=rpsF PE=3 SV=1	rpsF	14.984
AAITEQSIMLKQK	13	Oxidation (M),Lac (K)	_AAITEQSIM[Oxidation (M)]LK[Lac (K)]QK_	D0WSG3	30S ribosomal protein S6 OS=Vibrio alginolyticus 40B OX=674977 GN=rpsF PE=3 SV=1	rpsF	14.984
QLAYPINKLHK	11	Lac (K)	_QLAYPINK[Lac (K)]LHK_	D0WSG3	30S ribosomal protein S6 OS=Vibrio alginolyticus 40B OX=674977 GN=rpsF PE=3 SV=1	rpsF	14.984
SEAKPEAKSEAAE	13	Lac (K)	_SEAKPEAK[Lac (K)]SEAAE_	D0WSG3	30S ribosomal protein S6 OS=Vibrio alginolyticus 40B OX=674977 GN=rpsF PE=3 SV=1	rpsF	14.984
YTGSITEAGGK	11	Unmodified	_YTGSITEAGGK_	D0WSG3	30S ribosomal protein S6 OS=Vibrio alginolyticus 40B OX=674977 GN=rpsF PE=3 SV=1	rpsF	14.984
LDYLATLDANSPQKR	15	Lac (K)	_LDYLATLDANSPQK[Lac (K)]R_	D0X1H3	Replication-associated recombination protein A OS=Vibrio alginolyticus 40B OX=674977 GN=VMC_32730 PE=3 SV=1	VMC_32730	49.823
KVYSITDAGR	10	Lac (K)	_K[Lac (K)]VYSITDAGR_	D0WSI5	Uncharacterized protein OS=Vibrio alginolyticus 40B OX=674977 GN=VMC_01350 PE=4 SV=1	VMC_01350	20.462
ELVTCVLEPQEGKPDR	16	Carbamidomethyl (C),Lac (K)	_ELVTC[Carbamidomethyl (C)]VLEPQEGK[Lac (K)]PDR_	D0WSI5	Uncharacterized protein OS=Vibrio alginolyticus 40B OX=674977 GN=VMC_01350 PE=4 SV=1	VMC_01350	20.462
LVSHYKEIEAAYYATPSTLDK	21	Lac (K)	_LVSHYK[Lac (K)]EIEAAYYATPSTLDK_	D0WSI5	Uncharacterized protein OS=Vibrio alginolyticus 40B OX=674977 GN=VMC_01350 PE=4 SV=1	VMC_01350	20.462
MAEKELVTCVLEPQEGKPDR	20	Lac (K),Carbamidomethyl (C)	_MAEK[Lac (K)]ELVTC[Carbamidomethyl (C)]VLEPQEGKPDR_	D0WSI5	Uncharacterized protein OS=Vibrio alginolyticus 40B OX=674977 GN=VMC_01350 PE=4 SV=1	VMC_01350	20.462
ELVTCVLEPQEGKPDRK	17	Carbamidomethyl (C),Lac (K)	_ELVTC[Carbamidomethyl (C)]VLEPQEGK[Lac (K)]PDRK_	D0WSI5	Uncharacterized protein OS=Vibrio alginolyticus 40B OX=674977 GN=VMC_01350 PE=4 SV=1	VMC_01350	20.462
SLPHVILTVLSTR	13	Unmodified	_SLPHVILTVLSTR_	D0WSI5	Uncharacterized protein OS=Vibrio alginolyticus 40B OX=674977 GN=VMC_01350 PE=4 SV=1	VMC_01350	20.462
KLVSHYKEIEAAYYATPSTLDK	22	Lac (K)	_KLVSHYK[Lac (K)]EIEAAYYATPSTLDK_	D0WSI5	Uncharacterized protein OS=Vibrio alginolyticus 40B OX=674977 GN=VMC_01350 PE=4 SV=1	VMC_01350	20.462
ELEAGKWVK	9	Lac (K)	_ELEAGK[Lac (K)]WVK_	D0WT55	Inorganic pyrophosphatase OS=Vibrio alginolyticus 40B OX=674977 GN=ppa PE=3 SV=1	ppa	19.683
YEVDKDSGAVFVDR	14	Lac (K)	_YEVDK[Lac (K)]DSGAVFVDR_	D0WT55	Inorganic pyrophosphatase OS=Vibrio alginolyticus 40B OX=674977 GN=ppa PE=3 SV=1	ppa	19.683
WVKVDGWADVAAAK	14	Lac (K)	_WVK[Lac (K)]VDGWADVAAAK_	D0WT55	Inorganic pyrophosphatase OS=Vibrio alginolyticus 40B OX=674977 GN=ppa PE=3 SV=1	ppa	19.683
ISKEYEHIQDVDDIPELLK	19	Lac (K)	_ISK[Lac (K)]EYEHIQDVDDIPELLK_	D0WT55	Inorganic pyrophosphatase OS=Vibrio alginolyticus 40B OX=674977 GN=ppa PE=3 SV=1	ppa	19.683
PVGVLKMTDESGEDAK	16	Lac (K)	_PVGVLK[Lac (K)]MTDESGEDAK_	D0WT55	Inorganic pyrophosphatase OS=Vibrio alginolyticus 40B OX=674977 GN=ppa PE=3 SV=1	ppa	19.683
YKELEAGKWVK	11	Lac (K)	_YKELEAGK[Lac (K)]WVK_	D0WT55	Inorganic pyrophosphatase OS=Vibrio alginolyticus 40B OX=674977 GN=ppa PE=3 SV=1	ppa	19.683
AQITQFFER	9	Unmodified	_AQITQFFER_	D0WT55	Inorganic pyrophosphatase OS=Vibrio alginolyticus 40B OX=674977 GN=ppa PE=3 SV=1	ppa	19.683
MTDESGEDAKVFAVPHSK	18	Lac (K)	_MTDESGEDAK[Lac (K)]VFAVPHSK_	D0WT55	Inorganic pyrophosphatase OS=Vibrio alginolyticus 40B OX=674977 GN=ppa PE=3 SV=1	ppa	19.683
MTDESGEDAKVFAVPHSK	18	Lac (K)	_MTDESGEDAK[Lac (K)]VFAVPHSK_	D0WT55	Inorganic pyrophosphatase OS=Vibrio alginolyticus 40B OX=674977 GN=ppa PE=3 SV=1	ppa	19.683
CRPVGVLKMTDESGEDAK	18	Carbamidomethyl (C),Lac (K),Oxidation (M)	_C[Carbamidomethyl (C)]RPVGVLK[Lac (K)]M[Oxidation (M)]TDESGEDAK_	D0WT55	Inorganic pyrophosphatase OS=Vibrio alginolyticus 40B OX=674977 GN=ppa PE=3 SV=1	ppa	19.683
CRPVGVLKMTDESGEDAK	18	Carbamidomethyl (C),Lac (K)	_C[Carbamidomethyl (C)]RPVGVLK[Lac (K)]MTDESGEDAK_	D0WT55	Inorganic pyrophosphatase OS=Vibrio alginolyticus 40B OX=674977 GN=ppa PE=3 SV=1	ppa	19.683
EYEHIQDVDDIPELLK	16	Unmodified	_EYEHIQDVDDIPELLK_	D0WT55	Inorganic pyrophosphatase OS=Vibrio alginolyticus 40B OX=674977 GN=ppa PE=3 SV=1	ppa	19.683
YCVEGKIPK	9	Carbamidomethyl (C),Lac (K)	_YC[Carbamidomethyl (C)]VEGK[Lac (K)]IPK_	D0X3P1	Phosphorelay protein LuxU OS=Vibrio alginolyticus 40B OX=674977 GN=VMC_40410 PE=4 SV=1	VMC_40410	13.736
MIEKYCVEGK	10	Lac (K),Carbamidomethyl (C)	_MIEK[Lac (K)]YC[Carbamidomethyl (C)]VEGK_	D0X3P1	Phosphorelay protein LuxU OS=Vibrio alginolyticus 40B OX=674977 GN=VMC_40410 PE=4 SV=1	VMC_40410	13.736
DCFLGLEKR	9	Carbamidomethyl (C),Lac (K)	_DC[Carbamidomethyl (C)]FLGLEK[Lac (K)]R_	D0WUF8	Alanine--tRNA ligase OS=Vibrio alginolyticus 40B OX=674977 GN=alaS PE=3 SV=1	alaS	93.871
KVGVPADR	8	Lac (K)	_K[Lac (K)]VGVPADR_	D0WUF8	Alanine--tRNA ligase OS=Vibrio alginolyticus 40B OX=674977 GN=alaS PE=3 SV=1	alaS	93.871
AGGKHNDLENVGFTAR	16	Lac (K)	_AGGK[Lac (K)]HNDLENVGFTAR_	D0WUF8	Alanine--tRNA ligase OS=Vibrio alginolyticus 40B OX=674977 GN=alaS PE=3 SV=1	alaS	93.871
AGGKHNDLENVGFTAR	16	Lac (K)	_AGGK[Lac (K)]HNDLENVGFTAR_	D0WUF8	Alanine--tRNA ligase OS=Vibrio alginolyticus 40B OX=674977 GN=alaS PE=3 SV=1	alaS	93.871
ALEKEVQK	8	Lac (K)	_ALEK[Lac (K)]EVQK_	D0WUF8	Alanine--tRNA ligase OS=Vibrio alginolyticus 40B OX=674977 GN=alaS PE=3 SV=1	alaS	93.871
VGLIAGVTKDLTGK	14	Lac (K)	_VGLIAGVTK[Lac (K)]DLTGK_	D0WUF8	Alanine--tRNA ligase OS=Vibrio alginolyticus 40B OX=674977 GN=alaS PE=3 SV=1	alaS	93.871
HGNKLGAQGAFFHK	14	Lac (K)	_HGNK[Lac (K)]LGAQGAFFHK_	D0WUF8	Alanine--tRNA ligase OS=Vibrio alginolyticus 40B OX=674977 GN=alaS PE=3 SV=1	alaS	93.871
HGNKLGAQGAFFHK	14	Lac (K)	_HGNK[Lac (K)]LGAQGAFFHK_	D0WUF8	Alanine--tRNA ligase OS=Vibrio alginolyticus 40B OX=674977 GN=alaS PE=3 SV=1	alaS	93.871
YEEKLAESAQK	11	Lac (K)	_YEEK[Lac (K)]LAESAQK_	D0WUF8	Alanine--tRNA ligase OS=Vibrio alginolyticus 40B OX=674977 GN=alaS PE=3 SV=1	alaS	93.871
VKAGDLVK	8	Lac (K)	_VK[Lac (K)]AGDLVK_	D0WUF8	Alanine--tRNA ligase OS=Vibrio alginolyticus 40B OX=674977 GN=alaS PE=3 SV=1	alaS	93.871
QVLGEHVTQKGSLVK	15	Lac (K)	_QVLGEHVTQK[Lac (K)]GSLVK_	D0WUF8	Alanine--tRNA ligase OS=Vibrio alginolyticus 40B OX=674977 GN=alaS PE=3 SV=1	alaS	93.871
QVLGEHVTQKGSLVK	15	Lac (K)	_QVLGEHVTQK[Lac (K)]GSLVK_	D0WUF8	Alanine--tRNA ligase OS=Vibrio alginolyticus 40B OX=674977 GN=alaS PE=3 SV=1	alaS	93.871
TESGVFHVEDTQKLGNAIAHHGVMAEGVLAK	31	Lac (K)	_TESGVFHVEDTQK[Lac (K)]LGNAIAHHGVMAEGVLAK_	D0WUF8	Alanine--tRNA ligase OS=Vibrio alginolyticus 40B OX=674977 GN=alaS PE=3 SV=1	alaS	93.871
TESGVFHVEDTQKLGNAIAHHGVMAEGVLAK	31	Lac (K),Oxidation (M)	_TESGVFHVEDTQK[Lac (K)]LGNAIAHHGVM[Oxidation (M)]AEGVLAK_	D0WUF8	Alanine--tRNA ligase OS=Vibrio alginolyticus 40B OX=674977 GN=alaS PE=3 SV=1	alaS	93.871
GAMALFGEKYDDEVR	15	Lac (K)	_GAMALFGEK[Lac (K)]YDDEVR_	D0WUF8	Alanine--tRNA ligase OS=Vibrio alginolyticus 40B OX=674977 GN=alaS PE=3 SV=1	alaS	93.871
KGAMALFGEK	10	Lac (K)	_K[Lac (K)]GAMALFGEK_	D0WUF8	Alanine--tRNA ligase OS=Vibrio alginolyticus 40B OX=674977 GN=alaS PE=3 SV=1	alaS	93.871
NHTIETNVMDIESAKK	16	Lac (K)	_NHTIETNVMDIESAK[Lac (K)]K_	D0WUF8	Alanine--tRNA ligase OS=Vibrio alginolyticus 40B OX=674977 GN=alaS PE=3 SV=1	alaS	93.871
NHTIETNVMDIESAKK	16	Lac (K)	_NHTIETNVMDIESAK[Lac (K)]K_	D0WUF8	Alanine--tRNA ligase OS=Vibrio alginolyticus 40B OX=674977 GN=alaS PE=3 SV=1	alaS	93.871
QQAVVEKVLR	10	Lac (K)	_QQAVVEK[Lac (K)]VLR_	D0WUF8	Alanine--tRNA ligase OS=Vibrio alginolyticus 40B OX=674977 GN=alaS PE=3 SV=1	alaS	93.871
NAFLKFFESK	10	Lac (K)	_NAFLK[Lac (K)]FFESK_	D0WUF8	Alanine--tRNA ligase OS=Vibrio alginolyticus 40B OX=674977 GN=alaS PE=3 SV=1	alaS	93.871
RIEAVTGEAALDAIEAQNAKYEEK	24	Lac (K)	_RIEAVTGEAALDAIEAQNAK[Lac (K)]YEEK_	D0WUF8	Alanine--tRNA ligase OS=Vibrio alginolyticus 40B OX=674977 GN=alaS PE=3 SV=1	alaS	93.871
HADGTMEPLPKPSVDTGMGIER	22	Lac (K)	_HADGTMEPLPK[Lac (K)]PSVDTGMGIER_	D0WUF8	Alanine--tRNA ligase OS=Vibrio alginolyticus 40B OX=674977 GN=alaS PE=3 SV=1	alaS	93.871
TVQPWLEER	9	Unmodified	_TVQPWLEER_	D0WUF8	Alanine--tRNA ligase OS=Vibrio alginolyticus 40B OX=674977 GN=alaS PE=3 SV=1	alaS	93.871
AAISLNHSATHLLHAALR	18	Unmodified	_AAISLNHSATHLLHAALR_	D0WUF8	Alanine--tRNA ligase OS=Vibrio alginolyticus 40B OX=674977 GN=alaS PE=3 SV=1	alaS	93.871
AAISLNHSATHLLHAALR	18	Unmodified	_AAISLNHSATHLLHAALR_	D0WUF8	Alanine--tRNA ligase OS=Vibrio alginolyticus 40B OX=674977 GN=alaS PE=3 SV=1	alaS	93.871
TMVDDIKNQMGSGVVLLANVTGDK	24	Oxidation (M)	_TMVDDIKNQM[Oxidation (M)]GSGVVLLANVTGDK_	D0WUF8	Alanine--tRNA ligase OS=Vibrio alginolyticus 40B OX=674977 GN=alaS PE=3 SV=1	alaS	93.871
IEAVTGEAALDAIEAQNAKYEEK	23	Lac (K)	_IEAVTGEAALDAIEAQNAK[Lac (K)]YEEK_	D0WUF8	Alanine--tRNA ligase OS=Vibrio alginolyticus 40B OX=674977 GN=alaS PE=3 SV=1	alaS	93.871
VLDGETVFK	9	Unmodified	_VLDGETVFK_	D0WUF8	Alanine--tRNA ligase OS=Vibrio alginolyticus 40B OX=674977 GN=alaS PE=3 SV=1	alaS	93.871
LKDKMAAAESANIMGK	16	Lac (K)	_LKDK[Lac (K)]MAAAESANIMGK_	D0WUF8	Alanine--tRNA ligase OS=Vibrio alginolyticus 40B OX=674977 GN=alaS PE=3 SV=1	alaS	93.871
FDFSHLEAVTAAELK	15	Unmodified	_FDFSHLEAVTAAELK_	D0WUF8	Alanine--tRNA ligase OS=Vibrio alginolyticus 40B OX=674977 GN=alaS PE=3 SV=1	alaS	93.871
SLTLKPITSVLK	12	Lac (K)	_SLTLK[Lac (K)]PITSVLK_	D0WZJ5	Methyl-accepting chemotaxis protein OS=Vibrio alginolyticus 40B OX=674977 GN=VMC_25950 PE=4 SV=1	VMC_25950	58.501
EKLYYFNK	8	Lac (K)	_EK[Lac (K)]LYYFNK_	D0WZJ5	Methyl-accepting chemotaxis protein OS=Vibrio alginolyticus 40B OX=674977 GN=VMC_25950 PE=4 SV=1	VMC_25950	58.501
SDDEVGKLAENFNR	14	Lac (K)	_SDDEVGK[Lac (K)]LAENFNR_	D0WZJ5	Methyl-accepting chemotaxis protein OS=Vibrio alginolyticus 40B OX=674977 GN=VMC_25950 PE=4 SV=1	VMC_25950	58.501
TRPWYKDADAAGK	13	Lac (K)	_TRPWYK[Lac (K)]DADAAGK_	D0WZJ5	Methyl-accepting chemotaxis protein OS=Vibrio alginolyticus 40B OX=674977 GN=VMC_25950 PE=4 SV=1	VMC_25950	58.501
TRPWYKDADAAGK	13	Lac (K)	_TRPWYK[Lac (K)]DADAAGK_	D0WZJ5	Methyl-accepting chemotaxis protein OS=Vibrio alginolyticus 40B OX=674977 GN=VMC_25950 PE=4 SV=1	VMC_25950	58.501
IEDTVIKGK	9	Lac (K)	_IEDTVIK[Lac (K)]GK_	D0WZJ5	Methyl-accepting chemotaxis protein OS=Vibrio alginolyticus 40B OX=674977 GN=VMC_25950 PE=4 SV=1	VMC_25950	58.501
VKSVLHSFCGANR	13	Lac (K),Carbamidomethyl (C)	_VK[Lac (K)]SVLHSFC[Carbamidomethyl (C)]GANR_	D0WVP6	Flagellar assembly protein FliH OS=Vibrio alginolyticus 40B OX=674977 GN=fliH PE=3 SV=1	fliH	29.797
ESYASEKDSGFK	12	Lac (K)	_ESYASEK[Lac (K)]DSGFK_	D0WY55	T-protein OS=Vibrio alginolyticus 40B OX=674977 GN=tyrA PE=4 SV=1	tyrA	42.089
DSGFKCLNPDLR	12	Lac (K),Carbamidomethyl (C)	_DSGFK[Lac (K)]C[Carbamidomethyl (C)]LNPDLR_	D0WY55	T-protein OS=Vibrio alginolyticus 40B OX=674977 GN=tyrA PE=4 SV=1	tyrA	42.089
LALVEKVGEVK	11	Lac (K)	_LALVEK[Lac (K)]VGEVK_	D0WY55	T-protein OS=Vibrio alginolyticus 40B OX=674977 GN=tyrA PE=4 SV=1	tyrA	42.089
VGEVKSEHGLPIYAPDR	17	Lac (K)	_VGEVK[Lac (K)]SEHGLPIYAPDR_	D0WY55	T-protein OS=Vibrio alginolyticus 40B OX=674977 GN=tyrA PE=4 SV=1	tyrA	42.089
VGEVKSEHGLPIYAPDR	17	Lac (K)	_VGEVK[Lac (K)]SEHGLPIYAPDR_	D0WY55	T-protein OS=Vibrio alginolyticus 40B OX=674977 GN=tyrA PE=4 SV=1	tyrA	42.089
VEVLKGPSGLLYGK	14	Lac (K)	_VEVLK[Lac (K)]GPSGLLYGK_	D0WY99	Putative ferrichrome-iron receptor OS=Vibrio alginolyticus 40B OX=674977 GN=VMC_21490 PE=3 SV=1	VMC_21490	77.872
TPTVAITGSCGKTTVK	16	Carbamidomethyl (C),Lac (K)	_TPTVAITGSC[Carbamidomethyl (C)]GK[Lac (K)]TTVK_	D0X0C9	UDP-N-acetylmuramoyl-tripeptide--D-alanyl-D-alanine ligase OS=Vibrio alginolyticus 40B OX=674977 GN=murF PE=3 SV=1	murF	48.692
FDAHNFCQQAVDAGAGALLVEKR	23	Carbamidomethyl (C),Lac (K)	_FDAHNFC[Carbamidomethyl (C)]QQAVDAGAGALLVEK[Lac (K)]R_	D0X0C9	UDP-N-acetylmuramoyl-tripeptide--D-alanyl-D-alanine ligase OS=Vibrio alginolyticus 40B OX=674977 GN=murF PE=3 SV=1	murF	48.692
EMVASILQLKGK	12	Lac (K)	_EMVASILQLK[Lac (K)]GK_	D0X0C9	UDP-N-acetylmuramoyl-tripeptide--D-alanyl-D-alanine ligase OS=Vibrio alginolyticus 40B OX=674977 GN=murF PE=3 SV=1	murF	48.692
WDEVLADKK	9	Lac (K)	_WDEVLADK[Lac (K)]K_	D0X0C9	UDP-N-acetylmuramoyl-tripeptide--D-alanyl-D-alanine ligase OS=Vibrio alginolyticus 40B OX=674977 GN=murF PE=3 SV=1	murF	48.692
VEVEALSEKIK	11	Lac (K)	_VEVEALSEK[Lac (K)]IK_	D0X0C9	UDP-N-acetylmuramoyl-tripeptide--D-alanyl-D-alanine ligase OS=Vibrio alginolyticus 40B OX=674977 GN=murF PE=3 SV=1	murF	48.692
IKLIDDSYNASVPAMK	16	Lac (K)	_IK[Lac (K)]LIDDSYNASVPAMK_	D0X0C9	UDP-N-acetylmuramoyl-tripeptide--D-alanyl-D-alanine ligase OS=Vibrio alginolyticus 40B OX=674977 GN=murF PE=3 SV=1	murF	48.692
QVGEHAAPQKFEHVLTYGADAK	22	Lac (K)	_QVGEHAAPQK[Lac (K)]FEHVLTYGADAK_	D0X0C9	UDP-N-acetylmuramoyl-tripeptide--D-alanyl-D-alanine ligase OS=Vibrio alginolyticus 40B OX=674977 GN=murF PE=3 SV=1	murF	48.692
TTVKEMVASILQLK	14	Lac (K)	_TTVK[Lac (K)]EMVASILQLK_	D0X0C9	UDP-N-acetylmuramoyl-tripeptide--D-alanyl-D-alanine ligase OS=Vibrio alginolyticus 40B OX=674977 GN=murF PE=3 SV=1	murF	48.692
GLTKLYDVR	9	Lac (K)	_GLTK[Lac (K)]LYDVR_	D0X043	Uncharacterized protein OS=Vibrio alginolyticus 40B OX=674977 GN=VMC_27930 PE=4 SV=1	VMC_27930	36.443
LSALELIKK	9	Lac (K)	_LSALELIK[Lac (K)]K_	D0WUI0	Amino acid ABC transporter, periplasmic amino acid-binding protein OS=Vibrio alginolyticus 40B OX=674977 GN=VMC_08300 PE=3 SV=1	VMC_08300	27.615
ISVKWFGADITK	12	Lac (K)	_ISVK[Lac (K)]WFGADITK_	D0WUI0	Amino acid ABC transporter, periplasmic amino acid-binding protein OS=Vibrio alginolyticus 40B OX=674977 GN=VMC_08300 PE=3 SV=1	VMC_08300	27.615
INIKTYDTGIEHDVALGR	18	Lac (K)	_INIK[Lac (K)]TYDTGIEHDVALGR_	D0WUI0	Amino acid ABC transporter, periplasmic amino acid-binding protein OS=Vibrio alginolyticus 40B OX=674977 GN=VMC_08300 PE=3 SV=1	VMC_08300	27.615
KLQEEVNK	8	Lac (K)	_K[Lac (K)]LQEEVNK_	D0WUI0	Amino acid ABC transporter, periplasmic amino acid-binding protein OS=Vibrio alginolyticus 40B OX=674977 GN=VMC_08300 PE=3 SV=1	VMC_08300	27.615
KLQEEVNKALAEMR	14	Lac (K)	_KLQEEVNK[Lac (K)]ALAEMR_	D0WUI0	Amino acid ABC transporter, periplasmic amino acid-binding protein OS=Vibrio alginolyticus 40B OX=674977 GN=VMC_08300 PE=3 SV=1	VMC_08300	27.615
LQEEVNKALAEMR	13	Lac (K)	_LQEEVNK[Lac (K)]ALAEMR_	D0WUI0	Amino acid ABC transporter, periplasmic amino acid-binding protein OS=Vibrio alginolyticus 40B OX=674977 GN=VMC_08300 PE=3 SV=1	VMC_08300	27.615
WFGADITK	8	Unmodified	_WFGADITK_	D0WUI0	Amino acid ABC transporter, periplasmic amino acid-binding protein OS=Vibrio alginolyticus 40B OX=674977 GN=VMC_08300 PE=3 SV=1	VMC_08300	27.615
KGNDSIKGVDDLAGK	15	Lac (K)	_KGNDSIK[Lac (K)]GVDDLAGK_	D0WUI0	Amino acid ABC transporter, periplasmic amino acid-binding protein OS=Vibrio alginolyticus 40B OX=674977 GN=VMC_08300 PE=3 SV=1	VMC_08300	27.615
CDINLCGDKTPER	13	Carbamidomethyl (C),Carbamidomethyl (C),Lac (K)	_C[Carbamidomethyl (C)]DINLC[Carbamidomethyl (C)]GDK[Lac (K)]TPER_	D0X0T1	Aldo_ket_red domain-containing protein OS=Vibrio alginolyticus 40B OX=674977 GN=VMC_30310 PE=4 SV=1	VMC_30310	33.949
RLPSNPIPIIGSGKIER	17	Lac (K)	_RLPSNPIPIIGSGK[Lac (K)]IER_	D0X0T1	Aldo_ket_red domain-containing protein OS=Vibrio alginolyticus 40B OX=674977 GN=VMC_30310 PE=4 SV=1	VMC_30310	33.949
LPSNPIPIIGSGKIER	16	Lac (K)	_LPSNPIPIIGSGK[Lac (K)]IER_	D0X0T1	Aldo_ket_red domain-containing protein OS=Vibrio alginolyticus 40B OX=674977 GN=VMC_30310 PE=4 SV=1	VMC_30310	33.949
LPSNPIPIIGSGKIER	16	Lac (K)	_LPSNPIPIIGSGK[Lac (K)]IER_	D0X0T1	Aldo_ket_red domain-containing protein OS=Vibrio alginolyticus 40B OX=674977 GN=VMC_30310 PE=4 SV=1	VMC_30310	33.949
VKHFGVSNFTPR	12	Lac (K)	_VK[Lac (K)]HFGVSNFTPR_	D0X0T1	Aldo_ket_red domain-containing protein OS=Vibrio alginolyticus 40B OX=674977 GN=VMC_30310 PE=4 SV=1	VMC_30310	33.949
VKHFGVSNFTPR	12	Lac (K)	_VK[Lac (K)]HFGVSNFTPR_	D0X0T1	Aldo_ket_red domain-containing protein OS=Vibrio alginolyticus 40B OX=674977 GN=VMC_30310 PE=4 SV=1	VMC_30310	33.949
VAKVVTAPK	9	Lac (K)	_VAK[Lac (K)]VVTAPK_	D0X0T1	Aldo_ket_red domain-containing protein OS=Vibrio alginolyticus 40B OX=674977 GN=VMC_30310 PE=4 SV=1	VMC_30310	33.949
VAKVVTAPK	9	Lac (K)	_VAK[Lac (K)]VVTAPK_	D0X0T1	Aldo_ket_red domain-containing protein OS=Vibrio alginolyticus 40B OX=674977 GN=VMC_30310 PE=4 SV=1	VMC_30310	33.949
SLFSEIPDGEKLK	13	Lac (K)	_SLFSEIPDGEK[Lac (K)]LK_	D0WV97	ATP-dependent DNA helicase Rep OS=Vibrio alginolyticus 40B OX=674977 GN=rep PE=3 SV=1	rep	77.275
ELTEKQLDGDKDLLR	15	Lac (K)	_ELTEK[Lac (K)]QLDGDKDLLR_	D0WV97	ATP-dependent DNA helicase Rep OS=Vibrio alginolyticus 40B OX=674977 GN=rep PE=3 SV=1	rep	77.275
ELTEKQLDGDKDLLR	15	Lac (K)	_ELTEK[Lac (K)]QLDGDKDLLR_	D0WV97	ATP-dependent DNA helicase Rep OS=Vibrio alginolyticus 40B OX=674977 GN=rep PE=3 SV=1	rep	77.275
VLLAKNEEHEAER	13	Lac (K)	_VLLAK[Lac (K)]NEEHEAER_	D0WV97	ATP-dependent DNA helicase Rep OS=Vibrio alginolyticus 40B OX=674977 GN=rep PE=3 SV=1	rep	77.275
VLLAKNEEHEAER	13	Lac (K)	_VLLAK[Lac (K)]NEEHEAER_	D0WV97	ATP-dependent DNA helicase Rep OS=Vibrio alginolyticus 40B OX=674977 GN=rep PE=3 SV=1	rep	77.275
TEYKDYAILYR	11	Lac (K)	_TEYK[Lac (K)]DYAILYR_	D0WV97	ATP-dependent DNA helicase Rep OS=Vibrio alginolyticus 40B OX=674977 GN=rep PE=3 SV=1	rep	77.275
TLKEVVQR	8	Lac (K)	_TLK[Lac (K)]EVVQR_	D0WV97	ATP-dependent DNA helicase Rep OS=Vibrio alginolyticus 40B OX=674977 GN=rep PE=3 SV=1	rep	77.275
IAYLVQQCGYKAR	13	Carbamidomethyl (C),Lac (K)	_IAYLVQQC[Carbamidomethyl (C)]GYK[Lac (K)]AR_	D0WV97	ATP-dependent DNA helicase Rep OS=Vibrio alginolyticus 40B OX=674977 GN=rep PE=3 SV=1	rep	77.275
EYKHLGLK	8	Lac (K)	_EYK[Lac (K)]HLGLK_	D0WV97	ATP-dependent DNA helicase Rep OS=Vibrio alginolyticus 40B OX=674977 GN=rep PE=3 SV=1	rep	77.275
QFGELIKPTQSR	12	Lac (K)	_QFGELIK[Lac (K)]PTQSR_	D0WV97	ATP-dependent DNA helicase Rep OS=Vibrio alginolyticus 40B OX=674977 GN=rep PE=3 SV=1	rep	77.275
LNPSQDEAVKYVSGPCLVLAGAGSGK	26	Lac (K),Carbamidomethyl (C)	_LNPSQDEAVK[Lac (K)]YVSGPC[Carbamidomethyl (C)]LVLAGAGSGK_	D0WV97	ATP-dependent DNA helicase Rep OS=Vibrio alginolyticus 40B OX=674977 GN=rep PE=3 SV=1	rep	77.275
ELTFTMCKER	10	Carbamidomethyl (C),Lac (K)	_ELTFTMC[Carbamidomethyl (C)]K[Lac (K)]ER_	D0WV97	ATP-dependent DNA helicase Rep OS=Vibrio alginolyticus 40B OX=674977 GN=rep PE=3 SV=1	rep	77.275
VITNKIAYLVQQCGYK	16	Lac (K),Carbamidomethyl (C)	_VITNK[Lac (K)]IAYLVQQC[Carbamidomethyl (C)]GYK_	D0WV97	ATP-dependent DNA helicase Rep OS=Vibrio alginolyticus 40B OX=674977 GN=rep PE=3 SV=1	rep	77.275
DYYNHPKYIEALAHSVR	17	Lac (K)	_DYYNHPK[Lac (K)]YIEALAHSVR_	D0WWK1	Ferrochelatase OS=Vibrio alginolyticus 40B OX=674977 GN=hemH PE=3 SV=1	hemH	36.142
TLEALPAKGVK	11	Lac (K)	_TLEALPAK[Lac (K)]GVK_	D0WWK1	Ferrochelatase OS=Vibrio alginolyticus 40B OX=674977 GN=hemH PE=3 SV=1	hemH	36.142
HKAIIDQFGR	10	Lac (K)	_HK[Lac (K)]AIIDQFGR_	D0WTJ0	Uncharacterized protein OS=Vibrio alginolyticus 40B OX=674977 GN=VMC_04900 PE=4 SV=1	VMC_04900	20.778
LIHVEAEKLFR	11	Lac (K)	_LIHVEAEK[Lac (K)]LFR_	D0WTJ0	Uncharacterized protein OS=Vibrio alginolyticus 40B OX=674977 GN=VMC_04900 PE=4 SV=1	VMC_04900	20.778
LIHVEAEKLFR	11	Lac (K)	_LIHVEAEK[Lac (K)]LFR_	D0WTJ0	Uncharacterized protein OS=Vibrio alginolyticus 40B OX=674977 GN=VMC_04900 PE=4 SV=1	VMC_04900	20.778
ASGLENNYDFELKHK	15	Lac (K)	_ASGLENNYDFELK[Lac (K)]HK_	D0WTJ0	Uncharacterized protein OS=Vibrio alginolyticus 40B OX=674977 GN=VMC_04900 PE=4 SV=1	VMC_04900	20.778
YNQSIEKIEK	10	Lac (K)	_YNQSIEK[Lac (K)]IEK_	D0X2D3	Uncharacterized protein OS=Vibrio alginolyticus 40B OX=674977 GN=VMC_35830 PE=4 SV=1	VMC_35830	19.695
QSTNHPKNYELR	12	Lac (K)	_QSTNHPK[Lac (K)]NYELR_	D0X2D3	Uncharacterized protein OS=Vibrio alginolyticus 40B OX=674977 GN=VMC_35830 PE=4 SV=1	VMC_35830	19.695
QSTNHPKNYELR	12	Lac (K)	_QSTNHPK[Lac (K)]NYELR_	D0X2D3	Uncharacterized protein OS=Vibrio alginolyticus 40B OX=674977 GN=VMC_35830 PE=4 SV=1	VMC_35830	19.695
LGEVAKQTFSDR	12	Lac (K)	_LGEVAK[Lac (K)]QTFSDR_	D0X2D3	Uncharacterized protein OS=Vibrio alginolyticus 40B OX=674977 GN=VMC_35830 PE=4 SV=1	VMC_35830	19.695
LEQHDVKQLATR	12	Lac (K)	_LEQHDVK[Lac (K)]QLATR_	D0X2D3	Uncharacterized protein OS=Vibrio alginolyticus 40B OX=674977 GN=VMC_35830 PE=4 SV=1	VMC_35830	19.695
FIESKALEGCSFR	13	Lac (K),Carbamidomethyl (C)	_FIESK[Lac (K)]ALEGC[Carbamidomethyl (C)]SFR_	D0WTI2	Uncharacterized protein OS=Vibrio alginolyticus 40B OX=674977 GN=VMC_04820 PE=4 SV=1	VMC_04820	24.705
EKIAELMSRNQTR	13	Unmodified	_EKIAELMSRNQTR_	D0X2L9	Uncharacterized protein OS=Vibrio alginolyticus 40B OX=674977 GN=VMC_36690 PE=4 SV=1	VMC_36690	37.051
EKIAELMSRNQTR	13	Unmodified	_EKIAELMSRNQTR_	D0X2L9	Uncharacterized protein OS=Vibrio alginolyticus 40B OX=674977 GN=VMC_36690 PE=4 SV=1	VMC_36690	37.051
SCSLSEVAQKTTENFR	16	Carbamidomethyl (C),Lac (K)	_SC[Carbamidomethyl (C)]SLSEVAQK[Lac (K)]TTENFR_	D0X0A1	Uncharacterized protein OS=Vibrio alginolyticus 40B OX=674977 GN=VMC_28510 PE=3 SV=1	VMC_28510	28.571
VVAIGETGLDYHYKPETAALQK	22	Lac (K)	_VVAIGETGLDYHYK[Lac (K)]PETAALQK_	D0X0A1	Uncharacterized protein OS=Vibrio alginolyticus 40B OX=674977 GN=VMC_28510 PE=3 SV=1	VMC_28510	28.571
VVAIGETGLDYHYKPETAALQKER	24	Lac (K)	_VVAIGETGLDYHYKPETAALQK[Lac (K)]ER_	D0X0A1	Uncharacterized protein OS=Vibrio alginolyticus 40B OX=674977 GN=VMC_28510 PE=3 SV=1	VMC_28510	28.571
HHASNAKVVAIGETGLDYHYKPETAALQK	29	Lac (K)	_HHASNAK[Lac (K)]VVAIGETGLDYHYKPETAALQK_	D0X0A1	Uncharacterized protein OS=Vibrio alginolyticus 40B OX=674977 GN=VMC_28510 PE=3 SV=1	VMC_28510	28.571
KTLADYIPIK	10	Lac (K)	_K[Lac (K)]TLADYIPIK_	D0X130	Pseudouridine synthase OS=Vibrio alginolyticus 40B OX=674977 GN=VMC_31300 PE=3 SV=1	VMC_31300	26.506
EDAAGIWLQEKR	12	Lac (K)	_EDAAGIWLQEK[Lac (K)]R_	D0WWQ2	TonB system transport protein ExbB1 OS=Vibrio alginolyticus 40B OX=674977 GN=exbB PE=3 SV=1	exbB	25.216
GVAMLLAHHSFSK	13	Unmodified	_GVAMLLAHHSFSK_	D0WWQ2	TonB system transport protein ExbB1 OS=Vibrio alginolyticus 40B OX=674977 GN=exbB PE=3 SV=1	exbB	25.216
ELISNASDASDKLR	14	Lac (K)	_ELISNASDASDK[Lac (K)]LR_	D0X3Q0	Chaperone protein htpG OS=Vibrio alginolyticus 40B OX=674977 GN=VMC_40500 PE=3 SV=1	VMC_40500	41.317
SGLKLYVQR	9	Lac (K)	_SGLK[Lac (K)]LYVQR_	D0X3Q0	Chaperone protein htpG OS=Vibrio alginolyticus 40B OX=674977 GN=VMC_40500 PE=3 SV=1	VMC_40500	41.317
VEGKNDYTSLLYIPSK	16	Lac (K)	_VEGK[Lac (K)]NDYTSLLYIPSK_	D0X3Q0	Chaperone protein htpG OS=Vibrio alginolyticus 40B OX=674977 GN=VMC_40500 PE=3 SV=1	VMC_40500	41.317
EEGKEFLNEWR	11	Lac (K)	_EEGK[Lac (K)]EFLNEWR_	D0X3Q0	Chaperone protein htpG OS=Vibrio alginolyticus 40B OX=674977 GN=VMC_40500 PE=3 SV=1	VMC_40500	41.317
SETVSQNKETR	11	Lac (K)	_SETVSQNK[Lac (K)]ETR_	D0X3Q0	Chaperone protein htpG OS=Vibrio alginolyticus 40B OX=674977 GN=VMC_40500 PE=3 SV=1	VMC_40500	41.317
TWEQINKAQALWTR	14	Lac (K)	_TWEQINK[Lac (K)]AQALWTR_	D0X3Q0	Chaperone protein htpG OS=Vibrio alginolyticus 40B OX=674977 GN=VMC_40500 PE=3 SV=1	VMC_40500	41.317
SGTAEFFSKLSEEQSK	16	Lac (K)	_SGTAEFFSK[Lac (K)]LSEEQSK_	D0X3Q0	Chaperone protein htpG OS=Vibrio alginolyticus 40B OX=674977 GN=VMC_40500 PE=3 SV=1	VMC_40500	41.317
NKSDISEEEYQEFYK	15	Lac (K)	_NK[Lac (K)]SDISEEEYQEFYK_	D0X3Q0	Chaperone protein htpG OS=Vibrio alginolyticus 40B OX=674977 GN=VMC_40500 PE=3 SV=1	VMC_40500	41.317
DDEGKETDEKTWEQINK	17	Lac (K)	_DDEGKETDEK[Lac (K)]TWEQINK_	D0X3Q0	Chaperone protein htpG OS=Vibrio alginolyticus 40B OX=674977 GN=VMC_40500 PE=3 SV=1	VMC_40500	41.317
DDEGKETDEK	10	Lac (K)	_DDEGK[Lac (K)]ETDEK_	D0X3Q0	Chaperone protein htpG OS=Vibrio alginolyticus 40B OX=674977 GN=VMC_40500 PE=3 SV=1	VMC_40500	41.317
ETDEKTWEQINK	12	Lac (K)	_ETDEK[Lac (K)]TWEQINK_	D0X3Q0	Chaperone protein htpG OS=Vibrio alginolyticus 40B OX=674977 GN=VMC_40500 PE=3 SV=1	VMC_40500	41.317
GLIDSNDLPLNVSR	14	Unmodified	_GLIDSNDLPLNVSR_	D0X3Q0	Chaperone protein htpG OS=Vibrio alginolyticus 40B OX=674977 GN=VMC_40500 PE=3 SV=1	VMC_40500	41.317
GTDIILHMR	9	Unmodified	_GTDIILHMR_	D0X3Q0	Chaperone protein htpG OS=Vibrio alginolyticus 40B OX=674977 GN=VMC_40500 PE=3 SV=1	VMC_40500	41.317
YSDHIGIPVSIQTVVR	16	Unmodified	_YSDHIGIPVSIQTVVR_	D0X3Q0	Chaperone protein htpG OS=Vibrio alginolyticus 40B OX=674977 GN=VMC_40500 PE=3 SV=1	VMC_40500	41.317
YGSATEEQKAQVIK	14	Lac (K)	_YGSATEEQK[Lac (K)]AQVIK_	D0WV63	Uncharacterized protein OS=Vibrio alginolyticus 40B OX=674977 GN=VMC_10630 PE=4 SV=1	VMC_10630	12.748
LDKIDNK	7	Lac (K)	_LDK[Lac (K)]IDNK_	D0WV63	Uncharacterized protein OS=Vibrio alginolyticus 40B OX=674977 GN=VMC_10630 PE=4 SV=1	VMC_10630	12.748
AQVIKWLEARPEVK	14	Lac (K)	_AQVIK[Lac (K)]WLEARPEVK_	D0WV63	Uncharacterized protein OS=Vibrio alginolyticus 40B OX=674977 GN=VMC_10630 PE=4 SV=1	VMC_10630	12.748
AQVIKWLEARPEVK	14	Lac (K)	_AQVIK[Lac (K)]WLEARPEVK_	D0WV63	Uncharacterized protein OS=Vibrio alginolyticus 40B OX=674977 GN=VMC_10630 PE=4 SV=1	VMC_10630	12.748
WLEARPEVK	9	Unmodified	_WLEARPEVK_	D0WV63	Uncharacterized protein OS=Vibrio alginolyticus 40B OX=674977 GN=VMC_10630 PE=4 SV=1	VMC_10630	12.748
VQPSEKKPVHR	11	Lac (K)	_VQPSEK[Lac (K)]KPVHR_	D0WSN6	tRNA1(Val) (adenine(37)-N6)-methyltransferase OS=Vibrio alginolyticus 40B OX=674977 GN=VMC_01860 PE=3 SV=1	VMC_01860	27.05
VQPSEKKPVHR	11	Lac (K)	_VQPSEKK[Lac (K)]PVHR_	D0WSN6	tRNA1(Val) (adenine(37)-N6)-methyltransferase OS=Vibrio alginolyticus 40B OX=674977 GN=VMC_01860 PE=3 SV=1	VMC_01860	27.05
TKGFNFK	7	Lac (K)	_TK[Lac (K)]GFNFK_	D0WSN6	tRNA1(Val) (adenine(37)-N6)-methyltransferase OS=Vibrio alginolyticus 40B OX=674977 GN=VMC_01860 PE=3 SV=1	VMC_01860	27.05
EHLELASKTR	10	Lac (K)	_EHLELASK[Lac (K)]TR_	D0WSN2	Hemerythrin domain-containing protein OS=Vibrio alginolyticus 40B OX=674977 GN=VMC_01820 PE=4 SV=1	VMC_01820	20.444
FASQLDKAK	9	Lac (K)	_FASQLDK[Lac (K)]AK_	D0WYY6	O-phosphoserine phosphohydrolase OS=Vibrio alginolyticus 40B OX=674977 GN=serB PE=3 SV=1	serB	35.851
PKVEAQAQSAIR	12	Lac (K)	_PK[Lac (K)]VEAQAQSAIR_	D0WYY6	O-phosphoserine phosphohydrolase OS=Vibrio alginolyticus 40B OX=674977 GN=serB PE=3 SV=1	serB	35.851
DKVDLDFAR	9	Lac (K)	_DK[Lac (K)]VDLDFAR_	D0WYY6	O-phosphoserine phosphohydrolase OS=Vibrio alginolyticus 40B OX=674977 GN=serB PE=3 SV=1	serB	35.851
MDASKSLPIR	10	Lac (K)	_MDASK[Lac (K)]SLPIR_	D0WYY6	O-phosphoserine phosphohydrolase OS=Vibrio alginolyticus 40B OX=674977 GN=serB PE=3 SV=1	serB	35.851
LKGADESILEQVR	13	Lac (K)	_LK[Lac (K)]GADESILEQVR_	D0WYY6	O-phosphoserine phosphohydrolase OS=Vibrio alginolyticus 40B OX=674977 GN=serB PE=3 SV=1	serB	35.851
QQKVSWK	7	Lac (K)	_QQK[Lac (K)]VSWK_	D0WYY6	O-phosphoserine phosphohydrolase OS=Vibrio alginolyticus 40B OX=674977 GN=serB PE=3 SV=1	serB	35.851
IELLKLQR	8	Lac (K)	_IELLK[Lac (K)]LQR_	D0WTX1	Membrane fusion protein (MFP) family protein OS=Vibrio alginolyticus 40B OX=674977 GN=VMC_06210 PE=3 SV=1	VMC_06210	52.31
EILVKEGQLVEK	12	Lac (K)	_EILVK[Lac (K)]EGQLVEK_	D0WTX1	Membrane fusion protein (MFP) family protein OS=Vibrio alginolyticus 40B OX=674977 GN=VMC_06210 PE=3 SV=1	VMC_06210	52.31
IAPKDIAFLRPDLHAIVK	18	Lac (K)	_IAPK[Lac (K)]DIAFLRPDLHAIVK_	D0WTX1	Membrane fusion protein (MFP) family protein OS=Vibrio alginolyticus 40B OX=674977 GN=VMC_06210 PE=3 SV=1	VMC_06210	52.31
DKAVAEDLVQETCLR	15	Lac (K),Carbamidomethyl (C)	_DK[Lac (K)]AVAEDLVQETC[Carbamidomethyl (C)]LR_	D0WVK8	RNA polymerase sigma factor OS=Vibrio alginolyticus 40B OX=674977 GN=sigV PE=3 SV=1	sigV	21.443
KYEALVR	7	Lac (K)	_K[Lac (K)]YEALVR_	D0WVK8	RNA polymerase sigma factor OS=Vibrio alginolyticus 40B OX=674977 GN=sigV PE=3 SV=1	sigV	21.443
SLDSLQDEKAAK	12	Lac (K)	_SLDSLQDEK[Lac (K)]AAK_	D0WVK8	RNA polymerase sigma factor OS=Vibrio alginolyticus 40B OX=674977 GN=sigV PE=3 SV=1	sigV	21.443
AWKSLDSLQDEK	12	Lac (K)	_AWK[Lac (K)]SLDSLQDEK_	D0WVK8	RNA polymerase sigma factor OS=Vibrio alginolyticus 40B OX=674977 GN=sigV PE=3 SV=1	sigV	21.443
KQFDLVDIDDYGNDAK	16	Lac (K)	_K[Lac (K)]QFDLVDIDDYGNDAK_	D0WVK8	RNA polymerase sigma factor OS=Vibrio alginolyticus 40B OX=674977 GN=sigV PE=3 SV=1	sigV	21.443
AAKSWLITILR	11	Lac (K)	_AAK[Lac (K)]SWLITILR_	D0WVK8	RNA polymerase sigma factor OS=Vibrio alginolyticus 40B OX=674977 GN=sigV PE=3 SV=1	sigV	21.443
NSNSPVNSDMDKQR	14	Lac (K)	_NSNSPVNSDMDK[Lac (K)]QR_	D0WVK8	RNA polymerase sigma factor OS=Vibrio alginolyticus 40B OX=674977 GN=sigV PE=3 SV=1	sigV	21.443
KNSNSPVNSDMDK	13	Lac (K)	_K[Lac (K)]NSNSPVNSDMDK_	D0WVK8	RNA polymerase sigma factor OS=Vibrio alginolyticus 40B OX=674977 GN=sigV PE=3 SV=1	sigV	21.443
TPPCAEGLIKAK	12	Carbamidomethyl (C),Lac (K)	_TPPC[Carbamidomethyl (C)]AEGLIK[Lac (K)]AK_	D0WU23	Riboflavin biosynthesis protein RibD OS=Vibrio alginolyticus 40B OX=674977 GN=VMC_06730 PE=3 SV=1	VMC_06730	40.963
VVCAMVDPNPKVAGR	15	Carbamidomethyl (C),Lac (K)	_VVC[Carbamidomethyl (C)]AMVDPNPK[Lac (K)]VAGR_	D0WU23	Riboflavin biosynthesis protein RibD OS=Vibrio alginolyticus 40B OX=674977 GN=VMC_06730 PE=3 SV=1	VMC_06730	40.963
HLSECQATVVMVKAEHK	17	Carbamidomethyl (C),Lac (K)	_HLSEC[Carbamidomethyl (C)]QATVVMVK[Lac (K)]AEHK_	D0WX80	UDP-3-O-acylglucosamine N-acyltransferase OS=Vibrio alginolyticus 40B OX=674977 GN=lpxD PE=3 SV=1	lpxD	36.502
HLSECQATVVMVKAEHK	17	Carbamidomethyl (C),Oxidation (M),Lac (K)	_HLSEC[Carbamidomethyl (C)]QATVVM[Oxidation (M)]VK[Lac (K)]AEHK_	D0WX80	UDP-3-O-acylglucosamine N-acyltransferase OS=Vibrio alginolyticus 40B OX=674977 GN=lpxD PE=3 SV=1	lpxD	36.502
HLSECQATVVMVKAEHK	17	Carbamidomethyl (C),Lac (K)	_HLSEC[Carbamidomethyl (C)]QATVVMVK[Lac (K)]AEHK_	D0WX80	UDP-3-O-acylglucosamine N-acyltransferase OS=Vibrio alginolyticus 40B OX=674977 GN=lpxD PE=3 SV=1	lpxD	36.502
GEWIKIPQLGSVR	13	Lac (K)	_GEWIK[Lac (K)]IPQLGSVR_	D0WX80	UDP-3-O-acylglucosamine N-acyltransferase OS=Vibrio alginolyticus 40B OX=674977 GN=lpxD PE=3 SV=1	lpxD	36.502
IDEMNKR	7	Lac (K)	_IDEMNK[Lac (K)]R_	D0WX80	UDP-3-O-acylglucosamine N-acyltransferase OS=Vibrio alginolyticus 40B OX=674977 GN=lpxD PE=3 SV=1	lpxD	36.502
[truncated: 10,852 more rows]
